# Supplementary material for: Anti-aging mechanism of different age donor-matched adipose-derived stem cells
Source: Stem Cell Res Ther. 2023 Aug 2;14:192. doi: 10.1186/s13287-023-03415-3 (PMC10394785; doi:10.1186/s13287-023-03415-3)
Supplement: Supplementary file 2 — Additional file 2. The total list of 1667 genes were differentially expressed in the Y-and O-ASCs. [file 13287_2023_3415_MOESM2_ESM.xlsx]

## Sheet: Sheet1
#ID	gene_name	C-OW1_FPKM	C-OW1_count	C-OW2_FPKM	C-OW2_count	C-OW3_FPKM	C-OW3_count	C-YW1_FPKM	C-YW1_count	C-YW2_FPKM	C-YW2_count	C-YW3_FPKM	C-YW3_count	FDR	log2FC	regulated	COG_class	COG_class_annotation	GO_annotation	KEGG_annotation	KEGG_pathway_annotation	KOG_class	KOG_class_annotation	Pfam_annotation	Swiss_Prot_annotation	eggNOG_class	eggNOG_class_annotation	NR_annotation	GO_second_level_annotation
ENSMUSG00000035370	Gm49322	1.91056	301	1.74133	303	3.06248	505	0.81158	139	0.976748	161	0.95639	165	2.81525e-05	-1.26307	down	[J]	Translation, ribosomal structure and biogenesis	Cellular Component: cytosol (GO:0005829);; Biological Process: tRNA processing (GO:0008033);; Molecular Function: zinc ion binding (GO:0008270);; Biological Process: RNA modification (GO:0009451);; Molecular Function: deaminase activity (GO:0019239);;	K15442|0|mmu:100113398|K15442 tRNA-specific adenosine deaminase 3 | (RefSeq) Adat3, A430024H01Rik; adenosine deaminase, tRNA-specific 3	--	[A]	RNA processing and modification	Cytidine and deoxycytidylate deaminase zinc-binding region;; MafB19-like deaminase;; SCAMP family	Probable inactive tRNA-specific adenosine deaminase-like protein 3 OS=Mus musculus OX=10090 GN=Adat3 PE=1 SV=1	FJ	Nucleotide transport and metabolism;; Translation, ribosomal structure and biogenesis	probable inactive tRNA-specific adenosine deaminase-like protein 3 [Mus musculus]	cellular component: cell (GO:0005623);; cellular component: cell part (GO:0044464);; biological process: metabolic process (GO:0008152);; biological process: cellular process (GO:0009987);; molecular function: binding (GO:0005488);; molecular function: catalytic activity (GO:0003824)
ENSMUSG00000040473	Cfap69	3.36908	450	2.55117	366	2.72048	305	1.17938	159	0.824434	132	1.08757	142	6.98802e-09	-1.40402	down	--	--	--	K24227|0|mmu:207686|K24227 cilia- and flagella-associated protein 69 | (RefSeq) Cfap69, 4921525K03, A330021E22Rik, AI427898; cilia and flagella associated protein 69	--	--	--	--	Cilia- and flagella-associated protein 69 OS=Mus musculus OX=10090 GN=Cfap69 PE=2 SV=1	S	Function unknown	cilia- and flagella-associated protein 69 [Mus musculus]	--
Mus_musculus_newGene_14727	--	3.10483	554	4.09341	777	5.85518	1125	0.857687	137	0.661449	104	0.509225	99	1.8543e-20	-2.73848	down	--	--	--	--	--	--	--	--	--	--	--	--	--
ENSMUSG00000034116	Vav1	0	0	0	0	0.038626	5	0.761579	85	1.51126	163	2.01427	226	2.4874e-15	4.15986	up	--	--	Biological Process: immune response-regulating cell surface receptor signaling pathway (GO:0002768);; Molecular Function: protein binding (GO:0005515);; Cellular Component: intracellular (GO:0005622);; Cellular Component: cell-cell junction (GO:0005911);; Biological Process: phagocytosis (GO:0006909);; Biological Process: G protein-coupled receptor signaling pathway (GO:0007186);; Biological Proc…	K05730|0|mmu:22324|K05730 guanine nucleotide exchange factor VAV | (RefSeq) Vav1, Vav, vav-T; vav 1 oncogene	Rap1 signaling pathway (ko04015);; cAMP signaling pathway (ko04024);; Chemokine signaling pathway (ko04062);; Focal adhesion (ko04510);; Natural killer cell mediated cytotoxicity (ko04650);; T cell receptor signaling pathway (ko04660);; B cell receptor signaling pathway (ko04662);; Fc epsilon RI signaling pathway (ko04664);; Fc gamma R-mediated phagocytosis (ko04666);; Leukocyte transendothelial …	[T]	Signal transduction mechanisms	RhoGEF domain;; SH3 domain;; Variant SH3 domain;; CAMSAP CH domain;; Calponin homology (CH) domain;; Variant SH3 domain;; SH2 domain;; PH domain;; Phorbol esters/diacylglycerol binding domain (C1 domain);; CDC24 Calponin	Proto-oncogene vav OS=Mus musculus OX=10090 GN=Vav1 PE=1 SV=1	Z	Cytoskeleton	proto-oncogene vav isoform 1 [Mus musculus]	biological process: cellular process (GO:0009987);; biological process: signaling (GO:0023052);; biological process: single-organism process (GO:0044699);; biological process: response to stimulus (GO:0050896);; biological process: biological regulation (GO:0065007);; molecular function: binding (GO:0005488);; cellular component: cell (GO:0005623);; cellular component: cell part (GO:0044464);; ce…
ENSMUSG00000048782	Insc	0.248713	8	0.105356	10	0.134542	13	0.696194	40	0.816201	52	1.45796	68	7.96963e-05	1.86415	up	--	--	Biological Process: establishment of mitotic spindle orientation (GO:0000132);; Cellular Component: cytoplasm (GO:0005737);; Biological Process: nervous system development (GO:0007399);; Cellular Component: apical part of cell (GO:0045177);; Biological Process: lung epithelial cell differentiation (GO:0060487);;	--	--	--	--	Inscuteable LGN-binding domain	Protein inscuteable homolog OS=Mus musculus OX=10090 GN=Insc PE=1 SV=2	S	Function unknown	PREDICTED: protein inscuteable homolog isoform X1 [Mus musculus]	biological process: cellular process (GO:0009987);; biological process: single-organism process (GO:0044699);; biological process: localization (GO:0051179);; biological process: cellular component organization or biogenesis (GO:0071840);; cellular component: cell (GO:0005623);; cellular component: cell part (GO:0044464);; biological process: multicellular organismal process (GO:0032501);; biolog…
ENSMUSG00000004609	Cd33	0.117564	24	0.071272	16	0.03507	8	0.668267	143	1.14237	236	1.27086	266	4.60138e-14	3.10694	up	--	--	--	K06473|8.56526e-167|mmu:12489|K06473 CD33 antigen | (RefSeq) Cd33, Siglec-3, gp67; CD33 antigen	Hematopoietic cell lineage (ko04640)	--	--	Immunoglobulin V-set domain;; Immunoglobulin domain	Myeloid cell surface antigen CD33 OS=Mus musculus OX=10090 GN=Cd33 PE=2 SV=1	U	Intracellular trafficking, secretion, and vesicular transport	PREDICTED: myeloid cell surface antigen CD33 isoform X1 [Mus musculus]	--
ENSMUSG00000015852	Fcrls	0.025264	2	0	0	0	0	9.43119	807	16.3389	1333	19.6326	1685	1.97995e-72	7.64206	up	--	--	Molecular Function: scavenger receptor activity (GO:0005044);; Molecular Function: obsolete SH3/SH2 adaptor activity (GO:0005070);; Biological Process: receptor-mediated endocytosis (GO:0006898);; Cellular Component: membrane (GO:0016020);;	K06727|0|mmu:80891|K06727 Fc receptor-like protein | (RefSeq) Fcrls, 2810439C17Rik, 9330158F12, FcRH2sc, Fcrh2, IFGP2, IgSR, MMAN-g, Msr2, moFcRH2sc; Fc receptor-like S, scavenger receptor	--	--	--	Immunoglobulin domain;; Immunoglobulin domain;; Scavenger receptor cysteine-rich domain;; Immunoglobulin domain;; Immunoglobulin I-set domain;; Immunoglobulin V-set domain;; Ig-like domain on T-cell surface glycoprotein CD3 epsilon chain;; CD47 immunoglobulin-like domain	Fc receptor-like protein 5 OS=Mus musculus OX=10090 GN=Fcrl5 PE=1 SV=3	U	Intracellular trafficking, secretion, and vesicular transport	Fc receptor-like S, scavenger receptor precursor [Mus musculus]	biological process: localization (GO:0051179);; molecular function: molecular transducer activity (GO:0060089);; biological process: biological regulation (GO:0065007);; molecular function: binding (GO:0005488);; cellular component: membrane (GO:0016020)
ENSMUSG00000036766	Dner	0.196345	25	0.186796	27	0.047544	7	1.47813	202	0.845654	112	0.95138	131	4.08541e-07	2.32208	up	--	--	Molecular Function: Notch binding (GO:0005112);; Molecular Function: calcium ion binding (GO:0005509);; Cellular Component: early endosome (GO:0005769);; Cellular Component: plasma membrane (GO:0005886);; Biological Process: Notch signaling pathway (GO:0007219);; Biological Process: Notch receptor processing (GO:0007220);; Biological Process: central nervous system development (GO:0007417);; Biol…	--	--	[T]	Signal transduction mechanisms	EGF-like domain;; Human growth factor-like EGF;; EGF-like domain;; Laminin EGF domain	Delta and Notch-like epidermal growth factor-related receptor OS=Mus musculus OX=10090 GN=Dner PE=1 SV=1	S	Function unknown	delta and Notch-like epidermal growth factor-related receptor precursor [Mus musculus]	molecular function: binding (GO:0005488);; cellular component: cell (GO:0005623);; cellular component: organelle (GO:0043226);; cellular component: cell part (GO:0044464);; cellular component: membrane (GO:0016020);; biological process: cellular process (GO:0009987);; biological process: signaling (GO:0023052);; biological process: single-organism process (GO:0044699);; biological process: respon…
Mus_musculus_newGene_5958	--	104.272	6261	95.9911	6402	98.0139	6187	38.8897	2550	40.9792	2593	40.4276	2631	1.46058e-51	-1.36105	down	--	--	Cellular Component: nucleus (GO:0005634);; Biological Process: nucleosome assembly (GO:0006334);; Biological Process: Schwann cell proliferation (GO:0014010);; Cellular Component: membrane (GO:0016020);; Molecular Function: kinase binding (GO:0019900);; Cellular Component: melanosome (GO:0042470);; Cellular Component: neuron projection (GO:0043005);; Molecular Function: RNA binding (GO:0044822);;…	K11279|6.39419e-117|oas:105616896|K11279 nucleosome assembly protein 1-like 1 | (RefSeq) nucleosome assembly protein 1-like 1	--	[BD]	Chromatin structure and dynamics;; Cell cycle control, cell division, chromosome partitioning	Nucleosome assembly protein (NAP)	Nucleosome assembly protein 1-like 1 OS=Mus musculus OX=10090 GN=Nap1l1 PE=1 SV=2	S	Function unknown	nucleosome assembly protein 1-like 1 isoform 3 [Mus musculus]	cellular component: cell (GO:0005623);; cellular component: organelle (GO:0043226);; cellular component: cell part (GO:0044464);; biological process: cellular process (GO:0009987);; biological process: cellular component organization or biogenesis (GO:0071840);; biological process: multicellular organismal process (GO:0032501);; biological process: developmental process (GO:0032502);; biological …
ENSMUSG00000038608	Dock10	1.51874	304	1.1595	263	0.444108	103	5.30711	1133	3.54057	747	2.58845	559	0.000152035	1.55109	up	--	--	Molecular Function: Rho guanyl-nucleotide exchange factor activity (GO:0005089);; Cellular Component: intracellular (GO:0005622);; Biological Process: small GTPase mediated signal transduction (GO:0007264);; Cellular Component: membrane (GO:0016020);; Molecular Function: Rho GTPase binding (GO:0017048);; Biological Process: regulation of cell migration (GO:0030334);; Biological Process: positive …	K21853|0|mmu:210293|K21853 dedicator of cytokinesis protein 9/10/11 | (RefSeq) Dock10, 9330153B10Rik, A630054M16Rik, Jr4, Jr5, R75174, ZIZ3, Zizimin3, mKIAA0694; dedicator of cytokinesis 10	--	[T]	Signal transduction mechanisms	Dock homology region 2;; C2 domain in Dock180 and Zizimin proteins;; Domain of unknown function (DUF3398);; PH domain	Dedicator of cytokinesis protein 10 OS=Mus musculus OX=10090 GN=Dock10 PE=1 SV=3	S	Function unknown	dedicator of cytokinesis protein 10 isoform 1 [Mus musculus]	biological process: biological regulation (GO:0065007);; molecular function: molecular function regulator (GO:0098772);; cellular component: cell (GO:0005623);; cellular component: cell part (GO:0044464);; biological process: cellular process (GO:0009987);; biological process: signaling (GO:0023052);; biological process: single-organism process (GO:0044699);; biological process: response to stimu…
ENSMUSG00000044674	Fzd1	20.8	3041	18.6534	3010	14.1917	2169	44.8743	7078	38.5713	5870	31.4943	4997	1.63189e-06	1.00266	up	--	--	Biological Process: positive regulation of protein phosphorylation (GO:0001934);; Biological Process: membranous septum morphogenesis (GO:0003149);; Biological Process: muscular septum morphogenesis (GO:0003150);; Biological Process: outflow tract morphogenesis (GO:0003151);; Molecular Function: G protein-coupled receptor activity (GO:0004930);; Molecular Function: frizzled binding (GO:0005109);;…	K02432|0|mmu:14362|K02432 frizzled 1/7 | (RefSeq) Fzd1, AW227548, FZ-1, Fz1; frizzled class receptor 1	mTOR signaling pathway (ko04150);; Wnt signaling pathway (ko04310);; Hippo signaling pathway (ko04390);; Signaling pathways regulating pluripotency of stem cells (ko04550);; Melanogenesis (ko04916);; Cushing syndrome (ko04934);; Alzheimer disease (ko05010);; Human papillomavirus infection (ko05165);; Pathways in cancer (ko05200);; Proteoglycans in cancer (ko05205);; Basal cell carcinoma (ko05217)…	[T]	Signal transduction mechanisms	Frizzled/Smoothened family membrane region;; Fz domain;; 7 transmembrane receptor (Secretin family);; Slime mold cyclic AMP receptor	Frizzled-1 OS=Mus musculus OX=10090 GN=Fzd1 PE=1 SV=3	U	Intracellular trafficking, secretion, and vesicular transport	frizzled-1 precursor [Mus musculus]	biological process: biological regulation (GO:0065007);; biological process: developmental process (GO:0032502);; biological process: single-organism process (GO:0044699);; biological process: multicellular organismal process (GO:0032501);; biological process: cellular process (GO:0009987);; biological process: signaling (GO:0023052);; biological process: response to stimulus (GO:0050896);; molec…
ENSMUSG00000015468	Notch4	2.4097	554	2.79214	705	1.61995	389	0.494202	123	0.590477	138	0.666494	164	5.13663e-13	-1.92671	down	[T]	Signal transduction mechanisms	Biological Process: branching involved in blood vessel morphogenesis (GO:0001569);; Biological Process: endothelial cell morphogenesis (GO:0001886);; Molecular Function: signaling receptor activity (GO:0004872);; Molecular Function: Notch binding (GO:0005112);; Molecular Function: calcium ion binding (GO:0005509);; Cellular Component: nucleus (GO:0005634);; Cellular Component: endoplasmic reticul…	K20996|0|mmu:18132|K20996 Notch 4 | (RefSeq) Notch4, Int-3, Int3, N4; notch 4	Endocrine resistance (ko01522);; Notch signaling pathway (ko04330);; Thyroid hormone signaling pathway (ko04919);; Human papillomavirus infection (ko05165);; Pathways in cancer (ko05200);; MicroRNAs in cancer (ko05206);; Breast cancer (ko05224)	[T]	Signal transduction mechanisms	EGF-like domain;; Human growth factor-like EGF;; Calcium-binding EGF domain;; Ankyrin repeat;; Ankyrin repeats (3 copies);; Ankyrin repeats (many copies);; LNR domain;; Ankyrin repeat;; Ankyrin repeats (many copies);; EGF-like domain;; NOTCH protein;; NOTCH protein	Neurogenic locus notch homolog protein 4 OS=Mus musculus OX=10090 GN=Notch4 PE=1 SV=2	S	Function unknown	neurogenic locus notch homolog protein 4 precursor [Mus musculus]	biological process: multicellular organismal process (GO:0032501);; biological process: developmental process (GO:0032502);; biological process: single-organism process (GO:0044699);; biological process: cellular process (GO:0009987);; biological process: cellular component organization or biogenesis (GO:0071840);; molecular function: molecular transducer activity (GO:0060089);; molecular functio…
ENSMUSG00000034430	Zxdc	9.46608	1429	11.6449	1953	7.93793	1250	4.64109	760	4.87953	770	5.08549	843	2.0035e-07	-1.02044	down	[R]	General function prediction only	Molecular Function: nucleic acid binding (GO:0003676);; Molecular Function: DNA-binding transcription factor activity (GO:0003700);; Cellular Component: nucleus (GO:0005634);; Molecular Function: LRR domain binding (GO:0030275);; Biological Process: positive regulation of transcription, DNA-templated (GO:0045893);; Molecular Function: metal ion binding (GO:0046872);; Molecular Function: C2H2 zinc…	--	--	[R]	General function prediction only	Zinc finger, C2H2 type;; C2H2-type zinc finger;; Zinc-finger double domain;; C2H2-type zinc ribbon;; Aberrant zinc-finger	Zinc finger protein ZXDC OS=Mus musculus OX=10090 GN=Zxdc PE=2 SV=1	S	Function unknown	unnamed protein product, partial [Mus musculus]	molecular function: binding (GO:0005488);; biological process: biological regulation (GO:0065007);; molecular function: nucleic acid binding transcription factor activity (GO:0001071);; cellular component: cell (GO:0005623);; cellular component: organelle (GO:0043226);; cellular component: cell part (GO:0044464)
Mus_musculus_newGene_21593	--	4.64406	252	3.36896	228	1.3757	82	0.619403	35	0.986824	61	0.893757	50	0.00016962	-1.70697	down	--	--	--	--	--	--	--	Protein of unknown function (DUF3704);; Protein of unknown function (DUF1725)	LINE-1 retrotransposable element ORF2 protein OS=Mus musculus OX=10090 GN=Pol PE=1 SV=2	S	Function unknown	LRRG00116 [Rattus norvegicus]	--
ENSMUSG00000034023	Fancd2	1.58235	303	1.89025	380	2.53773	483	0.482334	93	0.451282	91	0.495483	103	2.50745e-15	-2.00835	down	--	--	Cellular Component: condensed chromosome (GO:0000793);; Cellular Component: nucleolus (GO:0005730);; Cellular Component: cytoplasm (GO:0005737);; Biological Process: DNA repair (GO:0006281);; Biological Process: synapsis (GO:0007129);; Biological Process: gamete generation (GO:0007276);; Biological Process: response to gamma radiation (GO:0010332);; Biological Process: cellular response to oxidat…	K10891|0|mmu:211651|K10891 fanconi anemia group D2 protein | (RefSeq) Fancd2, 2410150O07Rik, AU015151, BB137857, FA-D2, FA4, FACD, FAD, FANCD; Fanconi anemia, complementation group D2	Fanconi anemia pathway (ko03460)	[S]	Function unknown	Fanconi anaemia protein FancD2 nuclease	Fanconi anemia group D2 protein homolog OS=Mus musculus OX=10090 GN=Fancd2 PE=1 SV=2	S	Function unknown	Fanconi anemia group D2 protein homolog isoform 1 [Mus musculus]	cellular component: cell (GO:0005623);; cellular component: organelle (GO:0043226);; cellular component: cell part (GO:0044464);; cellular component: organelle part (GO:0044422);; biological process: metabolic process (GO:0008152);; biological process: cellular process (GO:0009987);; biological process: response to stimulus (GO:0050896);; biological process: reproduction (GO:0000003);; biological…
ENSMUSG00000067276	Capn6	0.551676	69	0.390926	54	0.138689	18	2.43192	326	1.76344	228	1.10717	150	9.60238e-05	1.83371	up	--	--	Biological Process: microtubule bundle formation (GO:0001578);; Molecular Function: calcium-dependent cysteine-type endopeptidase activity (GO:0004198);; Cellular Component: spindle microtubule (GO:0005876);; Biological Process: proteolysis (GO:0006508);; Molecular Function: microtubule binding (GO:0008017);; Cellular Component: perinuclear region of cytoplasm (GO:0048471);; Biological Process: r…	K08575|0|mmu:12338|K08575 calpain-6 [EC:3.4.22.-] | (RefSeq) Capn6; calpain 6	--	[OT]	Posttranslational modification, protein turnover, chaperones;; Signal transduction mechanisms	Calpain family cysteine protease;; Calpain large subunit, domain III;; C2 domain	Calpain-6 OS=Mus musculus OX=10090 GN=Capn6 PE=1 SV=2	O	Posttranslational modification, protein turnover, chaperones	calpain-6 [Mus musculus]	biological process: cellular process (GO:0009987);; biological process: cellular component organization or biogenesis (GO:0071840);; biological process: metabolic process (GO:0008152);; molecular function: catalytic activity (GO:0003824);; cellular component: cell (GO:0005623);; cellular component: organelle (GO:0043226);; cellular component: organelle part (GO:0044422);; cellular component: cell…
ENSMUSG00000039911	Spsb1	6.61641	667	6.96342	813	12.0897	1253	19.5654	2260	20.9528	2328	20.2839	2337	5.19821e-06	1.18739	up	--	--	Molecular Function: ubiquitin-protein transferase activity (GO:0004842);; Cellular Component: cytoplasm (GO:0005737);; Biological Process: intracellular signal transduction (GO:0035556);;	K10343|0|mmu:74646|K10343 SPRY domain-containing SOCS box protein 1/4 | (RefSeq) Spsb1, 1110014L01Rik, 4930422J18Rik, AI596360, AI854583, SSB-1, SSB1; splA/ryanodine receptor domain and SOCS box containing 1	--	[R]	General function prediction only	SPRY domain;; SOCS box	SPRY domain-containing SOCS box protein 1 OS=Mus musculus OX=10090 GN=Spsb1 PE=1 SV=1	O	Posttranslational modification, protein turnover, chaperones	hypothetical protein A6R68_13977 [Neotoma lepida]	molecular function: catalytic activity (GO:0003824);; cellular component: cell (GO:0005623);; cellular component: cell part (GO:0044464);; biological process: cellular process (GO:0009987);; biological process: signaling (GO:0023052);; biological process: single-organism process (GO:0044699);; biological process: response to stimulus (GO:0050896);; biological process: biological regulation (GO:00…
ENSMUSG00000026873	Phf19	1.91484	237	1.61737	215	1.91521	255	0.449837	64	0.429866	50	0.726899	89	1.8999e-09	-1.77007	down	--	--	Biological Process: negative regulation of transcription by RNA polymerase II (GO:0000122);; Molecular Function: zinc ion binding (GO:0008270);; Biological Process: stem cell population maintenance (GO:0019827);; Molecular Function: methylated histone binding (GO:0035064);; Cellular Component: ESC/E(Z) complex (GO:0035098);; Biological Process: stem cell differentiation (GO:0048863);; Biological …	K11486|0|mmu:74016|K11486 PHD finger protein 19 | (RefSeq) Phf19, 3110009G19Rik, 3321402G02Rik; PHD finger protein 19	--	[R]	General function prediction only	Polycomb-like MTF2 factor 2;; PHD-finger	PHD finger protein 19 OS=Mus musculus OX=10090 GN=Phf19 PE=1 SV=1	S	Function unknown	PHD finger protein 19 [Mus musculus]	biological process: biological regulation (GO:0065007);; molecular function: binding (GO:0005488);; biological process: multicellular organismal process (GO:0032501);; biological process: developmental process (GO:0032502);; biological process: single-organism process (GO:0044699);; cellular component: cell (GO:0005623);; cellular component: membrane-enclosed lumen (GO:0031974);; cellular compone…
ENSMUSG00000039853	Trim14	0.221179	18	0.065775	5	0.252135	21	0.892252	52	1.00354	54	0.625395	36	0.0362486	1.19199	up	--	--	Cellular Component: cytoplasm (GO:0005737);; Molecular Function: zinc ion binding (GO:0008270);; Biological Process: negative regulation of viral transcription (GO:0032897);; Biological Process: innate immune response (GO:0045087);; Biological Process: positive regulation of NF-kappaB transcription factor activity (GO:0051092);;	K12004|6.96693e-105|mmu:74735|K12004 tripartite motif-containing protein 14 | (RefSeq) Trim14, 5830400N10Rik, pub; tripartite motif-containing 14	--	--	--	B-box zinc finger	Tripartite motif-containing protein 14 OS=Mus musculus OX=10090 GN=Trim14 PE=1 SV=2	S	Function unknown	tripartite motif-containing 14, isoform CRA_a, partial [Mus musculus]	cellular component: cell (GO:0005623);; cellular component: cell part (GO:0044464);; molecular function: binding (GO:0005488);; biological process: biological regulation (GO:0065007);; biological process: immune system process (GO:0002376);; biological process: response to stimulus (GO:0050896)
ENSMUSG00000090942	F830016B08Rik	0.641484	74	0.463836	59	0.264597	32	2.8251	351	1.72614	207	1.83242	229	2.54344e-07	1.92471	up	[R]	General function prediction only	Molecular Function: GTPase activity (GO:0003924);; Molecular Function: GTP binding (GO:0005525);; Cellular Component: endoplasmic reticulum membrane (GO:0005789);; Biological Process: defense response (GO:0006952);; Cellular Component: integral component of membrane (GO:0016021);; Biological Process: cellular response to interferon-beta (GO:0035458);;	--	--	--	--	Interferon-inducible GTPase (IIGP);; 50S ribosome-binding GTPase;; Dermonecrotoxin of the Papain-like fold;; ABC transporter;; Dynamin family	Interferon-inducible GTPase 1 OS=Mus musculus OX=10090 GN=Iigp1 PE=1 SV=2	S	Function unknown	interferon-inducible GTPase-like [Mus musculus]	molecular function: catalytic activity (GO:0003824);; molecular function: binding (GO:0005488);; cellular component: cell (GO:0005623);; cellular component: membrane (GO:0016020);; cellular component: organelle (GO:0043226);; cellular component: organelle part (GO:0044422);; cellular component: membrane part (GO:0044425);; cellular component: cell part (GO:0044464);; biological process: response …
ENSMUSG00000019992	Mtfr2	2.00503	140	1.71958	132	2.96581	215	0.789445	60	1.08558	79	0.591926	45	0.000254387	-1.35393	down	--	--	Biological Process: mitochondrial fission (GO:0000266);; Cellular Component: nucleus (GO:0005634);; Cellular Component: mitochondrion (GO:0005739);; Biological Process: apoptotic process (GO:0006915);; Biological Process: aerobic respiration (GO:0009060);; Biological Process: negative regulation of transcription, DNA-templated (GO:0045892);; Biological Process: positive regulation of response to …	--	--	--	--	Mitochondrial fission regulator	Mitochondrial fission regulator 2 OS=Mus musculus OX=10090 GN=Mtfr2 PE=1 SV=2	S	Function unknown	mitochondrial fission regulator 2 [Mus musculus]	biological process: cellular process (GO:0009987);; biological process: cellular component organization or biogenesis (GO:0071840);; cellular component: cell (GO:0005623);; cellular component: organelle (GO:0043226);; cellular component: cell part (GO:0044464);; biological process: single-organism process (GO:0044699);; biological process: metabolic process (GO:0008152);; biological process: biol…
ENSMUSG00000068696	Gpr88	0.228553	28	0.153029	21	0	0	4.16181	541	2.79699	352	1.8403	242	0.0182867	1.51962	up	--	--	Molecular Function: motor activity (GO:0003774);; Molecular Function: G protein-coupled receptor activity (GO:0004930);; Cellular Component: nucleus (GO:0005634);; Cellular Component: cytoplasm (GO:0005737);; Cellular Component: integral component of plasma membrane (GO:0005887);; Biological Process: cell surface receptor signaling pathway (GO:0007166);; Biological Process: G protein-coupled rece…	K08422|1.25819e-95|rno:64443|K08422 G protein-coupled receptor 88 | (RefSeq) Gpr88; G-protein coupled receptor 88	--	[R]	General function prediction only	7 transmembrane receptor (rhodopsin family);; Serpentine type 7TM GPCR chemoreceptor Srx	Probable G-protein coupled receptor 88 OS=Rattus norvegicus OX=10116 GN=Gpr88 PE=2 SV=1	U	Intracellular trafficking, secretion, and vesicular transport	probable G-protein coupled receptor 88 [Ictidomys tridecemlineatus]	molecular function: catalytic activity (GO:0003824);; biological process: cellular process (GO:0009987);; biological process: signaling (GO:0023052);; biological process: single-organism process (GO:0044699);; biological process: response to stimulus (GO:0050896);; biological process: biological regulation (GO:0065007);; molecular function: signal transducer activity (GO:0004871);; molecular func…
ENSMUSG00000028613	Lrp8	2.38571	390	2.36942	391	5.69263	757	0.856504	168	0.924153	167	0.848116	115	5.97032e-07	-1.70738	down	[G]	Carbohydrate transport and metabolism	Biological Process: negative regulation of transcription by RNA polymerase II (GO:0000122);; Molecular Function: protein binding (GO:0001948);; Molecular Function: low-density lipoprotein particle receptor activity (GO:0005041);; Molecular Function: calcium ion binding (GO:0005509);; Cellular Component: extracellular space (GO:0005615);; Cellular Component: microtubule associated complex (GO:0005…	K20052|0|mmu:16975|K20052 low-density lipoprotein receptor-related protein 8 | (RefSeq) Lrp8, 4932703M08Rik, AA921429, AI848122, ApoER2, Lr8b; low density lipoprotein receptor-related protein 8, apolipoprotein e receptor	--	[T]	Signal transduction mechanisms	Low-density lipoprotein receptor repeat class B;; Low-density lipoprotein receptor domain class A;; Coagulation Factor Xa inhibitory site;; Complement Clr-like EGF-like;; SMP-30/Gluconolaconase/LRE-like region;; Calcium-binding EGF domain	Low-density lipoprotein receptor-related protein 8 OS=Mus musculus OX=10090 GN=Lrp8 PE=1 SV=2	U	Intracellular trafficking, secretion, and vesicular transport	PREDICTED: low-density lipoprotein receptor-related protein 8 isoform X16 [Mus musculus]	biological process: biological regulation (GO:0065007);; biological process: localization (GO:0051179);; molecular function: molecular transducer activity (GO:0060089);; molecular function: binding (GO:0005488);; cellular component: extracellular region (GO:0005576);; cellular component: extracellular region part (GO:0044421);; cellular component: cell (GO:0005623);; cellular component: macromole…
ENSMUSG00000020974	Pole2	2.98689	178	3.14891	207	5.13198	319	1.20439	78	1.68969	105	1.27176	83	3.07576e-05	-1.37976	down	--	--	--	K02325|0|mmu:18974|K02325 DNA polymerase epsilon subunit 2 [EC:2.7.7.7] | (RefSeq) Pole2; polymerase (DNA directed), epsilon 2 (p59 subunit)	DNA replication (ko03030);; Base excision repair (ko03410);; Nucleotide excision repair (ko03420)	[L]	Replication, recombination and repair	DNA polymerase alpha/epsilon subunit B;; DNA polymerases epsilon N terminal	DNA polymerase epsilon subunit 2 OS=Mus musculus OX=10090 GN=Pole2 PE=2 SV=2	L	Replication, recombination and repair	DNA polymerase epsilon subunit 2 [Mus musculus]	--
ENSMUSG00000038550	Ciart	2.47977	156	3.23071	203	2.18321	123	1.16302	66	1.01594	64	1.67008	93	0.000769644	-1.10811	down	--	--	Molecular Function: core promoter sequence-specific DNA binding (GO:0001046);; Molecular Function: protein binding (GO:0005515);; Cellular Component: nucleus (GO:0005634);; Biological Process: circadian regulation of gene expression (GO:0032922);; Biological Process: locomotor rhythm (GO:0045475);; Biological Process: negative regulation of transcription, DNA-templated (GO:0045892);; Molecular Fu…	K21599|0|mmu:229599|K21599 circadian-associated transcriptional repressor | (RefSeq) Ciart, Chrono, Gm129; circadian associated repressor of transcription	--	--	--	Circadian-associated transcriptional repressor	Circadian-associated transcriptional repressor OS=Mus musculus OX=10090 GN=Ciart PE=1 SV=1	S	Function unknown	circadian-associated transcriptional repressor [Mus musculus]	molecular function: binding (GO:0005488);; cellular component: cell (GO:0005623);; cellular component: organelle (GO:0043226);; cellular component: cell part (GO:0044464);; biological process: multicellular organismal process (GO:0032501);; biological process: single-organism process (GO:0044699);; biological process: rhythmic process (GO:0048511);; biological process: biological regulation (GO:0…
ENSMUSG00000026494	Kif26b	1.34197	643	1.55478	822	2.0865	1045	15.8816	8206	10.4244	5197	12.4355	6463	1.29915e-31	2.76098	up	--	--	Molecular Function: ATP binding (GO:0005524);; Cellular Component: cytoplasm (GO:0005737);; Cellular Component: kinesin complex (GO:0005871);; Cellular Component: microtubule (GO:0005874);; Biological Process: microtubule-based movement (GO:0007018);; Biological Process: axon guidance (GO:0007411);; Molecular Function: microtubule binding (GO:0008017);; Biological Process: protein localization (G…	K10404|0|mmu:269152|K10404 kinesin family member 26 | (RefSeq) Kif26b, 4832420M10, BC056349, D230039L06Rik; kinesin family member 26B	--	[Z]	Cytoskeleton	Kinesin motor domain;; Microtubule binding	Kinesin-like protein KIF26B OS=Mus musculus OX=10090 GN=Kif26b PE=1 SV=3	Z	Cytoskeleton	kinesin-like protein KIF26B [Mus musculus]	molecular function: binding (GO:0005488);; cellular component: cell (GO:0005623);; cellular component: cell part (GO:0044464);; cellular component: macromolecular complex (GO:0032991);; cellular component: organelle (GO:0043226);; cellular component: organelle part (GO:0044422);; cellular component: supramolecular complex (GO:0099080);; biological process: cellular process (GO:0009987);; biologic…
ENSMUSG00000026274	Pask	2.11634	426	1.94545	425	2.02343	426	1.08273	236	1.11572	232	0.873238	192	1.56996e-08	-1.0208	down	[T]	Signal transduction mechanisms	--	K08801|0|mmu:269224|K08801 PAS domain containing serine/threonine kinase [EC:2.7.11.1] | (RefSeq) Pask, mKIAA0135; PAS domain containing serine/threonine kinase	--	[T]	Signal transduction mechanisms	Protein kinase domain;; Protein tyrosine kinase;; PAS domain;; PAS fold;; PAS domain	PAS domain-containing serine/threonine-protein kinase OS=Mus musculus OX=10090 GN=Pask PE=1 SV=3	T	Signal transduction mechanisms	mKIAA0135 protein, partial [Mus musculus]	--
ENSMUSG00000028970	Abcb1b	3.25309	478	2.97055	469	4.26	660	1.20159	195	1.59667	248	1.48236	239	1.71696e-07	-1.27387	down	[V]	Defense mechanisms	--	K05658|0|mmu:18669|K05658 ATP-binding cassette, subfamily B (MDR/TAP), member 1 [EC:7.6.2.2] | (RefSeq) Abcb1b, Abcb1, Mdr1, Mdr1b, Pgy-1, Pgy1, mdr; ATP-binding cassette, sub-family B (MDR/TAP), member 1B	ABC transporters (ko02010);; Bile secretion (ko04976);; MicroRNAs in cancer (ko05206);; Gastric cancer (ko05226)	[Q]	Secondary metabolites biosynthesis, transport and catabolism	ABC transporter transmembrane region;; ABC transporter;; RecF/RecN/SMC N terminal domain;; AAA ATPase domain;; Predicted ATPase of the ABC class;; AAA domain;; Zeta toxin;; RsgA GTPase;; ATPase family associated with various cellular activities (AAA);; AAA domain (dynein-related subfamily);; Rad17 cell cycle checkpoint protein;; Adenylylsulphate kinase	Multidrug resistance protein 1B OS=Mus musculus OX=10090 GN=Abcb1b PE=1 SV=1	V	Defense mechanisms	multidrug resistance protein 1B [Mus musculus]	--
ENSMUSG00000054720	Lrrc8c	7.60731	1822	7.95892	2126	8.66505	2179	3.91769	1005	3.78068	946	4.73413	1249	5.63977e-09	-1.00562	down	[K]	Transcription	--	K22038|0|mmu:100604|K22038 volume-regulated anion channel | (RefSeq) Lrrc8c, AD158, AI326115, E430036I04Rik, fad158; leucine rich repeat containing 8 family, member C	--	[R]	General function prediction only	Pannexin-like TM region of LRRC8;; Leucine rich repeat;; Leucine Rich repeats (2 copies);; Leucine rich repeats (6 copies)	Volume-regulated anion channel subunit LRRC8C OS=Mus musculus OX=10090 GN=Lrrc8c PE=1 SV=1	S	Function unknown	volume-regulated anion channel subunit LRRC8C [Mus musculus]	--
ENSMUSG00000023905	Tnfrsf12a	103.483	3513	120.701	4499	186.938	6644	31.5352	1160	46.7699	1658	53.1136	1971	7.0507e-08	-1.59401	down	--	--	Cellular Component: ruffle (GO:0001726);; Molecular Function: protein binding (GO:0005515);; Cellular Component: plasma membrane (GO:0005886);; Biological Process: substrate-dependent cell migration, cell attachment to substrate (GO:0006931);; Cellular Component: cell surface (GO:0009986);; Cellular Component: integral component of membrane (GO:0016021);; Biological Process: regulation of angioge…	K05149|4.96376e-58|mmu:27279|K05149 tumor necrosis factor receptor superfamily member 12A | (RefSeq) Tnfrsf12a, AI255180, C87282, Fn14, HPIP, TWEAK-R, TweakR; tumor necrosis factor receptor superfamily, member 12a	Cytokine-cytokine receptor interaction (ko04060)	--	--	Tumour necrosis factor receptor stn_TNFRSF12A_TNFR domain	Tumor necrosis factor receptor superfamily member 12A OS=Mus musculus OX=10090 GN=Tnfrsf12a PE=2 SV=1	U	Intracellular trafficking, secretion, and vesicular transport	tumor necrosis factor receptor superfamily member 12A isoform 1 precursor [Mus musculus]	cellular component: cell (GO:0005623);; cellular component: cell part (GO:0044464);; molecular function: binding (GO:0005488);; cellular component: membrane (GO:0016020);; biological process: biological adhesion (GO:0022610);; cellular component: membrane part (GO:0044425);; biological process: biological regulation (GO:0065007);; biological process: cellular process (GO:0009987);; biological pro…
ENSMUSG00000001349	Cnn1	29.0756	2361	31.5765	2749	53.3642	4521	12.8297	1090	18.9926	1577	23.3192	2049	0.00221714	-1.03688	down	--	--	--	--	--	[Z]	Cytoskeleton	Calponin family repeat;; Calponin homology (CH) domain	Calponin-1 OS=Mus musculus OX=10090 GN=Cnn1 PE=1 SV=1	Z	Cytoskeleton	calponin-1 [Mus musculus]	--
ENSMUSG00000054640	Slc8a1	1.70403	552	1.72954	567	0.903168	441	5.15626	2169	3.61522	1470	4.26071	1727	2.26214e-16	1.63845	up	[R]	General function prediction only	--	K05849|0|mmu:20541|K05849 solute carrier family 8 (sodium/calcium exchanger) | (RefSeq) Slc8a1, AI852629, AV344025, D930008O12Rik, Ncx1; solute carrier family 8 (sodium/calcium exchanger), member 1	Calcium signaling pathway (ko04020);; cGMP-PKG signaling pathway (ko04022);; Cardiac muscle contraction (ko04260);; Adrenergic signaling in cardiomyocytes (ko04261);; Apelin signaling pathway (ko04371);; Olfactory transduction (ko04740);; Endocrine and other factor-regulated calcium reabsorption (ko04961);; Protein digestion and absorption (ko04974);; Mineral absorption (ko04978);; Hypertrophic c…	[PT]	Inorganic ion transport and metabolism;; Signal transduction mechanisms	Calx-beta domain;; Sodium/calcium exchanger protein;; C-terminal extension of sodium/calcium exchanger domain	Sodium/calcium exchanger 1 OS=Mus musculus OX=10090 GN=Slc8a1 PE=1 SV=1	P	Inorganic ion transport and metabolism	sodium/calcium exchanger 1 isoform B precursor [Mus musculus]	--
Mus_musculus_newGene_12106	--	3.27914	85	2.83989	82	5.91459	153	0	0	0.614499	17	0.480011	14	0.000300783	-2.16138	down	--	--	--	--	--	--	--	--	--	--	--	--	--
ENSMUSG00000031595	Pdgfrl	3.77085	204	3.40712	203	1.96604	111	28.7897	1675	25.3461	1423	22.2688	1303	7.06818e-30	2.84479	up	--	--	Cellular Component: extracellular region (GO:0005576);;	--	--	[T]	Signal transduction mechanisms	Immunoglobulin domain;; Immunoglobulin domain;; Immunoglobulin I-set domain	Platelet-derived growth factor receptor-like protein OS=Mus musculus OX=10090 GN=Pdgfrl PE=2 SV=1	T	Signal transduction mechanisms	platelet-derived growth factor receptor-like protein precursor [Mus musculus]	cellular component: extracellular region (GO:0005576)
ENSMUSG00000029246	Ppat	3.76556	529	4.34619	666	7.24882	1057	2.22278	333	2.20511	319	2.2964	346	5.76254e-05	-1.19075	down	[F]	Nucleotide transport and metabolism	Biological Process: G1/S transition of mitotic cell cycle (GO:0000082);; Biological Process: kidney development (GO:0001822);; Molecular Function: amidophosphoribosyltransferase activity (GO:0004044);; Biological Process: 'de novo' IMP biosynthetic process (GO:0006189);; Biological Process: glutamine catabolic process (GO:0006543);; Biological Process: lactation (GO:0007595);; Biological Process:…	K00764|0|mmu:231327|K00764 amidophosphoribosyltransferase [EC:2.4.2.14] | (RefSeq) Ppat, 5730454C12Rik, AA408689, AA675351, AI507113, C79945; phosphoribosyl pyrophosphate amidotransferase	Purine metabolism (ko00230);; Alanine, aspartate and glutamate metabolism (ko00250)	[F]	Nucleotide transport and metabolism	Glutamine amidotransferase domain;; Glutamine amidotransferase domain;; Glutamine amidotransferases class-II;; Phosphoribosyl transferase domain	Amidophosphoribosyltransferase OS=Rattus norvegicus OX=10116 GN=Ppat PE=1 SV=1	F	Nucleotide transport and metabolism	unnamed protein product [Mus musculus]	biological process: cellular process (GO:0009987);; biological process: single-organism process (GO:0044699);; biological process: multicellular organismal process (GO:0032501);; biological process: developmental process (GO:0032502);; molecular function: catalytic activity (GO:0003824);; biological process: metabolic process (GO:0008152);; biological process: localization (GO:0051179);; biologic…
ENSMUSG00000039519	Cyp7b1	1.91506	145	1.68694	141	0.854763	68	6.44677	525	4.08163	321	3.23452	265	0.000324439	1.39047	up	[QV]	Secondary metabolites biosynthesis, transport and catabolism;; Defense mechanisms	Molecular Function: iron ion binding (GO:0005506);; Cellular Component: endoplasmic reticulum membrane (GO:0005789);; Biological Process: bile acid biosynthetic process (GO:0006699);; Biological Process: digestion (GO:0007586);; Biological Process: memory (GO:0007613);; Biological Process: circadian rhythm (GO:0007623);; Biological Process: cholesterol metabolic process (GO:0008203);; Molecular F…	K07430|0|mmu:13123|K07430 25/26-hydroxycholesterol 7alpha-hydroxylase [EC:1.14.14.29] | (RefSeq) Cyp7b1, AW261589, D3Ertd552e, hct-1; cytochrome P450, family 7, subfamily b, polypeptide 1	Primary bile acid biosynthesis (ko00120);; Steroid hormone biosynthesis (ko00140)	[Q]	Secondary metabolites biosynthesis, transport and catabolism	Cytochrome P450	25-hydroxycholesterol 7-alpha-hydroxylase OS=Mus musculus OX=10090 GN=Cyp7b1 PE=1 SV=2	Q	Secondary metabolites biosynthesis, transport and catabolism	unnamed protein product [Mus musculus]	molecular function: binding (GO:0005488);; cellular component: cell (GO:0005623);; cellular component: membrane (GO:0016020);; cellular component: organelle (GO:0043226);; cellular component: organelle part (GO:0044422);; cellular component: membrane part (GO:0044425);; cellular component: cell part (GO:0044464);; biological process: metabolic process (GO:0008152);; biological process: cellular p…
ENSMUSG00000032462	Pik3cb	1.63361	369	1.74462	434	3.43694	811	0.883014	215	0.831211	196	0.921085	226	0.000106469	-1.31962	down	--	--	--	K00922|0|mmu:74769|K00922 phosphatidylinositol-4,5-bisphosphate 3-kinase catalytic subunit alpha/beta/delta [EC:2.7.1.153] | (RefSeq) Pik3cb, 1110001J02Rik, AI447572, p110beta; phosphatidylinositol-4,5-bisphosphate 3-kinase catalytic subunit beta	Inositol phosphate metabolism (ko00562);; EGFR tyrosine kinase inhibitor resistance (ko01521);; Endocrine resistance (ko01522);; Platinum drug resistance (ko01524);; ErbB signaling pathway (ko04012);; Ras signaling pathway (ko04014);; Rap1 signaling pathway (ko04015);; cAMP signaling pathway (ko04024);; Chemokine signaling pathway (ko04062);; HIF-1 signaling pathway (ko04066);; FoxO signaling pat…	[T]	Signal transduction mechanisms	Phosphoinositide 3-kinase family, accessory domain (PIK domain);; Phosphatidylinositol 3- and 4-kinase;; PI3-kinase family, p85-binding domain;; PI3-kinase family, ras-binding domain;; Phosphoinositide 3-kinase C2	Phosphatidylinositol 4,5-bisphosphate 3-kinase catalytic subunit beta isoform OS=Mus musculus OX=10090 GN=Pik3cb PE=1 SV=2	BDLTU	Chromatin structure and dynamics;; Cell cycle control, cell division, chromosome partitioning;; Replication, recombination and repair;; Signal transduction mechanisms;; Intracellular trafficking, secretion, and vesicular transport	phosphatidylinositol 4,5-bisphosphate 3-kinase catalytic subunit beta isoform [Mus musculus]	--
ENSMUSG00000019528	Gyg	26.4492	1614	23.2346	1529	15.6975	985	63.2665	4076	59.2959	3685	63.6147	4060	1.11535e-10	1.37863	up	[M]	Cell wall/membrane/envelope biogenesis	Molecular Function: glucose binding (GO:0005536);; Biological Process: glycogen biosynthetic process (GO:0005978);; Molecular Function: glycogenin glucosyltransferase activity (GO:0008466);; Cellular Component: membrane (GO:0016020);; Molecular Function: metal ion binding (GO:0046872);; Cellular Component: extracellular exosome (GO:0070062);;	K00750|0|cge:100751671|K00750 glycogenin [EC:2.4.1.186] | (RefSeq) Gyg1; glycogenin-1	Starch and sucrose metabolism (ko00500)	[G]	Carbohydrate transport and metabolism	Glycosyl transferase family 8	Glycogenin-1 OS=Mus musculus OX=10090 GN=Gyg1 PE=1 SV=3	O	Posttranslational modification, protein turnover, chaperones	PREDICTED: glycogenin-1 isoform X1 [Cricetulus griseus]	molecular function: binding (GO:0005488);; biological process: metabolic process (GO:0008152);; biological process: cellular process (GO:0009987);; biological process: single-organism process (GO:0044699);; molecular function: catalytic activity (GO:0003824);; cellular component: membrane (GO:0016020);; cellular component: extracellular region (GO:0005576);; cellular component: organelle (GO:0043…
Mus_musculus_newGene_18964	--	2.04445	179	2.4821	278	1.93876	158	0.542781	69	0.848481	101	0.86347	115	0.00171809	-1.09201	down	--	--	--	--	--	--	--	--	--	--	--	mCG147332 [Mus musculus]	--
ENSMUSG00000057406	Nsd2	7.96754	1875	6.96155	1782	17.0192	4111	4.87486	1152	4.38574	1059	4.35399	1090	0.000379677	-1.22497	down	--	--	--	K11424|0|mmu:107823|K11424 [histone H3]-lysine36 N-dimethyltransferase NSD2 [EC:2.1.1.357] | (RefSeq) Nsd2, 5830445G22Rik, 9430010A17Rik, AW555663, C130020C13Rik, D030027O06Rik, D930023B08Rik, MMSET, Whsc1, Whsc1l, mKIAA1090; nuclear receptor binding SET domain protein 2	Lysine degradation (ko00310);; Transcriptional misregulation in cancer (ko05202)	[K]	Transcription	PWWP domain;; HMG (high mobility group) box;; HMG-box domain	Histone-lysine N-methyltransferase NSD2 OS=Mus musculus OX=10090 GN=Nsd2 PE=1 SV=2	S	Function unknown	PREDICTED: histone-lysine N-methyltransferase NSD2 isoform X4 [Mus musculus]	--
ENSMUSG00000055612	Cdca7	2.28303	193	1.80044	168	4.78585	423	1.0463	96	1.06221	94	0.805321	74	0.000381255	-1.46471	down	--	--	Cellular Component: nucleoplasm (GO:0005654);; Cellular Component: cytoplasm (GO:0005737);; Biological Process: regulation of transcription, DNA-templated (GO:0006355);; Biological Process: apoptotic process (GO:0006915);; Biological Process: regulation of cell population proliferation (GO:0042127);;	K23408|0|mmu:66953|K23408 cell division cycle-associated protein 7 | (RefSeq) Cdca7, 2310021G01Rik, AU044109, JPO1; cell division cycle associated 7	--	--	--	Zinc-finger domain of monoamine-oxidase A repressor R1	Cell division cycle-associated protein 7 OS=Mus musculus OX=10090 GN=Cdca7 PE=1 SV=1	S	Function unknown	unnamed protein product [Mus musculus]	cellular component: cell (GO:0005623);; cellular component: organelle (GO:0043226);; cellular component: organelle part (GO:0044422);; cellular component: cell part (GO:0044464);; biological process: biological regulation (GO:0065007);; biological process: cellular process (GO:0009987);; biological process: single-organism process (GO:0044699)
ENSMUSG00000025804	Ccr1	0.600671	60	0.584187	64	0.359449	38	1.00367	107	1.45817	150	1.76361	189	0.000967552	1.23951	up	--	--	Molecular Function: phosphatidylinositol phospholipase C activity (GO:0004435);; Cellular Component: cytosol (GO:0005829);; Biological Process: exocytosis (GO:0006887);; Biological Process: inflammatory response (GO:0006954);; Biological Process: G protein-coupled receptor signaling pathway (GO:0007186);; Biological Process: positive regulation of cytosolic calcium ion concentration (GO:0007204);…	K04176|0|mmu:12768|K04176 C-C chemokine receptor type 1 | (RefSeq) Ccr1, Cmkbr1, Mip-1a-R; chemokine (C-C motif) receptor 1	Cytokine-cytokine receptor interaction (ko04060);; Viral protein interaction with cytokine and cytokine receptor (ko04061);; Chemokine signaling pathway (ko04062);; Human cytomegalovirus infection (ko05163);; Kaposi sarcoma-associated herpesvirus infection (ko05167)	[R]	General function prediction only	7 transmembrane receptor (rhodopsin family);; Serpentine type 7TM GPCR chemoreceptor Srsx	C-C chemokine receptor type 1 OS=Mus musculus OX=10090 GN=Ccr1 PE=2 SV=2	U	Intracellular trafficking, secretion, and vesicular transport	unnamed protein product [Mus musculus]	molecular function: catalytic activity (GO:0003824);; cellular component: cell (GO:0005623);; cellular component: cell part (GO:0044464);; biological process: cellular process (GO:0009987);; biological process: single-organism process (GO:0044699);; biological process: localization (GO:0051179);; biological process: response to stimulus (GO:0050896);; biological process: signaling (GO:0023052);; …
ENSMUSG00000044447	Dock5	5.9181	2059	6.34847	2438	12.8176	4661	1.93863	728	1.83015	663	2.54105	960	5.67725e-09	-1.89177	down	--	--	Molecular Function: guanyl-nucleotide exchange factor activity (GO:0005085);; Cellular Component: cytoplasm (GO:0005737);; Cellular Component: plasma membrane (GO:0005886);; Biological Process: small GTPase mediated signal transduction (GO:0007264);; Biological Process: positive regulation of epithelial cell migration (GO:0010634);; Biological Process: positive regulation of GTPase activity (GO:0…	K17707|0|mmu:68813|K17707 dedicator of cytokinesis protein 5 | (RefSeq) Dock5, 1110060D06Rik, AI666732, AI956923, BC016533, E130320D18, lr2, rlc; dedicator of cytokinesis 5	--	[T]	Signal transduction mechanisms	DOCK N-terminus;; Dock homology region 2;; C2 domain in Dock180 and Zizimin proteins;; SH3 domain;; Variant SH3 domain;; Variant SH3 domain	Dedicator of cytokinesis protein 5 OS=Mus musculus OX=10090 GN=Dock5 PE=1 SV=2	S	Function unknown	dedicator of cytokinesis protein 5 [Mus musculus]	biological process: biological regulation (GO:0065007);; molecular function: molecular function regulator (GO:0098772);; cellular component: cell (GO:0005623);; cellular component: cell part (GO:0044464);; cellular component: membrane (GO:0016020);; biological process: cellular process (GO:0009987);; biological process: signaling (GO:0023052);; biological process: single-organism process (GO:0044…
ENSMUSG00000110206	Flt3l	2.04945	82	1.89238	82	1.70657	67	8.24391	299	7.52033	307	5.7139	232	4.70958e-12	1.68742	up	--	--	Biological Process: positive regulation of protein phosphorylation (GO:0001934);; Molecular Function: cytokine activity (GO:0005125);; Cellular Component: extracellular space (GO:0005615);; Cellular Component: integral component of membrane (GO:0016021);; Biological Process: regulation of myeloid dendritic cell activation (GO:0030885);; Molecular Function: receptor tyrosine kinase binding (GO:003…	K05454|2.36788e-140|mmu:14256|K05454 fms-related tyrosine kinase 3 ligand | (RefSeq) Flt3l, Flt3lg, Ly72L; FMS-like tyrosine kinase 3 ligand	MAPK signaling pathway (ko04010);; Ras signaling pathway (ko04014);; PI3K-Akt signaling pathway (ko04151);; Hematopoietic cell lineage (ko04640);; Pathways in cancer (ko05200)	--	--	flt3 ligand	Fms-related tyrosine kinase 3 ligand OS=Mus musculus OX=10090 GN=Flt3lg PE=2 SV=1	U	Intracellular trafficking, secretion, and vesicular transport	FMS-like tyrosine kinase 3 ligand, isoform CRA_d, partial [Mus musculus]	biological process: biological regulation (GO:0065007);; molecular function: binding (GO:0005488);; cellular component: extracellular region (GO:0005576);; cellular component: extracellular region part (GO:0044421);; cellular component: membrane (GO:0016020);; cellular component: membrane part (GO:0044425);; cellular component: cell (GO:0005623);; cellular component: cell part (GO:0044464);; biol…
ENSMUSG00000041219	Arhgap11a	11.1618	1882	9.16516	1741	14.7087	2619	3.15453	583	2.88637	513	3.27999	607	9.79693e-19	-1.90077	down	--	--	Molecular Function: GTPase activator activity (GO:0005096);; Biological Process: signal transduction (GO:0007165);;	K20635|0|mmu:228482|K20635 Rho GTPase-activating protein 11 | (RefSeq) Arhgap11a, 6530401L14Rik, mKIAA0013; Rho GTPase activating protein 11A	--	[TZ]	Signal transduction mechanisms;; Cytoskeleton	RhoGAP domain;; Doublecortin	Rho GTPase-activating protein 11A OS=Mus musculus OX=10090 GN=Arhgap11a PE=1 SV=2	S	Function unknown	mKIAA0013 protein, partial [Mus musculus]	biological process: biological regulation (GO:0065007);; molecular function: molecular function regulator (GO:0098772);; biological process: cellular process (GO:0009987)
Mus_musculus_newGene_12845	--	3.85206	103	2.30971	68	7.11208	198	1.34325	39	1.81767	51	2.05192	60	0.0146092	-1.17383	down	--	--	Molecular Function: four-way junction DNA binding (GO:0000400);; Cellular Component: nuclear chromatin (GO:0000790);; Cellular Component: condensed chromosome (GO:0000793);; Molecular Function: cis-regulatory region sequence-specific DNA binding (GO:0001158);; Biological Process: positive regulation of endothelial cell proliferation (GO:0001938);; Biological Process: inflammatory response to anti…	K11295|1.4831e-101|mmu:97165|K11295 high mobility group protein B2 | (RefSeq) Hmgb2, C80539, HMG-2, Hmg2; high mobility group box 2	--	[R]	General function prediction only	HMG (high mobility group) box;; HMG-box domain	High mobility group protein B2 OS=Mus musculus OX=10090 GN=Hmgb2 PE=1 SV=3	B	Chromatin structure and dynamics	high mobility group protein B2 [Mus musculus]	molecular function: binding (GO:0005488);; cellular component: cell (GO:0005623);; cellular component: membrane-enclosed lumen (GO:0031974);; cellular component: organelle (GO:0043226);; cellular component: organelle part (GO:0044422);; cellular component: cell part (GO:0044464);; biological process: biological regulation (GO:0065007);; biological process: immune system process (GO:0002376);; bio…
ENSMUSG00000000416	Cttnbp2	0.091433	18	0.072012	16	0.048378	10	0.553729	113	0.216591	44	0.209797	44	0.00193621	1.62961	up	[T]	Signal transduction mechanisms	Molecular Function: cytoskeletal regulatory protein binding (GO:0005519);; Cellular Component: cell cortex (GO:0005938);; Biological Process: brain development (GO:0007420);; Cellular Component: synaptic vesicle (GO:0008021);; Cellular Component: actin cytoskeleton (GO:0015629);; Molecular Function: SH3 domain binding (GO:0017124);; Biological Process: actin cytoskeleton organization (GO:0030036)…	--	--	--	--	Ankyrin repeats (3 copies);; Ankyrin repeats (many copies);; Ankyrin repeats (many copies);; Ankyrin repeat;; Ankyrin repeat;; Cortactin-binding protein-2	Cortactin-binding protein 2 OS=Mus musculus OX=10090 GN=Cttnbp2 PE=1 SV=2	S	Function unknown	cortactin-binding protein 2 [Mus musculus]	molecular function: binding (GO:0005488);; cellular component: cell (GO:0005623);; cellular component: cell part (GO:0044464);; biological process: multicellular organismal process (GO:0032501);; biological process: developmental process (GO:0032502);; biological process: single-organism process (GO:0044699);; cellular component: organelle (GO:0043226);; cellular component: synapse part (GO:00444…
Mus_musculus_newGene_13745	--	0.734468	38	0.778712	38	0.903896	48	0.053649	4	0.031442	2	0.022687	2	1.8768e-08	-2.91131	down	--	--	--	--	--	--	--	--	--	--	--	--	--
ENSMUSG00000020437	Myo1g	0	0	0.010488	2	0.08987	11	0.408932	51	0.461351	56	0.835412	105	0.000185846	2.26732	up	--	--	Cellular Component: phagocytic cup (GO:0001891);; Biological Process: T cell mediated immunity (GO:0002456);; Molecular Function: motor activity (GO:0003774);; Molecular Function: actin binding (GO:0003779);; Molecular Function: calmodulin binding (GO:0005516);; Molecular Function: ATP binding (GO:0005524);; Molecular Function: phosphatidylinositol-4,5-bisphosphate binding (GO:0005546);; Molecula…	K10356|0|mmu:246177|K10356 myosin I | (RefSeq) Myo1g, E430002D17Rik; myosin IG	--	[Z]	Cytoskeleton	Myosin head (motor domain);; Unconventional myosin tail, actin- and lipid-binding	Unconventional myosin-Ig OS=Mus musculus OX=10090 GN=Myo1g PE=1 SV=1	Z	Cytoskeleton	myosin IG, partial [Mus musculus]	cellular component: cell (GO:0005623);; cellular component: membrane (GO:0016020);; cellular component: membrane part (GO:0044425);; cellular component: cell part (GO:0044464);; biological process: immune system process (GO:0002376);; biological process: response to stimulus (GO:0050896);; molecular function: catalytic activity (GO:0003824);; molecular function: binding (GO:0005488);; biological …
ENSMUSG00000033906	Zdhhc15	0.644892	124	0.38211	81	0.606261	122	1.21477	252	1.26731	254	1.15355	241	0.000262906	1.03272	up	--	--	Cellular Component: Golgi apparatus (GO:0005794);; Molecular Function: zinc ion binding (GO:0008270);; Cellular Component: integral component of membrane (GO:0016021);; Biological Process: synaptic vesicle maturation (GO:0016188);; Biological Process: protein palmitoylation (GO:0018345);; Molecular Function: protein-cysteine S-palmitoyltransferase activity (GO:0019706);; Biological Process: estab…	K20028|0|ocu:100354388|K20028 palmitoyltransferase ZDHHC2/15/20 [EC:2.3.1.225] | (RefSeq) ZDHHC15; zinc finger DHHC-type containing 15	--	[R]	General function prediction only	DHHC palmitoyltransferase	Palmitoyltransferase ZDHHC15 OS=Mus musculus OX=10090 GN=Zdhhc15 PE=1 SV=1	S	Function unknown	palmitoyltransferase ZDHHC15 [Mus musculus]	cellular component: cell (GO:0005623);; cellular component: organelle (GO:0043226);; cellular component: cell part (GO:0044464);; molecular function: binding (GO:0005488);; cellular component: membrane (GO:0016020);; cellular component: membrane part (GO:0044425);; biological process: cellular process (GO:0009987);; biological process: developmental process (GO:0032502);; biological process: sing…
ENSMUSG00000027737	Slc7a11	3.22237	1029	3.12539	1104	2.38821	802	0.497796	173	0.396271	133	0.496409	174	3.38114e-39	-2.6158	down	[E]	Amino acid transport and metabolism	Cellular Component: rough endoplasmic reticulum (GO:0005791);; Cellular Component: cytoskeleton (GO:0005856);; Cellular Component: integral component of plasma membrane (GO:0005887);; Biological Process: response to toxic substance (GO:0009636);; Cellular Component: cell surface (GO:0009986);; Molecular Function: cystine:glutamate antiporter activity (GO:0015327);; Biological Process: platelet ag…	K13869|0|mmu:26570|K13869 solute carrier family 7 (L-type amino acid transporter), member 11 | (RefSeq) Slc7a11, 9930009M05Rik, AI451155, sut, xCT; solute carrier family 7 (cationic amino acid transporter, y+ system), member 11	Ferroptosis (ko04216)	[E]	Amino acid transport and metabolism	Amino acid permease;; Amino acid permease;; Tubulin/FtsZ family, GTPase domain	Cystine/glutamate transporter OS=Mus musculus OX=10090 GN=Slc7a11 PE=1 SV=1	E	Amino acid transport and metabolism	cystine/glutamate transporter [Mus musculus]	cellular component: cell (GO:0005623);; cellular component: organelle (GO:0043226);; cellular component: cell part (GO:0044464);; cellular component: membrane (GO:0016020);; cellular component: membrane part (GO:0044425);; biological process: response to stimulus (GO:0050896);; biological process: single-organism process (GO:0044699);; biological process: localization (GO:0051179);; molecular fun…
Mus_musculus_newGene_4642	--	0.910637	85	1.0698	116	3.11479	336	0.099572	11	0.056383	5	0.093856	13	3.97141e-10	-3.18643	down	--	--	Biological Process: behavioral fear response (GO:0001662);; Cellular Component: ruffle (GO:0001726);; Biological Process: receptor recycling (GO:0001881);; Molecular Function: protease binding (GO:0002020);; Molecular Function: diacylglycerol cholinephosphotransferase activity (GO:0004142);; Molecular Function: GTPase activator activity (GO:0005096);; Molecular Function: death receptor binding (G…	--	--	--	--	--	--	--	--	mCG147230 [Mus musculus]	biological process: behavior (GO:0007610);; biological process: multicellular organismal process (GO:0032501);; biological process: single-organism process (GO:0044699);; biological process: response to stimulus (GO:0050896);; cellular component: cell (GO:0005623);; cellular component: cell part (GO:0044464);; biological process: metabolic process (GO:0008152);; biological process: cellular proce…
ENSMUSG00000026784	Pdss1	2.55303	143	2.02123	118	5.69626	324	1.238	68	1.12849	67	1.18132	73	0.00178725	-1.37246	down	[H]	Coenzyme transport and metabolism	Molecular Function: trans-hexaprenyltranstransferase activity (GO:0000010);; Cellular Component: mitochondrion (GO:0005739);; Biological Process: ubiquinone biosynthetic process (GO:0006744);; Biological Process: isoprenoid biosynthetic process (GO:0008299);; Molecular Function: metal ion binding (GO:0046872);; Molecular Function: protein heterodimerization activity (GO:0046982);; Molecular Funct…	K12504|0|rno:100364990|K12504 decaprenyl-diphosphate synthase subunit 1 [EC:2.5.1.91] | (RefSeq) Pdss1; decaprenyl diphosphate synthase subunit 1	Terpenoid backbone biosynthesis (ko00900)	[H]	Coenzyme transport and metabolism	Polyprenyl synthetase	Decaprenyl-diphosphate synthase subunit 1 OS=Mus musculus OX=10090 GN=Pdss1 PE=1 SV=1	H	Coenzyme transport and metabolism	PREDICTED: decaprenyl-diphosphate synthase subunit 1 isoform X1 [Rattus norvegicus]	molecular function: catalytic activity (GO:0003824);; cellular component: cell (GO:0005623);; cellular component: organelle (GO:0043226);; cellular component: cell part (GO:0044464);; biological process: metabolic process (GO:0008152);; biological process: cellular process (GO:0009987);; biological process: single-organism process (GO:0044699);; molecular function: binding (GO:0005488);; biologic…
ENSMUSG00000078350	Smim1	10.9652	985	9.71939	938	4.47253	368	19.1525	1847	21.1706	1828	22.0389	1918	0.00196791	1.09807	up	--	--	Cellular Component: integral component of membrane (GO:0016021);; Cellular Component: extracellular exosome (GO:0070062);;	--	--	--	--	Domain of unknown function (DUF4731)	Small integral membrane protein 1 OS=Mus musculus OX=10090 GN=Smim1 PE=1 SV=1	S	Function unknown	unnamed protein product [Mus musculus]	cellular component: membrane (GO:0016020);; cellular component: membrane part (GO:0044425);; cellular component: extracellular region (GO:0005576);; cellular component: organelle (GO:0043226);; cellular component: extracellular region part (GO:0044421)
ENSMUSG00000020150	Gamt	5.39619	187	4.87742	186	2.51239	91	8.94423	333	11.9321	428	8.7281	327	0.00198457	1.05346	up	[R]	General function prediction only	--	K00542|5.39129e-159|mmu:14431|K00542 guanidinoacetate N-methyltransferase [EC:2.1.1.2] | (RefSeq) Gamt, AA571402, Spintz1; guanidinoacetate methyltransferase	Glycine, serine and threonine metabolism (ko00260);; Arginine and proline metabolism (ko00330)	[E]	Amino acid transport and metabolism	--	Guanidinoacetate N-methyltransferase OS=Mus musculus OX=10090 GN=Gamt PE=1 SV=1	E	Amino acid transport and metabolism	guanidinoacetate N-methyltransferase [Mus caroli]	--
ENSMUSG00000015222	Map2	0.439714	78	0.439369	95	0.357709	70	0.178984	39	0.316133	24	0.151528	34	0.000551726	-1.27807	down	--	--	Biological Process: microtubule bundle formation (GO:0001578);; Molecular Function: dystroglycan binding (GO:0002162);; Molecular Function: calmodulin binding (GO:0005516);; Molecular Function: cytoskeletal regulatory protein binding (GO:0005519);; Cellular Component: nucleolus (GO:0005730);; Cellular Component: smooth endoplasmic reticulum (GO:0005790);; Cellular Component: rough endoplasmic ret…	K10430|0|mmu:17756|K10430 microtubule-associated protein 2 | (RefSeq) Map2, G1-397-34, MAP-2, Mtap-2, Mtap2, repro4; microtubule-associated protein 2	--	[Z]	Cytoskeleton	MAP2/Tau projection domain;; Tau and MAP protein, tubulin-binding repeat	Microtubule-associated protein 2 OS=Mus musculus OX=10090 GN=Map2 PE=1 SV=2	O	Posttranslational modification, protein turnover, chaperones	microtubule-associated protein 2 isoform 3 [Mus musculus]	biological process: cellular process (GO:0009987);; biological process: cellular component organization or biogenesis (GO:0071840);; molecular function: binding (GO:0005488);; cellular component: cell (GO:0005623);; cellular component: organelle (GO:0043226);; cellular component: organelle part (GO:0044422);; cellular component: cell part (GO:0044464);; cellular component: supramolecular complex …
ENSMUSG00000046733	Gprc5a	4.37857	318	5.02577	403	5.59605	425	1.53453	121	1.82794	139	2.28641	181	2.1563e-08	-1.39946	down	--	--	Molecular Function: G protein-coupled receptor activity (GO:0004930);; Cellular Component: plasma membrane (GO:0005886);; Cellular Component: adherens junction (GO:0005913);; Biological Process: negative regulation of epidermal growth factor-activated receptor activity (GO:0007175);; Biological Process: G protein-coupled receptor signaling pathway (GO:0007186);; Cellular Component: integral compo…	K08468|0|mmu:232431|K08468 G protein-coupled receptor family C group 5 member A | (RefSeq) Gprc5a, Rai3, Raig1; G protein-coupled receptor, family C, group 5, member A	--	--	--	7 transmembrane sweet-taste receptor of 3 GCPR	Retinoic acid-induced protein 3 OS=Mus musculus OX=10090 GN=Gprc5a PE=1 SV=1	U	Intracellular trafficking, secretion, and vesicular transport	retinoic acid inducible protein 3, partial [Mus musculus]	biological process: cellular process (GO:0009987);; biological process: signaling (GO:0023052);; biological process: single-organism process (GO:0044699);; biological process: response to stimulus (GO:0050896);; biological process: biological regulation (GO:0065007);; molecular function: signal transducer activity (GO:0004871);; molecular function: molecular transducer activity (GO:0060089);; cel…
ENSMUSG00000028587	Orc1	0.708924	75	0.975707	114	2.56882	282	0.287999	33	0.221989	25	0.308097	36	7.14868e-05	-1.94502	down	[L]	Replication, recombination and repair	Cellular Component: nuclear chromosome, telomeric region (GO:0000784);; Molecular Function: DNA binding (GO:0003677);; Molecular Function: chromatin binding (GO:0003682);; Molecular Function: ATP binding (GO:0005524);; Cellular Component: nuclear origin of replication recognition complex (GO:0005664);; Cellular Component: nucleolus (GO:0005730);; Cellular Component: cytoplasm (GO:0005737);; Cellu…	K02603|0|mmu:18392|K02603 origin recognition complex subunit 1 | (RefSeq) Orc1, AA545195, MmORC1, Orc1l; origin recognition complex, subunit 1	Cell cycle (ko04110)	[L]	Replication, recombination and repair	CDC6, C terminal winged helix domain;; ATPase family associated with various cellular activities (AAA);; BAH domain;; AAA domain;; AAA ATPase domain	Origin recognition complex subunit 1 OS=Mus musculus OX=10090 GN=Orc1 PE=1 SV=2	L	Replication, recombination and repair	origin recognition complex subunit 1 [Mus musculus]	cellular component: cell (GO:0005623);; cellular component: membrane-enclosed lumen (GO:0031974);; cellular component: organelle (GO:0043226);; cellular component: organelle part (GO:0044422);; cellular component: cell part (GO:0044464);; molecular function: binding (GO:0005488);; cellular component: macromolecular complex (GO:0032991);; cellular component: membrane (GO:0016020);; biological proc…
ENSMUSG00000044583	Tlr7	0.120735	17	0.048508	8	0.063859	10	0.904214	127	0.668284	88	0.823062	119	2.28411e-11	2.70658	up	[K]	Transcription	Biological Process: microglial cell activation (GO:0001774);; Biological Process: regulation of protein phosphorylation (GO:0001932);; Biological Process: MyD88-dependent toll-like receptor signaling pathway (GO:0002755);; Molecular Function: double-stranded RNA binding (GO:0003725);; Molecular Function: single-stranded RNA binding (GO:0003727);; Molecular Function: transmembrane signaling recept…	K05404|0|mmu:170743|K05404 toll-like receptor 7 | (RefSeq) Tlr7; toll-like receptor 7	Toll-like receptor signaling pathway (ko04620);; Measles (ko05162);; Influenza A (ko05164)	[T]	Signal transduction mechanisms	Leucine rich repeat;; Leucine Rich repeats (2 copies);; TIR domain;; Leucine rich repeats (6 copies);; Leucine Rich Repeat;; Leucine-rich repeat;; Leucine Rich repeat	Toll-like receptor 7 OS=Mus musculus OX=10090 GN=Tlr7 PE=1 SV=1	S	Function unknown	toll-like receptor 7 isoform a precursor [Mus musculus]	biological process: immune system process (GO:0002376);; biological process: cellular process (GO:0009987);; biological process: single-organism process (GO:0044699);; biological process: biological regulation (GO:0065007);; biological process: signaling (GO:0023052);; biological process: response to stimulus (GO:0050896);; molecular function: binding (GO:0005488);; molecular function: signal tra…
ENSMUSG00000027239	Mdk	3.421	93	2.44103	80	6.08715	181	13.9334	418	13.0862	374	12.164	362	3.63744e-05	1.4586	up	--	--	--	K06828|2.02078e-56|rno:81517|K06828 midkine | (RefSeq) Mdk; midkine	--	--	--	PTN/MK heparin-binding protein family, N-terminal domain;; PTN/MK heparin-binding protein family, C-terminal domain	Midkine OS=Rattus norvegicus OX=10116 GN=Mdk PE=2 SV=1	U	Intracellular trafficking, secretion, and vesicular transport	midkine isoform X1 [Mus pahari]	--
ENSMUSG00000039384	Dusp10	6.24385	604	8.59637	918	13.7985	1310	1.35816	143	1.56823	159	1.79216	190	6.20851e-16	-2.42724	down	[T]	Signal transduction mechanisms	Biological Process: inactivation of MAPK activity (GO:0000188);; Biological Process: regulation of adaptive immune response (GO:0002819);; Molecular Function: protein tyrosine phosphatase activity (GO:0004725);; Cellular Component: nucleoplasm (GO:0005654);; Cellular Component: Golgi apparatus (GO:0005794);; Molecular Function: MAP kinase tyrosine/serine/threonine phosphatase activity (GO:0017017…	K20216|0|mmu:63953|K20216 dual specificity phosphatase 10 [EC:3.1.3.16 3.1.3.48] | (RefSeq) Dusp10, 2610306G15Rik, AI158871, MKP-5, MKP5; dual specificity phosphatase 10	MAPK signaling pathway (ko04010)	[V]	Defense mechanisms	Dual specificity phosphatase, catalytic domain;; Rhodanese-like domain	Dual specificity protein phosphatase 10 OS=Mus musculus OX=10090 GN=Dusp10 PE=2 SV=2	T	Signal transduction mechanisms	dual specificity phosphatase 10, partial [Mus musculus]	biological process: biological regulation (GO:0065007);; biological process: metabolic process (GO:0008152);; biological process: cellular process (GO:0009987);; molecular function: catalytic activity (GO:0003824);; cellular component: cell (GO:0005623);; cellular component: organelle (GO:0043226);; cellular component: organelle part (GO:0044422);; cellular component: cell part (GO:0044464);; bio…
ENSMUSG00000029363	Rfc5	7.04527	650	7.26405	739	11.4646	1113	3.08594	312	4.04904	382	3.87096	386	4.20184e-06	-1.23836	down	[L]	Replication, recombination and repair	Molecular Function: DNA clamp loader activity (GO:0003689);; Molecular Function: ATP binding (GO:0005524);; Cellular Component: nucleus (GO:0005634);; Cellular Component: DNA replication factor C complex (GO:0005663);; Molecular Function: enzyme binding (GO:0019899);; Cellular Component: Ctf18 RFC-like complex (GO:0031390);; Molecular Function: single-stranded DNA helicase activity (GO:0043142);;…	K10756|0|mmu:72151|K10756 replication factor C subunit 3/5 | (RefSeq) Rfc5, 2610020K06Rik, 2610209F07Rik, 36.5kDa, 36kDa, Recc5; replication factor C (activator 1) 5	DNA replication (ko03030);; Nucleotide excision repair (ko03420);; Mismatch repair (ko03430)	[L]	Replication, recombination and repair	Replication factor C C-terminal domain;; ATPase family associated with various cellular activities (AAA);; DNA polymerase III, delta subunit;; Rad17 cell cycle checkpoint protein;; AAA domain;; Holliday junction DNA helicase ruvB N-terminus	Replication factor C subunit 5 OS=Mus musculus OX=10090 GN=Rfc5 PE=1 SV=1	L	Replication, recombination and repair	replication factor C subunit 5 [Mus musculus]	molecular function: catalytic activity (GO:0003824);; molecular function: binding (GO:0005488);; cellular component: cell (GO:0005623);; cellular component: organelle (GO:0043226);; cellular component: cell part (GO:0044464);; cellular component: macromolecular complex (GO:0032991);; cellular component: organelle part (GO:0044422);; biological process: biological regulation (GO:0065007)
ENSMUSG00000073125	Xlr3b	1.35339	74	1.21936	74	0.691494	40	3.97678	234	2.53056	144	2.44898	145	0.00101719	1.24546	up	--	--	Cellular Component: nucleus (GO:0005634);; Biological Process: spermatid development (GO:0007286);; Biological Process: positive regulation of synapse assembly (GO:0051965);; Biological Process: positive regulation of dendritic spine morphogenesis (GO:0061003);;	--	--	--	--	Cor1/Xlr/Xmr conserved region	X-linked lymphocyte-regulated protein 3B OS=Mus musculus OX=10090 GN=Xlr3b PE=2 SV=1	--	--	X-linked lymphocyte-regulated protein 3B [Mus musculus]	cellular component: cell (GO:0005623);; cellular component: organelle (GO:0043226);; cellular component: cell part (GO:0044464);; biological process: reproduction (GO:0000003);; biological process: cellular process (GO:0009987);; biological process: reproductive process (GO:0022414);; biological process: multicellular organismal process (GO:0032501);; biological process: developmental process (GO…
ENSMUSG00000058571	Gpc6	22.7551	1597	25.5859	2012	9.23564	797	45.2261	4477	35.275	3317	36.4665	3646	0.000191792	1.19967	up	--	--	Cellular Component: extracellular matrix (GO:0005578);; Cellular Component: nucleus (GO:0005634);; Cellular Component: integral component of plasma membrane (GO:0005887);; Biological Process: cell migration (GO:0016477);; Cellular Component: anchored component of membrane (GO:0031225);; Molecular Function: heparan sulfate proteoglycan binding (GO:0043395);;	K08112|0|mmu:23888|K08112 glypican 6 | (RefSeq) Gpc6; glypican 6	--	[T]	Signal transduction mechanisms	Glypican	Glypican-6 OS=Mus musculus OX=10090 GN=Gpc6 PE=1 SV=1	O	Posttranslational modification, protein turnover, chaperones	glypican-6 isoform 2 precursor [Mus musculus]	cellular component: extracellular region (GO:0005576);; cellular component: extracellular region part (GO:0044421);; cellular component: cell (GO:0005623);; cellular component: organelle (GO:0043226);; cellular component: cell part (GO:0044464);; cellular component: membrane (GO:0016020);; cellular component: membrane part (GO:0044425);; biological process: cellular process (GO:0009987);; biologi…
ENSMUSG00000035692	Isg15	27.9811	737	36.252	1054	12.1127	334	69.9353	1987	81.9263	2246	106.756	3051	3.63484e-05	1.52929	up	--	--	Molecular Function: protein binding (GO:0005515);; Cellular Component: extracellular region (GO:0005576);; Cellular Component: cytoplasm (GO:0005737);; Biological Process: modification-dependent protein catabolic process (GO:0019941);; Biological Process: positive regulation of bone mineralization (GO:0030501);; Molecular Function: protein tag (GO:0031386);; Biological Process: negative regulatio…	K12159|7.51967e-102|mmu:100038882|K12159 ubiquitin cross-reactive protein | (RefSeq) Isg15, G1p2, IGI15, IP17, Irfp, UCRP; ISG15 ubiquitin-like modifier	RIG-I-like receptor signaling pathway (ko04622);; Human papillomavirus infection (ko05165);; Epstein-Barr virus infection (ko05169)	[OR]	Posttranslational modification, protein turnover, chaperones;; General function prediction only	Ubiquitin family;; Ubiquitin-2 like Rad60 SUMO-like;; Nuclear pore localisation protein NPL4;; Ubiquitin-like domain	Ubiquitin-like protein ISG15 OS=Mus musculus OX=10090 GN=Isg15 PE=1 SV=4	O	Posttranslational modification, protein turnover, chaperones	ubiquitin-like protein ISG15 precursor [Mus musculus]	molecular function: binding (GO:0005488);; cellular component: extracellular region (GO:0005576);; cellular component: cell (GO:0005623);; cellular component: cell part (GO:0044464);; biological process: metabolic process (GO:0008152);; biological process: cellular process (GO:0009987);; biological process: biological regulation (GO:0065007);; molecular function: protein tag (GO:0031386);; biolog…
ENSMUSG00000041147	Brca2	1.03976	383	0.62377	253	1.41937	545	0.62465	251	0.511469	197	0.317251	128	0.00944807	-1.02332	down	--	--	Biological Process: telomere maintenance via recombination (GO:0000722);; Biological Process: double-strand break repair via homologous recombination (GO:0000724);; Cellular Component: nuclear chromosome, telomeric region (GO:0000784);; Cellular Component: lateral element (GO:0000800);; Biological Process: oocyte maturation (GO:0001556);; Biological Process: inner cell mass cell proliferation (GO…	K08775|0|mmu:12190|K08775 breast cancer 2 susceptibility protein | (RefSeq) Brca2, Fancd1, RAB163; breast cancer 2, early onset	Homologous recombination (ko03440);; Fanconi anemia pathway (ko03460);; Pathways in cancer (ko05200);; Pancreatic cancer (ko05212);; Breast cancer (ko05224)	[L]	Replication, recombination and repair	BRCA2, helical;; BRCA2 repeat;; BRCA2, oligonucleotide/oligosaccharide-binding, domain 3;; BRCA2, oligonucleotide/oligosaccharide-binding, domain 1;; Tower	Breast cancer type 2 susceptibility protein homolog OS=Mus musculus OX=10090 GN=Brca2 PE=1 SV=2	S	Function unknown	breast cancer 2, partial [Mus musculus]	biological process: metabolic process (GO:0008152);; biological process: cellular process (GO:0009987);; biological process: biological regulation (GO:0065007);; biological process: cellular component organization or biogenesis (GO:0071840);; biological process: response to stimulus (GO:0050896);; cellular component: cell (GO:0005623);; cellular component: membrane-enclosed lumen (GO:0031974);; c…
ENSMUSG00000015880	Ncapg	4.76598	615	3.60979	514	8.14556	1099	1.36779	191	1.14579	154	0.842629	118	1.9359e-10	-2.15505	down	--	--	Cellular Component: condensed chromosome, centromeric region (GO:0000779);; Cellular Component: condensin complex (GO:0000796);; Cellular Component: cytoplasm (GO:0005737);; Cellular Component: centrosome (GO:0005813);; Biological Process: mitotic chromosome condensation (GO:0007076);; Cellular Component: actin cytoskeleton (GO:0015629);; Cellular Component: membrane (GO:0016020);;	K06678|0|mmu:54392|K06678 condensin complex subunit 3 | (RefSeq) Ncapg, 5730507H05Rik, Hcapg, MFT.M05.13; non-SMC condensin I complex, subunit G	--	[BD]	Chromatin structure and dynamics;; Cell cycle control, cell division, chromosome partitioning	Nuclear condensing complex subunits, C-term domain;; HEAT repeats;; HEAT repeat	--	BD	Chromatin structure and dynamics;; Cell cycle control, cell division, chromosome partitioning	condensin complex subunit 3 [Mus musculus]	cellular component: cell (GO:0005623);; cellular component: organelle (GO:0043226);; cellular component: organelle part (GO:0044422);; cellular component: cell part (GO:0044464);; cellular component: macromolecular complex (GO:0032991);; biological process: cellular process (GO:0009987);; biological process: single-organism process (GO:0044699);; biological process: cellular component organizatio…
ENSMUSG00000035934	Pknox2	7.75357	916	7.36364	978	4.86722	621	3.27614	435	2.77079	351	3.4611	467	1.19645e-05	-1.05028	down	--	--	Molecular Function: RNA polymerase II transcription regulatory region sequence-specific DNA binding (GO:0000977);; Molecular Function: actin monomer binding (GO:0003785);; Cellular Component: nucleus (GO:0005634);; Cellular Component: cytoplasm (GO:0005737);; Biological Process: regulation of transcription by RNA polymerase II (GO:0006357);; Cellular Component: actin cytoskeleton (GO:0015629);; C…	--	--	[K]	Transcription	N-terminal of Homeobox Meis and PKNOX1;; Homeobox KN domain;; Homeobox domain	Homeobox protein PKNOX2 OS=Mus musculus OX=10090 GN=Pknox2 PE=2 SV=1	K	Transcription	homeobox protein PKNOX2 [Mus musculus]	molecular function: binding (GO:0005488);; cellular component: cell (GO:0005623);; cellular component: organelle (GO:0043226);; cellular component: cell part (GO:0044464);; biological process: biological regulation (GO:0065007)
ENSMUSG00000033730	Egr3	8.17622	1012	57.0438	8148	9.9364	1222	0.99734	133	0.692814	98	0.747379	109	4.29097e-06	-2.74838	down	--	--	Biological Process: positive regulation of endothelial cell proliferation (GO:0001938);; Biological Process: cell migration involved in sprouting angiogenesis (GO:0002042);; Molecular Function: DNA binding (GO:0003677);; Cellular Component: nucleus (GO:0005634);; Biological Process: regulation of transcription, DNA-templated (GO:0006355);; Biological Process: neuromuscular synaptic transmission (…	K12497|0|mmu:13655|K12497 early growth response protein 3 | (RefSeq) Egr3, Pilot; early growth response 3	C-type lectin receptor signaling pathway (ko04625);; Hepatitis B (ko05161);; Viral carcinogenesis (ko05203)	[R]	General function prediction only	Zinc-finger double domain;; Zinc finger, C2H2 type;; C2H2-type zinc finger;; Domain of unknown function (DUF3446)	Early growth response protein 3 OS=Mus musculus OX=10090 GN=Egr3 PE=2 SV=2	S	Function unknown	PREDICTED: early growth response protein 3 [Marmota marmota marmota]	biological process: biological regulation (GO:0065007);; biological process: cellular process (GO:0009987);; biological process: multicellular organismal process (GO:0032501);; biological process: locomotion (GO:0040011);; biological process: single-organism process (GO:0044699);; biological process: localization (GO:0051179);; molecular function: binding (GO:0005488);; cellular component: cell (…
ENSMUSG00000027811	4930579G24Rik	4.73598	325	4.67114	354	6.17536	443	1.60914	120	2.03434	146	1.58539	119	2.06247e-11	-1.56837	down	--	--	Cellular Component: cytoplasm (GO:0005737);;	--	--	--	--	Renal cancer differentiation gene 1 protein	Uncharacterized protein C4orf46 homolog OS=Mus musculus OX=10090 PE=1 SV=1	S	Function unknown	uncharacterized protein C4orf46 homolog [Mus musculus]	cellular component: cell (GO:0005623);; cellular component: cell part (GO:0044464)
ENSMUSG00000026051	1500015O10Rik	13.7092	431	13.1999	458	0.460232	16	102.118	3462	104.517	3419	90.934	3101	0.0152095	1.58558	up	--	--	--	--	--	--	--	Oesophageal cancer-related gene 4	Augurin OS=Mus musculus OX=10090 GN=Ecrg4 PE=1 SV=2	O	Posttranslational modification, protein turnover, chaperones	augurin precursor [Mus musculus]	--
Mus_musculus_newGene_2945	--	0.898995	106	0.698664	91	0.621489	76	0.236581	30	0.249698	31	0.249949	32	1.16499e-05	-1.50426	down	--	--	Cellular Component: membrane (GO:0016020);; Cellular Component: virion part (GO:0044423);;	--	--	--	--	ENV polyprotein (coat polyprotein);; ENV polyprotein (coat polyprotein)	Retrovirus-related Env polyprotein from Fv-4 locus OS=Mus musculus OX=10090 GN=Fv4 PE=1 SV=2	S	Function unknown	BC035947 protein [Mus musculus]	cellular component: membrane (GO:0016020);; cellular component: virion part (GO:0044423)
ENSMUSG00000031442	Mcf2l	1.28153	253	1.66601	322	3.1126	482	0.359672	67	0.503967	68	0.516484	109	3.86742e-09	-2.00779	down	--	--	Molecular Function: Rho guanyl-nucleotide exchange factor activity (GO:0005089);; Molecular Function: protein binding (GO:0005515);; Molecular Function: 1-phosphatidylinositol binding (GO:0005545);; Cellular Component: extracellular space (GO:0005615);; Cellular Component: cytoplasm (GO:0005737);; Cellular Component: endomembrane system (GO:0012505);; Cellular Component: lamellipodium (GO:0030027…	K20685|0|mmu:17207|K20685 guanine nucleotide exchange factor MCF2 | (RefSeq) Mcf2l, C130040G20Rik, Dbs, Ost, mKIAA0362; mcf.2 transforming sequence-like	--	[T]	Signal transduction mechanisms	RhoGEF domain;; Divergent CRAL/TRIO domain;; PH domain;; Spectrin repeat	Guanine nucleotide exchange factor DBS OS=Mus musculus OX=10090 GN=Mcf2l PE=1 SV=2	T	Signal transduction mechanisms	guanine nucleotide exchange factor DBS isoform 1 [Cricetulus griseus]	biological process: biological regulation (GO:0065007);; molecular function: molecular function regulator (GO:0098772);; molecular function: binding (GO:0005488);; cellular component: extracellular region (GO:0005576);; cellular component: extracellular region part (GO:0044421);; cellular component: cell (GO:0005623);; cellular component: cell part (GO:0044464);; cellular component: membrane (GO:…
ENSMUSG00000041762	Gpr155	0.443237	79	0.260156	51	0.298214	55	1.16779	223	1.017	180	1.02954	182	1.47948e-06	1.45738	up	[R]	General function prediction only	Cellular Component: cytoplasm (GO:0005737);; Cellular Component: integral component of membrane (GO:0016021);; Biological Process: intracellular signal transduction (GO:0035556);; Biological Process: cognition (GO:0050890);; Biological Process: transmembrane transport (GO:0055085);; Cellular Component: extracellular exosome (GO:0070062);;	--	--	--	--	Membrane transport protein;; Domain found in Dishevelled, Egl-10, and Pleckstrin (DEP)	Phosphatidylinositol 3,4,5-trisphosphate-dependent Rac exchanger 1 protein OS=Mus musculus OX=10090 GN=Prex1 PE=1 SV=2	U	Intracellular trafficking, secretion, and vesicular transport	PREDICTED: integral membrane protein GPR155 isoform X1 [Mus musculus]	cellular component: cell (GO:0005623);; cellular component: cell part (GO:0044464);; cellular component: membrane (GO:0016020);; cellular component: membrane part (GO:0044425);; biological process: cellular process (GO:0009987);; biological process: signaling (GO:0023052);; biological process: single-organism process (GO:0044699);; biological process: response to stimulus (GO:0050896);; biologica…
ENSMUSG00000074715	Ccl28	0	0	0.023185	4	0.075255	11	0.435372	62	0.40253	55	0.27899	40	0.000832547	2.02512	up	--	--	Biological Process: positive regulation of cell-matrix adhesion (GO:0001954);; Cellular Component: extracellular space (GO:0005615);; Cellular Component: cytosol (GO:0005829);; Biological Process: immune response (GO:0006955);; Biological Process: positive regulation of cytosolic calcium ion concentration (GO:0007204);; Biological Process: response to nutrient (GO:0007584);; Molecular Function: c…	K05513|5.21092e-66|mmu:56838|K05513 C-C motif chemokine 28 | (RefSeq) Ccl28, CCK1, MEC, Scya28; chemokine (C-C motif) ligand 28	Cytokine-cytokine receptor interaction (ko04060);; Viral protein interaction with cytokine and cytokine receptor (ko04061);; Chemokine signaling pathway (ko04062);; Intestinal immune network for IgA production (ko04672)	--	--	Small cytokines (intecrine/chemokine), interleukin-8 like	C-C motif chemokine 28 OS=Mus musculus OX=10090 GN=Ccl28 PE=1 SV=1	O	Posttranslational modification, protein turnover, chaperones	C-C motif chemokine 28 precursor [Mus musculus]	biological process: biological regulation (GO:0065007);; cellular component: extracellular region (GO:0005576);; cellular component: extracellular region part (GO:0044421);; cellular component: cell (GO:0005623);; cellular component: cell part (GO:0044464);; biological process: immune system process (GO:0002376);; biological process: response to stimulus (GO:0050896);; biological process: cellula…
ENSMUSG00000049866	Arl4c	15.7994	2200	17.9448	2758	19.8837	2894	4.82808	726	7.21547	1046	6.99182	1057	1.00984e-12	-1.50831	down	[R]	General function prediction only	Molecular Function: GTPase activity (GO:0003924);; Molecular Function: GTP binding (GO:0005525);; Cellular Component: nucleoplasm (GO:0005654);; Cellular Component: nucleolus (GO:0005730);; Cellular Component: cytoplasm (GO:0005737);; Cellular Component: plasma membrane (GO:0005886);; Biological Process: small GTPase mediated signal transduction (GO:0007264);; Biological Process: endocytic recycl…	K07945|3.69838e-121|ggo:101151990|K07945 ADP-ribosylation factor-like protein 4 | (RefSeq) ARL4C; ADP-ribosylation factor-like protein 4C	--	[U]	Intracellular trafficking, secretion, and vesicular transport	ADP-ribosylation factor family;; Ras of Complex, Roc, domain of DAPkinase;; Ras family;; Signal recognition particle receptor beta subunit;; 50S ribosome-binding GTPase	ADP-ribosylation factor-like protein 4C OS=Mus musculus OX=10090 GN=Arl4c PE=2 SV=1	S	Function unknown	Arl4c protein, partial [Mus musculus]	molecular function: catalytic activity (GO:0003824);; molecular function: binding (GO:0005488);; cellular component: cell (GO:0005623);; cellular component: organelle (GO:0043226);; cellular component: organelle part (GO:0044422);; cellular component: cell part (GO:0044464);; cellular component: membrane (GO:0016020);; biological process: cellular process (GO:0009987);; biological process: signal…
ENSMUSG00000074577	Ripor3	1.09464	137	0.828593	115	1.14551	150	4.91784	662	3.95519	514	2.65594	360	2.50875e-09	1.71969	up	--	--	--	--	--	--	--	Filopodia upregulated, FAM65	RIPOR family member 3 OS=Mus musculus OX=10090 GN=Ripor3 PE=1 SV=1	O	Posttranslational modification, protein turnover, chaperones	RIPOR family member 3 [Mus musculus]	--
ENSMUSG00000041515	Irf8	0.08754	9	0.06435	8	0.326574	33	0.623245	67	1.01598	105	1.34851	147	0.000427487	1.91334	up	--	--	Biological Process: negative regulation of transcription by RNA polymerase II (GO:0000122);; Molecular Function: RNA polymerase II transcription regulatory region sequence-specific DNA binding (GO:0000977);; Molecular Function: DNA-binding transcription factor activity (GO:0003700);; Molecular Function: protein binding (GO:0005515);; Cellular Component: nucleoplasm (GO:0005654);; Cellular Compone…	K10155|0|mmu:15900|K10155 interferon regulatory factor 8 | (RefSeq) Irf8, AI893568, ICSBP, IRF-8, Icsbp1, Myls; interferon regulatory factor 8	Pertussis (ko05133)	--	--	Interferon-regulatory factor 3;; Interferon regulatory factor transcription factor	Interferon regulatory factor 8 OS=Mus musculus OX=10090 GN=Irf8 PE=1 SV=1	K	Transcription	interferon regulatory factor 8 [Mus musculus]	biological process: biological regulation (GO:0065007);; molecular function: binding (GO:0005488);; molecular function: nucleic acid binding transcription factor activity (GO:0001071);; cellular component: cell (GO:0005623);; cellular component: organelle (GO:0043226);; cellular component: organelle part (GO:0044422);; cellular component: cell part (GO:0044464);; biological process: single-organi…
ENSMUSG00000024713	Pcsk5	0.370257	75	0.290314	66	0.687429	145	5.98576	1301	4.63005	972	5.38542	1178	1.18883e-25	3.21855	up	[O]	Posttranslational modification, protein turnover, chaperones	Biological Process: kidney development (GO:0001822);; Biological Process: renin secretion into blood stream (GO:0002001);; Biological Process: cardiac septum development (GO:0003279);; Molecular Function: serine-type endopeptidase activity (GO:0004252);; Cellular Component: extracellular space (GO:0005615);; Cellular Component: Golgi medial cisterna (GO:0005797);; Cellular Component: trans-Golgi …	K08654|0|mmu:18552|K08654 proprotein convertase subtilisin/kexin type 5 [EC:3.4.21.-] | (RefSeq) Pcsk5, PC5, PC6, SPC6, b2b1549Clo, b2b585Clo; proprotein convertase subtilisin/kexin type 5	--	[O]	Posttranslational modification, protein turnover, chaperones	Subtilase family;; Growth factor receptor domain IV;; Proprotein convertase P-domain;; Furin-like repeat, cysteine-rich;; Peptidase S8 pro-domain;; Giardia variant-specific surface protein;; Furin-like cysteine rich region	Proprotein convertase subtilisin/kexin type 5 OS=Mus musculus OX=10090 GN=Pcsk5 PE=1 SV=3	O	Posttranslational modification, protein turnover, chaperones	proprotein convertase subtilisin/kexin type 5 isoform 1 preproprotein [Mus musculus]	biological process: multicellular organismal process (GO:0032501);; biological process: developmental process (GO:0032502);; biological process: single-organism process (GO:0044699);; biological process: cellular process (GO:0009987);; biological process: localization (GO:0051179);; biological process: metabolic process (GO:0008152);; molecular function: catalytic activity (GO:0003824);; cellular…
ENSMUSG00000073633	Fbxo36	1.82325	58	1.84705	64	0.94506	31	4.37639	149	3.5948	118	2.90332	99	0.00793446	1.0479	up	--	--	Biological Process: SCF-dependent proteasomal ubiquitin-dependent protein catabolic process (GO:0031146);;	K10312|7.00977e-124|mmu:66153|K10312 F-box protein 36 | (RefSeq) Fbxo36, 0610008D19Rik, 1110020F21Rik, 2410002G19Rik, D1Ertd757e; F-box protein 36	--	[R]	General function prediction only	F-box domain;; F-box-like	F-box only protein 36 OS=Mus musculus OX=10090 GN=Fbxo36 PE=1 SV=1	S	Function unknown	F-box only protein 36 [Mus musculus]	biological process: metabolic process (GO:0008152);; biological process: cellular process (GO:0009987)
ENSMUSG00000026479	Lamc2	3.98478	663	3.62875	668	7.58184	1282	0.821146	161	1.13538	202	1.22205	222	4.96482e-11	-2.07926	down	--	--	Molecular Function: protein binding (GO:0005515);; Cellular Component: laminin-2 complex (GO:0005607);; Cellular Component: laminin-5 complex (GO:0005610);; Cellular Component: extracellular space (GO:0005615);; Cellular Component: cell cortex (GO:0005938);; Biological Process: cell adhesion (GO:0007155);; Molecular Function: heparin binding (GO:0008201);; Biological Process: positive regulation …	K06246|0|mmu:16782|K06246 laminin, gamma 2 | (RefSeq) Lamc2, AA589349; laminin, gamma 2	PI3K-Akt signaling pathway (ko04151);; Focal adhesion (ko04510);; ECM-receptor interaction (ko04512);; Toxoplasmosis (ko05145);; Amoebiasis (ko05146);; Human papillomavirus infection (ko05165);; Pathways in cancer (ko05200);; Small cell lung cancer (ko05222)	[W]	Extracellular structures	Laminin EGF domain;; Laminin B (Domain IV)	Laminin subunit gamma-2 OS=Mus musculus OX=10090 GN=Lamc2 PE=1 SV=2	Z	Cytoskeleton	laminin subunit gamma-2 precursor [Mus musculus]	molecular function: binding (GO:0005488);; cellular component: extracellular region (GO:0005576);; cellular component: macromolecular complex (GO:0032991);; cellular component: extracellular region part (GO:0044421);; cellular component: cell (GO:0005623);; cellular component: cell part (GO:0044464);; biological process: biological adhesion (GO:0022610);; biological process: biological regulation…
ENSMUSG00000024481	Lvrn	0.131084	23	0.100992	20	0.079001	15	0.489979	93	0.223596	41	0.314138	60	0.00417599	1.36901	up	[E]	Amino acid transport and metabolism	Cellular Component: cytoplasm (GO:0005737);; Cellular Component: plasma membrane (GO:0005886);; Biological Process: proteolysis (GO:0006508);; Biological Process: signal transduction (GO:0007165);; Biological Process: cell-cell signaling (GO:0007267);; Biological Process: regulation of blood pressure (GO:0008217);; Molecular Function: zinc ion binding (GO:0008270);; Cellular Component: integral c…	K13724|0|mmu:74574|K13724 aminopeptidase Q [EC:3.4.11.-] | (RefSeq) Lvrn, 4833403I15Rik, APQ, Aqpep; laeverin	--	[EO]	Amino acid transport and metabolism;; Posttranslational modification, protein turnover, chaperones	Peptidase family M1 domain;; ERAP1-like C-terminal domain	Aminopeptidase Q OS=Mus musculus OX=10090 GN=Lvrn PE=1 SV=3	E	Amino acid transport and metabolism	aminopeptidase Q [Mus musculus]	cellular component: cell (GO:0005623);; cellular component: cell part (GO:0044464);; cellular component: membrane (GO:0016020);; biological process: metabolic process (GO:0008152);; biological process: cellular process (GO:0009987);; biological process: biological regulation (GO:0065007);; biological process: signaling (GO:0023052);; biological process: single-organism process (GO:0044699);; mole…
ENSMUSG00000037656	Slc20a2	30.1471	3535	30.4156	3895	29.8218	3692	14.5231	1861	14.1945	1743	16.9174	2085	8.95354e-18	-1.04624	down	[P]	Inorganic ion transport and metabolism	Molecular Function: virus receptor activity (GO:0001618);; Molecular Function: inorganic phosphate transmembrane transporter activity (GO:0005315);; Cellular Component: integral component of plasma membrane (GO:0005887);; Molecular Function: sodium:inorganic phosphate symporter activity (GO:0015319);; Biological Process: phosphate ion transmembrane transport (GO:0035435);; Biological Process: sod…	K14640|0|mmu:20516|K14640 solute carrier family 20 (sodium-dependent phosphate transporter) | (RefSeq) Slc20a2, MolPit2, Pit-2, Pit2, Ram-1, Ram1; solute carrier family 20, member 2	--	[P]	Inorganic ion transport and metabolism	Phosphate transporter family	Sodium-dependent phosphate transporter 2 OS=Mus musculus OX=10090 GN=Slc20a2 PE=1 SV=2	P	Inorganic ion transport and metabolism	sodium-dependent phosphate transporter 2 precursor [Mus musculus]	molecular function: molecular transducer activity (GO:0060089);; biological process: localization (GO:0051179);; molecular function: transporter activity (GO:0005215);; cellular component: cell (GO:0005623);; cellular component: membrane (GO:0016020);; cellular component: membrane part (GO:0044425);; cellular component: cell part (GO:0044464);; biological process: multi-organism process (GO:00517…
ENSMUSG00000022425	Enpp2	1.93235	199	1.54663	180	0.792094	73	0.680653	77	0.736702	68	0.321402	38	0.0123068	-1.17837	down	[R]	General function prediction only	Biological Process: negative regulation of cell-matrix adhesion (GO:0001953);; Molecular Function: nucleic acid binding (GO:0003676);; Molecular Function: phosphodiesterase I activity (GO:0004528);; Molecular Function: nucleotide diphosphatase activity (GO:0004551);; Molecular Function: lysophospholipase activity (GO:0004622);; Molecular Function: scavenger receptor activity (GO:0005044);; Molecu…	K01122|0|mmu:18606|K01122 ectonucleotide pyrophosphatase/phosphodiesterase family member 2 [EC:3.1.4.39] | (RefSeq) Enpp2, ATX, E-NPP_2, Npps2, PD-Ialpha, Pdnp2, lysoPLD; ectonucleotide pyrophosphatase/phosphodiesterase 2	Ether lipid metabolism (ko00565)	[R]	General function prediction only	Type I phosphodiesterase / nucleotide pyrophosphatase;; Somatomedin B domain;; DNA/RNA non-specific endonuclease	Ectonucleotide pyrophosphatase/phosphodiesterase family member 2 OS=Mus musculus OX=10090 GN=Enpp2 PE=1 SV=3	S	Function unknown	ectonucleotide pyrophosphatase/phosphodiesterase family member 2 isoform X4 [Mus pahari]	biological process: biological regulation (GO:0065007);; molecular function: binding (GO:0005488);; biological process: metabolic process (GO:0008152);; biological process: cellular process (GO:0009987);; molecular function: catalytic activity (GO:0003824);; biological process: localization (GO:0051179);; molecular function: molecular transducer activity (GO:0060089);; cellular component: extrace…
ENSMUSG00000020914	Top2a	25.3271	4606	20.6523	4145	40.3935	7678	8.01218	1573	6.65156	1260	6.90964	1364	1.42259e-13	-1.9571	down	[L]	Replication, recombination and repair	--	K03164|0|mmu:21973|K03164 DNA topoisomerase II [EC:5.6.2.2] | (RefSeq) Top2a, Top-2; topoisomerase (DNA) II alpha	Platinum drug resistance (ko01524)	[B]	Chromatin structure and dynamics	DNA gyrase/topoisomerase IV, subunit A;; C-terminal associated domain of TOPRIM;; DNA gyrase B;; Histidine kinase-, DNA gyrase B-, and HSP90-like ATPase;; DTHCT (NUC029) region;; Toprim domain	DNA topoisomerase 2-alpha OS=Mus musculus OX=10090 GN=Top2a PE=1 SV=2	L	Replication, recombination and repair	DNA topoisomerase 2-alpha [Mus musculus]	--
ENSMUSG00000030978	Rrm1	33.8417	4708	33.3257	5118	65.4457	9498	20.0293	3009	21.7061	3146	22.4154	3381	0.000509737	-1.04727	down	[F]	Nucleotide transport and metabolism	Biological Process: mitotic cell cycle (GO:0000278);; Molecular Function: ribonucleoside-diphosphate reductase activity, thioredoxin disulfide as acceptor (GO:0004748);; Molecular Function: protein binding (GO:0005515);; Molecular Function: ATP binding (GO:0005524);; Cellular Component: nuclear envelope (GO:0005635);; Cellular Component: ribonucleoside-diphosphate reductase complex (GO:0005971);;…	K10807|0|mmu:20133|K10807 ribonucleoside-diphosphate reductase subunit M1 [EC:1.17.4.1] | (RefSeq) Rrm1, RnrM1; ribonucleotide reductase M1	Purine metabolism (ko00230);; Pyrimidine metabolism (ko00240);; Glutathione metabolism (ko00480);; Drug metabolism - other enzymes (ko00983)	[F]	Nucleotide transport and metabolism	Ribonucleotide reductase, barrel domain;; Ribonucleotide reductase, all-alpha domain;; ATP cone domain	Ribonucleoside-diphosphate reductase large subunit OS=Mus musculus OX=10090 GN=Rrm1 PE=1 SV=2	F	Nucleotide transport and metabolism	ribonucleoside-diphosphate reductase large subunit [Mus musculus]	biological process: cellular process (GO:0009987);; biological process: single-organism process (GO:0044699);; biological process: metabolic process (GO:0008152);; molecular function: catalytic activity (GO:0003824);; molecular function: binding (GO:0005488);; cellular component: cell (GO:0005623);; cellular component: organelle (GO:0043226);; cellular component: organelle part (GO:0044422);; cel…
ENSMUSG00000024222	Fkbp5	10.2826	1270	9.16803	1249	16.8535	2175	5.07349	676	5.37971	692	5.75338	771	2.1839e-05	-1.16599	down	[O]	Posttranslational modification, protein turnover, chaperones	Biological Process: protein peptidyl-prolyl isomerization (GO:0000413);; Molecular Function: DNA-binding transcription factor activity (GO:0003700);; Molecular Function: peptidyl-prolyl cis-trans isomerase activity (GO:0003755);; Molecular Function: FK506 binding (GO:0005528);; Cellular Component: nucleoplasm (GO:0005654);; Cellular Component: endoplasmic reticulum membrane (GO:0005789);; Biologi…	K09571|0|mmu:14229|K09571 FK506-binding protein 4/5 [EC:5.2.1.8] | (RefSeq) Fkbp5, D17Ertd592e, Dit1, FKBP-5, FKBP51; FK506 binding protein 5	Estrogen signaling pathway (ko04915)	[O]	Posttranslational modification, protein turnover, chaperones	FKBP-type peptidyl-prolyl cis-trans isomerase;; Tetratricopeptide repeat;; Tetratricopeptide repeat;; Tetratricopeptide repeat;; Tetratricopeptide repeat;; Tetratricopeptide repeat;; Tetratricopeptide repeat;; Tetratricopeptide repeat	Peptidyl-prolyl cis-trans isomerase FKBP5 OS=Mus musculus OX=10090 GN=Fkbp5 PE=1 SV=1	O	Posttranslational modification, protein turnover, chaperones	peptidyl-prolyl cis-trans isomerase FKBP5 [Mus musculus]	biological process: metabolic process (GO:0008152);; biological process: cellular process (GO:0009987);; biological process: biological regulation (GO:0065007);; molecular function: nucleic acid binding transcription factor activity (GO:0001071);; molecular function: catalytic activity (GO:0003824);; molecular function: binding (GO:0005488);; cellular component: cell (GO:0005623);; cellular compo…
ENSMUSG00000021208	Ifi27l2b	3.63705	139	4.32291	182	22.8848	911	2.24364	93	4.49312	179	2.9661	123	0.0264924	-1.2851	down	--	--	--	--	--	--	--	Interferon-induced 6-16 family	Interferon alpha-inducible protein 27-like protein 2B OS=Mus musculus OX=10090 GN=Ifi27l2b PE=2 SV=1	--	--	interferon alpha-inducible protein 27-like protein 2B precursor [Mus musculus]	--
ENSMUSG00000026646	Suv39h2	0.978651	95	0.819329	83	2.11345	232	0.456283	53	0.271058	43	0.439009	63	0.0104597	-1.2281	down	[R]	General function prediction only	Biological Process: negative regulation of transcription by RNA polymerase II (GO:0000122);; Cellular Component: chromosome, centromeric region (GO:0000775);; Molecular Function: RNA polymerase II transcription regulatory region sequence-specific DNA binding (GO:0000977);; Molecular Function: chromatin binding (GO:0003682);; Molecular Function: protein binding (GO:0005515);; Cellular Component: n…	K11419|0|mmu:64707|K11419 [histone H3]-lysine9 N-trimethyltransferase SUV39H [EC:2.1.1.355] | (RefSeq) Suv39h2, 4930507K23Rik, AA536750, D030054H19Rik, D2Ertd544e, KMT1B; suppressor of variegation 3-9 2	Lysine degradation (ko00310)	[BK]	Chromatin structure and dynamics;; Transcription	SET domain;; Pre-SET motif;; Chromo (CHRromatin Organisation MOdifier) domain	Histone-lysine N-methyltransferase SUV39H2 OS=Mus musculus OX=10090 GN=Suv39h2 PE=1 SV=1	S	Function unknown	histone-lysine N-methyltransferase SUV39H2 [Mus musculus]	biological process: biological regulation (GO:0065007);; cellular component: cell (GO:0005623);; cellular component: organelle (GO:0043226);; cellular component: organelle part (GO:0044422);; cellular component: cell part (GO:0044464);; molecular function: binding (GO:0005488);; cellular component: membrane-enclosed lumen (GO:0031974);; biological process: cellular process (GO:0009987);; biologic…
ENSMUSG00000022391	Rangap1	34.8489	3628	35.3216	4055	48.8321	5320	17.2188	1929	19.5868	2133	19.4161	2202	1.3167e-08	-1.11486	down	[K]	Transcription	Cellular Component: kinetochore (GO:0000776);; Molecular Function: GTPase activator activity (GO:0005096);; Cellular Component: cytosol (GO:0005829);; Cellular Component: adherens junction (GO:0005913);; Biological Process: signal transduction (GO:0007165);; Molecular Function: Ran GTPase binding (GO:0008536);; Cellular Component: dendrite (GO:0030425);; Molecular Function: ubiquitin protein liga…	K14319|0|mmu:19387|K14319 Ran GTPase-activating protein 1 | (RefSeq) Rangap1, C79654, Fug1, mKIAA1835; RAN GTPase activating protein 1	RNA transport (ko03013)	[AYT]	RNA processing and modification;; Nuclear structure;; Signal transduction mechanisms	RanGAP1 C-terminal domain;; Leucine Rich repeat;; Leucine Rich repeats (2 copies);; Leucine Rich Repeat	Ran GTPase-activating protein 1 OS=Mus musculus OX=10090 GN=Rangap1 PE=1 SV=2	U	Intracellular trafficking, secretion, and vesicular transport	mKIAA1835 protein, partial [Mus musculus]	cellular component: cell (GO:0005623);; cellular component: macromolecular complex (GO:0032991);; cellular component: organelle (GO:0043226);; cellular component: organelle part (GO:0044422);; cellular component: cell part (GO:0044464);; biological process: biological regulation (GO:0065007);; molecular function: molecular function regulator (GO:0098772);; cellular component: cell junction (GO:00…
ENSMUSG00000054136	Adm2	6.10058	276	6.18601	309	3.47346	165	1.29266	64	1.51934	72	0.574639	29	3.82844e-07	-1.99565	down	--	--	Molecular Function: hormone activity (GO:0005179);; Cellular Component: extracellular region (GO:0005576);; Biological Process: protein phosphorylation (GO:0006468);; Biological Process: adenylate cyclase-activating G protein-coupled receptor signaling pathway (GO:0007189);; Biological Process: digestion (GO:0007586);; Biological Process: feeding behavior (GO:0007631);; Biological Process: positi…	--	--	--	--	Calcitonin / CGRP / IAPP family	ADM2 OS=Mus musculus OX=10090 GN=Adm2 PE=2 SV=1	O	Posttranslational modification, protein turnover, chaperones	adrenomedullin 2, isoform CRA_a, partial [Mus musculus]	molecular function: binding (GO:0005488);; cellular component: extracellular region (GO:0005576);; biological process: metabolic process (GO:0008152);; biological process: cellular process (GO:0009987);; biological process: signaling (GO:0023052);; biological process: single-organism process (GO:0044699);; biological process: response to stimulus (GO:0050896);; biological process: biological regu…
ENSMUSG00000032487	Ptgs2	122.076	18666	198.018	33527	237.624	38295	15.0463	2501	17.7379	2848	20.8919	3493	1.02162e-34	-3.2446	down	[QV]	Secondary metabolites biosynthesis, transport and catabolism;; Defense mechanisms	--	K11987|0|mmu:19225|K11987 prostaglandin-endoperoxide synthase 2 [EC:1.14.99.1] | (RefSeq) Ptgs2, COX2, Cox-2, PES-2, PGHS-2, PHS_II, PHS-2, Pghs2, TIS10, gripghs; prostaglandin-endoperoxide synthase 2	Arachidonic acid metabolism (ko00590);; NF-kappa B signaling pathway (ko04064);; VEGF signaling pathway (ko04370);; C-type lectin receptor signaling pathway (ko04625);; IL-17 signaling pathway (ko04657);; TNF signaling pathway (ko04668);; Retrograde endocannabinoid signaling (ko04723);; Serotonergic synapse (ko04726);; Ovarian steroidogenesis (ko04913);; Oxytocin signaling pathway (ko04921);; Reg…	[R]	General function prediction only	Animal haem peroxidase;; EGF-like domain	Prostaglandin G/H synthase 2 OS=Mus musculus OX=10090 GN=Ptgs2 PE=1 SV=1	S	Function unknown	prostaglandin G/H synthase 2 precursor [Mus musculus]	--
ENSMUSG00000037946	Fgd3	5.55481	812	6.41144	1052	16.5702	2574	2.30338	359	3.59765	569	3.44649	564	0.00057951	-1.45227	down	--	--	Molecular Function: Rho guanyl-nucleotide exchange factor activity (GO:0005089);; Cellular Component: cytoplasm (GO:0005737);; Cellular Component: cytoskeleton (GO:0005856);; Biological Process: regulation of Rho protein signal transduction (GO:0035023);; Biological Process: positive regulation of GTPase activity (GO:0043547);; Biological Process: filopodium assembly (GO:0046847);; Molecular Func…	K05722|0|mmu:30938|K05722 FYVE, RhoGEF and PH domain containing 3 | (RefSeq) Fgd3, 5830461L01Rik, ZFYVE5; FYVE, RhoGEF and PH domain containing 3	Regulation of actin cytoskeleton (ko04810)	[T]	Signal transduction mechanisms	RhoGEF domain;; PH domain;; FYVE zinc finger	FYVE, RhoGEF and PH domain-containing protein 3 OS=Mus musculus OX=10090 GN=Fgd3 PE=1 SV=1	T	Signal transduction mechanisms	FYVE, RhoGEF and PH domain-containing protein 3 [Mus musculus]	biological process: biological regulation (GO:0065007);; molecular function: molecular function regulator (GO:0098772);; cellular component: cell (GO:0005623);; cellular component: cell part (GO:0044464);; cellular component: organelle (GO:0043226);; biological process: cellular process (GO:0009987);; biological process: single-organism process (GO:0044699);; biological process: cellular componen…
ENSMUSG00000020431	Adcy1	0.809398	346	0.7712	364	0.463151	207	2.72268	1255	2.24875	1000	2.95485	1370	1.27914e-12	1.80111	up	[T]	Signal transduction mechanisms	--	K08041|0|mmu:432530|K08041 adenylate cyclase 1 [EC:4.6.1.1] | (RefSeq) Adcy1, AC1, D11Bwg1392e, I-AC, brl; adenylate cyclase 1	Purine metabolism (ko00230);; Endocrine resistance (ko01522);; Rap1 signaling pathway (ko04015);; Calcium signaling pathway (ko04020);; cGMP-PKG signaling pathway (ko04022);; cAMP signaling pathway (ko04024);; Chemokine signaling pathway (ko04062);; Phospholipase D signaling pathway (ko04072);; Oocyte meiosis (ko04114);; Longevity regulating pathway (ko04211);; Longevity regulating pathway - mult…	[C]	Energy production and conversion	Adenylate and Guanylate cyclase catalytic domain;; Adenylyl cyclase N-terminal extracellular and transmembrane region	Adenylate cyclase type 1 OS=Mus musculus OX=10090 GN=Adcy1 PE=1 SV=2	T	Signal transduction mechanisms	adenylate cyclase type 1 [Mus musculus]	--
ENSMUSG00000026077	Npas2	0.177916	25	0.100142	17	0.21812	34	1.71822	274	1.3257	189	1.05926	157	2.27117e-12	2.59392	up	[T]	Signal transduction mechanisms	--	K09026|0|mmu:18143|K09026 neuronal PAS domain-containing protein 2 | (RefSeq) Npas2, MOP4, bHLHe9; neuronal PAS domain protein 2	Circadian rhythm (ko04710)	[K]	Transcription	PAS domain;; PAS fold;; PAS fold;; Helix-loop-helix DNA-binding domain	Neuronal PAS domain-containing protein 2 OS=Mus musculus OX=10090 GN=Npas2 PE=1 SV=1	K	Transcription	neuronal PAS domain-containing protein 2 [Mus musculus]	--
ENSMUSG00000032281	Acsbg1	0.937536	95	1.32022	144	5.15198	541	0.041394	5	0.284348	30	0.068651	8	1.27861e-06	-2.76239	down	[I]	Lipid transport and metabolism	--	K15013|0|mmu:94180|K15013 long-chain-fatty-acid--CoA ligase ACSBG [EC:6.2.1.3] | (RefSeq) Acsbg1, BG1, Bgm, E230019G03Rik, GR-LACS, Lpd, R75185; acyl-CoA synthetase bubblegum family member 1	Fatty acid biosynthesis (ko00061);; Fatty acid degradation (ko00071);; Fatty acid metabolism (ko01212);; PPAR signaling pathway (ko03320);; Adipocytokine signaling pathway (ko04920)	[I]	Lipid transport and metabolism	AMP-binding enzyme	Long-chain-fatty-acid--CoA ligase ACSBG1 OS=Mus musculus OX=10090 GN=Acsbg1 PE=1 SV=1	I	Lipid transport and metabolism	mKIAA0631 protein, partial [Mus musculus]	--
ENSMUSG00000049999	Ppp1r3d	0.753835	86	0.713822	90	0.705905	84	2.41369	297	2.62275	311	2.32751	288	1.49799e-16	1.6424	up	--	--	Molecular Function: phosphoprotein phosphatase activity (GO:0004721);; Biological Process: regulation of glycogen biosynthetic process (GO:0005979);; Biological Process: regulation of glycogen catabolic process (GO:0005981);; Biological Process: protein dephosphorylation (GO:0006470);; Molecular Function: enzyme binding (GO:0019899);; Cellular Component: glycogen granule (GO:0042587);; Cellular C…	K07189|3.67484e-164|mmu:228966|K07189 protein phosphatase 1 regulatory subunit 3A/B/C/D/E | (RefSeq) Ppp1r3d, 2610024M03Rik, Gm359; protein phosphatase 1, regulatory subunit 3D	Insulin signaling pathway (ko04910);; Insulin resistance (ko04931)	[OT]	Posttranslational modification, protein turnover, chaperones;; Signal transduction mechanisms	Carbohydrate/starch-binding module (family 21);; Starch/carbohydrate-binding module (family 53)	Protein phosphatase 1 regulatory subunit 3E OS=Mus musculus OX=10090 GN=Ppp1r3e PE=1 SV=2	T	Signal transduction mechanisms	protein phosphatase 1 regulatory subunit 3D [Mus musculus]	biological process: metabolic process (GO:0008152);; biological process: cellular process (GO:0009987);; molecular function: catalytic activity (GO:0003824);; biological process: biological regulation (GO:0065007);; molecular function: binding (GO:0005488);; cellular component: cell (GO:0005623);; cellular component: cell part (GO:0044464);; cellular component: organelle (GO:0043226)
ENSMUSG00000071714	Csf2rb2	0.066915	12	0.067044	13	0.097972	17	0.502977	90	0.65814	114	0.657198	118	6.69658e-12	2.52524	up	--	--	Biological Process: regulation of cell growth (GO:0001558);; Molecular Function: cytokine receptor activity (GO:0004896);; Molecular Function: protein binding (GO:0005515);; Cellular Component: plasma membrane (GO:0005886);; Cellular Component: integral component of membrane (GO:0016021);; Biological Process: cytokine-mediated signaling pathway (GO:0019221);; Biological Process: response to lipop…	K04738|0|mmu:12984|K04738 cytokine receptor common subunit beta | (RefSeq) Csf2rb2, AIC2A, BetaIl3, Bil3, Csfgmrb, Il3r, Il3rb, Il3rb2; colony stimulating factor 2 receptor, beta 2, low-affinity (granulocyte-macrophage)	Cytokine-cytokine receptor interaction (ko04060);; Apoptosis (ko04210);; JAK-STAT signaling pathway (ko04630);; Pathways in cancer (ko05200)	--	--	Interleukin-6 receptor alpha chain, binding;; Erythropoietin receptor, ligand binding;; Interleukin-4 receptor alpha chain, N-terminal;; Fibronectin type III domain;; Interferon-alpha/beta receptor, fibronectin type III	Interleukin-3 receptor class 2 subunit beta OS=Mus musculus OX=10090 GN=Csf2rb2 PE=1 SV=1	U	Intracellular trafficking, secretion, and vesicular transport	mCG13356, isoform CRA_a [Mus musculus]	biological process: biological regulation (GO:0065007);; biological process: cellular process (GO:0009987);; biological process: signaling (GO:0023052);; biological process: single-organism process (GO:0044699);; biological process: response to stimulus (GO:0050896);; molecular function: signal transducer activity (GO:0004871);; molecular function: molecular transducer activity (GO:0060089);; mol…
ENSMUSG00000002055	Spag5	5.93577	804	6.01508	899	11.1812	1583	1.18142	173	1.73389	245	1.65576	244	5.05594e-13	-2.22579	down	--	--	--	K21764|0|mmu:54141|K21764 sperm-associated antigen 5 | (RefSeq) Spag5, AI874642, D11Bhm180e, Deepest, MAP126, Mastrin, S17; sperm associated antigen 5	--	--	--	--	Sperm-associated antigen 5 OS=Mus musculus OX=10090 GN=Spag5 PE=1 SV=1	S	Function unknown	sperm-associated antigen 5 [Mus musculus]	--
ENSMUSG00000035385	Ccl2	261.122	7394	283.979	8876	159.596	4724	31.4855	962	47.3407	1396	51.189	1574	2.19519e-18	-2.35603	down	--	--	Biological Process: response to hypoxia (GO:0001666);; Biological Process: positive regulation of leukocyte mediated cytotoxicity (GO:0001912);; Biological Process: positive regulation of endothelial cell proliferation (GO:0001938);; Biological Process: leukocyte migration involved in inflammatory response (GO:0002523);; Biological Process: chronic inflammatory response (GO:0002544);; Biological …	K14624|2.24168e-88|mmu:20296|K14624 C-C motif chemokine 2 | (RefSeq) Ccl2, AI323594, HC11, JE, MCAF, MCP-1, MCP1, SMC-CF, Scya2, Sigje; chemokine (C-C motif) ligand 2	Cytokine-cytokine receptor interaction (ko04060);; Viral protein interaction with cytokine and cytokine receptor (ko04061);; Chemokine signaling pathway (ko04062);; NOD-like receptor signaling pathway (ko04621);; IL-17 signaling pathway (ko04657);; TNF signaling pathway (ko04668);; AGE-RAGE signaling pathway in diabetic complications (ko04933);; Yersinia infection (ko05135);; Chagas disease (ko05…	--	--	Small cytokines (intecrine/chemokine), interleukin-8 like	C-C motif chemokine 2 OS=Mus musculus OX=10090 GN=Ccl2 PE=1 SV=1	O	Posttranslational modification, protein turnover, chaperones	unnamed protein product [Mus musculus]	biological process: response to stimulus (GO:0050896);; biological process: biological regulation (GO:0065007);; biological process: immune system process (GO:0002376);; biological process: cellular process (GO:0009987);; biological process: locomotion (GO:0040011);; biological process: single-organism process (GO:0044699);; biological process: localization (GO:0051179);; cellular component: extr…
ENSMUSG00000024427	Spry4	13.7344	2195	18.879	3329	7.5724	1265	5.12286	884	5.82189	969	5.62348	976	9.8163e-05	-1.24462	down	--	--	Molecular Function: protein binding (GO:0005515);; Cellular Component: Golgi apparatus (GO:0005794);; Cellular Component: focal adhesion (GO:0005925);; Biological Process: multicellular organism development (GO:0007275);; Cellular Component: membrane (GO:0016020);; Biological Process: negative regulation of MAP kinase activity (GO:0043407);; Biological Process: negative regulation of ERK1 and ERK…	K17385|7.03995e-162|mmu:24066|K17385 protein sprouty homolog 4 | (RefSeq) Spry4, A030006O18Rik, sprouty4; sprouty RTK signaling antagonist 4	--	--	--	Sprouty protein (Spry)	Protein sprouty homolog 4 OS=Mus musculus OX=10090 GN=Spry4 PE=2 SV=1	U	Intracellular trafficking, secretion, and vesicular transport	protein sprouty homolog 4 [Mus musculus]	molecular function: binding (GO:0005488);; cellular component: cell (GO:0005623);; cellular component: organelle (GO:0043226);; cellular component: cell part (GO:0044464);; cellular component: cell junction (GO:0030054);; biological process: multicellular organismal process (GO:0032501);; biological process: developmental process (GO:0032502);; biological process: single-organism process (GO:0044…
ENSMUSG00000024420	Zfp521	7.48728	1516	6.29845	1475	3.23853	679	18.8967	4263	15.146	3276	14.6695	3375	7.43315e-06	1.38128	up	[R]	General function prediction only	Molecular Function: DNA binding (GO:0003677);; Cellular Component: nucleus (GO:0005634);; Biological Process: regulation of transcription, DNA-templated (GO:0006355);; Molecular Function: protein domain specific binding (GO:0019904);; Molecular Function: metal ion binding (GO:0046872);; Biological Process: neuron fate commitment (GO:0048663);;	--	--	[R]	General function prediction only	C2H2-type zinc finger;; Zinc finger, C2H2 type;; C2H2-type zinc finger;; Drought induced 19 protein (Di19), zinc-binding;; Zinc-finger double domain;; Zinc-finger double-stranded RNA-binding	Zinc finger protein 521 OS=Mus musculus OX=10090 GN=Znf521 PE=1 SV=2	S	Function unknown	mFLJ00107 protein, partial [Mus musculus]	molecular function: binding (GO:0005488);; cellular component: cell (GO:0005623);; cellular component: organelle (GO:0043226);; cellular component: cell part (GO:0044464);; biological process: biological regulation (GO:0065007);; biological process: cellular process (GO:0009987);; biological process: developmental process (GO:0032502);; biological process: single-organism process (GO:0044699)
ENSMUSG00000090799	Klhl33	0.336831	65	0.213345	46	0.443499	55	1.25017	227	1.41941	218	0.961394	172	4.19751e-09	1.68514	up	[M]	Cell wall/membrane/envelope biogenesis	--	K13957|0|rno:100362676|K13957 kelch-like protein 33 | (RefSeq) Klhl33; kelch-like family member 33	--	[R]	General function prediction only	Kelch motif;; BTB/POZ domain;; Kelch motif;; Kelch motif;; BTB And C-terminal Kelch;; Galactose oxidase, central domain;; Galactose oxidase, central domain;; Kelch motif	Kelch-like protein 13 OS=Mus musculus OX=10090 GN=Klhl13 PE=2 SV=3	S	Function unknown	PREDICTED: kelch-like protein 33 isoform X1 [Mus musculus]	--
ENSMUSG00000028047	Thbs3	7.54159	838	7.06131	866	5.72439	665	18.7104	2243	15.8286	1831	11.7201	1414	1.27561e-06	1.0806	up	[DZ]	Cell cycle control, cell division, chromosome partitioning;; Cytoskeleton	--	K04659|0|mmu:21827|K04659 thrombospondin 2/3/4/5 | (RefSeq) Thbs3, TSP3, Thbs-3; thrombospondin 3	Phagosome (ko04145);; PI3K-Akt signaling pathway (ko04151);; Focal adhesion (ko04510);; ECM-receptor interaction (ko04512);; Malaria (ko05144);; Human papillomavirus infection (ko05165)	--	--	Thrombospondin C-terminal region;; Thrombospondin type 3 repeat;; Cartilage oligomeric matrix protein;; Calcium-binding EGF domain;; Complement Clr-like EGF-like	Thrombospondin-3 OS=Mus musculus OX=10090 GN=Thbs3 PE=1 SV=2	O	Posttranslational modification, protein turnover, chaperones	thrombospondin-3 precursor [Mus musculus]	--
ENSMUSG00000025154	Arhgap19	1.53239	273	1.97181	387	3.62925	653	0.890802	171	0.964203	179	1.15252	219	0.00107868	-1.18238	down	--	--	Molecular Function: GTPase activator activity (GO:0005096);; Biological Process: signal transduction (GO:0007165);;	K20640|0|mmu:71085|K20640 Rho GTPase-activating protein 19 | (RefSeq) Arhgap19, 4933411B03Rik, AI120128, AW546831, mFLJ00368; Rho GTPase activating protein 19	--	[T]	Signal transduction mechanisms	RhoGAP domain	Rho GTPase-activating protein 19 OS=Mus musculus OX=10090 GN=Arhgap19 PE=1 SV=2	S	Function unknown	Rho GTPase activating protein 19, isoform CRA_a, partial [Mus musculus]	biological process: biological regulation (GO:0065007);; molecular function: molecular function regulator (GO:0098772);; biological process: cellular process (GO:0009987)
ENSMUSG00000039396	Neil3	2.35546	185	1.87689	163	2.03649	168	0.835673	71	1.06784	88	0.545715	47	4.67429e-05	-1.31395	down	[L]	Replication, recombination and repair	Molecular Function: bubble DNA binding (GO:0000405);; Molecular Function: damaged DNA binding (GO:0003684);; Molecular Function: double-stranded DNA binding (GO:0003690);; Molecular Function: single-stranded DNA binding (GO:0003697);; Molecular Function: DNA-(apurinic or apyrimidinic site) endonuclease activity (GO:0003906);; Cellular Component: nucleoplasm (GO:0005654);; Biological Process: base…	K10569|0|mmu:234258|K10569 endonuclease VIII-like 3 | (RefSeq) Neil3, AI449477, BC034753, C85903; nei like 3 (E. coli)	Base excision repair (ko03410)	--	--	GRF zinc finger;; Formamidopyrimidine-DNA glycosylase H2TH domain;; Zn-finger in Ran binding protein and others	Endonuclease 8-like 3 OS=Mus musculus OX=10090 GN=Neil3 PE=1 SV=1	L	Replication, recombination and repair	endonuclease 8-like 3 [Mus musculus]	molecular function: binding (GO:0005488);; molecular function: catalytic activity (GO:0003824);; cellular component: cell (GO:0005623);; cellular component: organelle (GO:0043226);; cellular component: organelle part (GO:0044422);; cellular component: cell part (GO:0044464);; biological process: metabolic process (GO:0008152);; biological process: cellular process (GO:0009987);; biological proces…
ENSMUSG00000048327	Ckap2l	9.49472	1038	9.19839	1110	13.997	1599	2.67062	315	3.23115	368	2.71497	322	3.84944e-17	-1.91324	down	--	--	Cellular Component: cytoplasm (GO:0005737);; Cellular Component: centrosome (GO:0005813);;	K16769|0|mmu:70466|K16769 cytoskeleton-associated protein 2 | (RefSeq) Ckap2l, 2010016H04Rik, 2610318C08Rik, AV070319, radmis, rdm; cytoskeleton associated protein 2-like	--	--	--	Cytoskeleton-associated protein 2 C-terminus	Cytoskeleton-associated protein 2-like OS=Mus musculus OX=10090 GN=Ckap2l PE=1 SV=1	S	Function unknown	cytoskeleton associated protein 2-like, isoform CRA_a, partial [Mus musculus]	cellular component: cell (GO:0005623);; cellular component: cell part (GO:0044464);; cellular component: organelle (GO:0043226);; cellular component: organelle part (GO:0044422)
ENSMUSG00000017897	Eya2	1.97073	168	1.225	116	0.913159	82	0.311752	29	0.202346	18	0.099515	10	3.57538e-07	-2.30203	down	--	--	Molecular Function: magnesium ion binding (GO:0000287);; Molecular Function: protein tyrosine phosphatase activity (GO:0004725);; Cellular Component: nucleolus (GO:0005730);; Cellular Component: mitochondrion (GO:0005739);; Biological Process: regulation of transcription, DNA-templated (GO:0006355);; Biological Process: multicellular organism development (GO:0007275);; Molecular Function: transcr…	K17620|0|mmu:14049|K17620 eyes absent homolog 2 [EC:3.1.3.48] | (RefSeq) Eya2, Eab1; EYA transcriptional coactivator and phosphatase 2	--	[R]	General function prediction only	haloacid dehalogenase-like hydrolase	Eyes absent homolog 2 OS=Mus musculus OX=10090 GN=Eya2 PE=1 SV=1	S	Function unknown	unnamed protein product, partial [Mus musculus]	molecular function: binding (GO:0005488);; biological process: metabolic process (GO:0008152);; biological process: cellular process (GO:0009987);; molecular function: catalytic activity (GO:0003824);; cellular component: cell (GO:0005623);; cellular component: organelle (GO:0043226);; cellular component: organelle part (GO:0044422);; cellular component: cell part (GO:0044464);; biological proces…
ENSMUSG00000036218	Pdzrn4	0.18382	22	0.28882	38	0.154099	19	1.20178	153	1.00923	122	0.734766	93	1.24138e-06	1.8848	up	--	--	--	K15682|0|rno:315250|K15682 ligand of Numb protein X 3/4 [EC:2.3.2.27] | (RefSeq) Pdzrn4; PDZ domain containing RING finger 4	--	[S]	Function unknown	PDZ domain (Also known as DHR or GLGF);; PDZ domain	E3 ubiquitin-protein ligase PDZRN3 OS=Rattus norvegicus OX=10116 GN=Pdzrn3 PE=1 SV=1	S	Function unknown	PDZ domain-containing RING finger protein 4 isoform 2 [Mus musculus]	--
ENSMUSG00000021322	Aoah	0	0	0	0	0	0	0.641801	71	0.657648	70	0.839236	93	2.54563e-18	4.5753	up	--	--	Cellular Component: extracellular region (GO:0005576);; Biological Process: lipopolysaccharide metabolic process (GO:0008653);; Molecular Function: acyloxyacyl hydrolase activity (GO:0050528);; Biological Process: negative regulation of inflammatory response (GO:0050728);;	K01065|0|mmu:27052|K01065 acyloxyacyl hydrolase [EC:3.1.1.77] | (RefSeq) Aoah, 4930433E13Rik; acyloxyacyl hydrolase	--	--	--	GDSL-like Lipase/Acylhydrolase	Acyloxyacyl hydrolase OS=Mus musculus OX=10090 GN=Aoah PE=1 SV=1	G	Carbohydrate transport and metabolism	acyloxyacyl hydrolase isoform 1 preproprotein [Mus musculus]	cellular component: extracellular region (GO:0005576);; biological process: metabolic process (GO:0008152);; biological process: cellular process (GO:0009987);; biological process: single-organism process (GO:0044699);; molecular function: catalytic activity (GO:0003824);; biological process: biological regulation (GO:0065007)
ENSMUSG00000040181	Fmo1	2.41983	179	3.17202	226	0.407067	32	9.77335	709	8.87971	659	6.79859	517	0.00120592	1.62835	up	[P]	Inorganic ion transport and metabolism	Molecular Function: N,N-dimethylaniline monooxygenase activity (GO:0004499);; Cellular Component: endoplasmic reticulum membrane (GO:0005789);; Biological Process: organic acid metabolic process (GO:0006082);; Biological Process: response to osmotic stress (GO:0006970);; Biological Process: toxin metabolic process (GO:0009404);; Cellular Component: integral component of membrane (GO:0016021);; Bi…	K00485|0|mmu:14261|K00485 dimethylaniline monooxygenase (N-oxide forming) [EC:1.14.13.8] | (RefSeq) Fmo1; flavin containing monooxygenase 1	Drug metabolism - cytochrome P450 (ko00982)	[Q]	Secondary metabolites biosynthesis, transport and catabolism	Flavin-binding monooxygenase-like;; Pyridine nucleotide-disulphide oxidoreductase;; Pyridine nucleotide-disulphide oxidoreductase;; L-lysine 6-monooxygenase (NADPH-requiring);; NAD(P)-binding Rossmann-like domain;; Pyridine nucleotide-disulphide oxidoreductase	Dimethylaniline monooxygenase [N-oxide-forming] 1 OS=Mus musculus OX=10090 GN=Fmo1 PE=1 SV=1	P	Inorganic ion transport and metabolism	dimethylaniline monooxygenase [N-oxide-forming] 1 isoform 1 [Mus musculus]	biological process: metabolic process (GO:0008152);; biological process: single-organism process (GO:0044699);; molecular function: catalytic activity (GO:0003824);; cellular component: cell (GO:0005623);; cellular component: membrane (GO:0016020);; cellular component: organelle (GO:0043226);; cellular component: organelle part (GO:0044422);; cellular component: membrane part (GO:0044425);; cellu…
ENSMUSG00000012443	Kif11	6.80483	1143	5.33221	988	10.9747	1926	2.01868	366	1.64644	288	1.47856	270	1.31088e-12	-2.08504	down	--	--	--	K10398|0|mmu:16551|K10398 kinesin family member 11 | (RefSeq) Kif11, Eg5, Kif8, Kifl1, Knsl1; kinesin family member 11	--	[Z]	Cytoskeleton	Kinesin motor domain;; Kinesin-associated microtubule-binding;; Microtubule binding	Kinesin-like protein KIF11 OS=Mus musculus OX=10090 GN=Kif11 PE=1 SV=1	Z	Cytoskeleton	kinesin family member 11, isoform CRA_b, partial [Mus musculus]	--
ENSMUSG00000049128	Ivl	2.0543	138	2.18822	162	1.58118	111	0.172141	13	0.493041	35	0.443961	33	2.0502e-07	-2.10645	down	--	--	Cellular Component: cornified envelope (GO:0001533);; Molecular Function: structural molecule activity (GO:0005198);; Cellular Component: cytoplasm (GO:0005737);; Biological Process: response to UV-B (GO:0010224);; Biological Process: peptide cross-linking (GO:0018149);; Biological Process: keratinocyte differentiation (GO:0030216);; Molecular Function: protein-macromolecule adaptor activity (GO:…	--	--	--	--	Involucrin;; Involucrin of squamous epithelia N-terminus	Involucrin OS=Mus musculus OX=10090 GN=Ivl PE=1 SV=1	Z	Cytoskeleton	Ivl protein [Mus musculus]	cellular component: cell (GO:0005623);; cellular component: membrane (GO:0016020);; cellular component: cell part (GO:0044464);; molecular function: structural molecule activity (GO:0005198);; biological process: response to stimulus (GO:0050896);; biological process: metabolic process (GO:0008152);; biological process: cellular process (GO:0009987);; biological process: developmental process (GO…
ENSMUSG00000038388	Mpp6	9.79232	765	9.63721	814	19.003	1562	4.13553	337	5.82348	463	3.78659	312	1.30273e-05	-1.46387	down	[F]	Nucleotide transport and metabolism	Molecular Function: guanylate kinase activity (GO:0004385);; Cellular Component: plasma membrane (GO:0005886);; Cellular Component: integral component of membrane (GO:0016021);; Molecular Function: PDZ domain binding (GO:0030165);; Cellular Component: extracellular exosome (GO:0070062);;	--	--	[T]	Signal transduction mechanisms	Guanylate kinase;; L27 domain;; PDZ domain (Also known as DHR or GLGF);; Variant SH3 domain;; SH3 domain	MAGUK p55 subfamily member 6 OS=Mus musculus OX=10090 GN=Mpp6 PE=1 SV=1	F	Nucleotide transport and metabolism	MAGUK p55 subfamily member 6 isoform b [Mus musculus]	biological process: metabolic process (GO:0008152);; biological process: cellular process (GO:0009987);; biological process: single-organism process (GO:0044699);; molecular function: catalytic activity (GO:0003824);; cellular component: cell (GO:0005623);; cellular component: membrane (GO:0016020);; cellular component: cell part (GO:0044464);; cellular component: membrane part (GO:0044425);; mol…
ENSMUSG00000017713	Tha1	0.324977	21	0.562605	39	0.156116	11	1.53218	102	1.71267	110	0.778721	53	0.00457534	1.45582	up	[E]	Amino acid transport and metabolism	Cellular Component: cytosol (GO:0005829);; Biological Process: glycine biosynthetic process (GO:0006545);; Biological Process: threonine catabolic process (GO:0006567);; Molecular Function: L-allo-threonine aldolase activity (GO:0008732);;	K01620|0|mmu:71776|K01620 threonine aldolase [EC:4.1.2.48] | (RefSeq) Tha1, 1300017K07Rik, GLY1; threonine aldolase 1	Glycine, serine and threonine metabolism (ko00260);; Biosynthesis of amino acids (ko01230)	[E]	Amino acid transport and metabolism	Beta-eliminating lyase	--	E	Amino acid transport and metabolism	threonine aldolase 1 [Mus musculus]	cellular component: cell (GO:0005623);; cellular component: cell part (GO:0044464);; biological process: metabolic process (GO:0008152);; biological process: cellular process (GO:0009987);; biological process: single-organism process (GO:0044699);; molecular function: catalytic activity (GO:0003824)
ENSMUSG00000027514	Zbp1	3.75821	187	3.13171	150	1.46678	76	8.73756	469	9.31194	460	11.2238	631	1.57105e-06	1.66213	up	--	--	Molecular Function: left-handed Z-DNA binding (GO:0003692);; Molecular Function: RNA binding (GO:0003723);; Molecular Function: double-stranded RNA adenosine deaminase activity (GO:0003726);; Molecular Function: protein binding (GO:0005515);; Cellular Component: nucleus (GO:0005634);; Cellular Component: cytosol (GO:0005829);; Biological Process: viral process (GO:0016032);; Biological Process: d…	K12965|0|rno:171091|K12965 Z-DNA binding protein 1 | (RefSeq) Zbp1, Dlm1; Z-DNA binding protein 1	Necroptosis (ko04217);; Cytosolic DNA-sensing pathway (ko04623)	--	--	Adenosine deaminase z-alpha domain;; RIP homotypic interaction motif	Z-DNA-binding protein 1 OS=Mus musculus OX=10090 GN=Zbp1 PE=1 SV=1	S	Function unknown	Z-DNA-binding protein 1 isoform 1 [Mus musculus]	molecular function: binding (GO:0005488);; molecular function: catalytic activity (GO:0003824);; cellular component: cell (GO:0005623);; cellular component: organelle (GO:0043226);; cellular component: cell part (GO:0044464);; biological process: multi-organism process (GO:0051704);; biological process: immune system process (GO:0002376);; biological process: response to stimulus (GO:0050896);; b…
ENSMUSG00000043631	Ecm2	0.292875	37	0.321677	45	0.241017	32	1.2633	171	1.13482	148	0.914972	125	8.88711e-09	1.74157	up	[K]	Transcription	Cellular Component: interstitial matrix (GO:0005614);; Cellular Component: extracellular space (GO:0005615);; Biological Process: axonogenesis (GO:0007409);; Molecular Function: heparin binding (GO:0008201);; Biological Process: positive regulation of cell-substrate adhesion (GO:0010811);; Biological Process: extracellular matrix organization (GO:0030198);; Molecular Function: collagen V binding …	K08119|0|mmu:407800|K08119 extracellular matrix protein 2 | (RefSeq) Ecm2, 9030618O22Rik, BC065151, tenonectin; extracellular matrix protein 2, female organ and adipocyte specific	--	[R]	General function prediction only	Leucine rich repeat;; Leucine Rich repeats (2 copies);; von Willebrand factor type C domain;; Leucine rich repeats (6 copies);; Leucine Rich Repeat;; FNIP Repeat	Extracellular matrix protein 2 OS=Mus musculus OX=10090 GN=Ecm2 PE=1 SV=1	S	Function unknown	extracellular matrix protein 2, female organ and adipocyte specific, isoform CRA_b, partial [Mus musculus]	cellular component: extracellular region (GO:0005576);; cellular component: extracellular region part (GO:0044421);; biological process: cellular process (GO:0009987);; biological process: multicellular organismal process (GO:0032501);; biological process: developmental process (GO:0032502);; biological process: single-organism process (GO:0044699);; biological process: cellular component organiz…
ENSMUSG00000053641	Dennd4a	4.34362	1308	3.76613	1252	3.52773	1098	13.1467	4216	10.2395	3188	9.85589	3221	6.65788e-17	1.41299	up	--	--	Molecular Function: Rab guanyl-nucleotide exchange factor activity (GO:0017112);; Biological Process: positive regulation of GTPase activity (GO:0043547);;	K20163|0|mmu:102442|K20163 DENN domain-containing protein 4 | (RefSeq) Dennd4a, AI115600, AI851943, F730015K02Rik; DENN/MADD domain containing 4A	--	[T]	Signal transduction mechanisms	DENN (AEX-3) domain;; uDENN domain;; dDENN domain	DENN domain-containing protein 4C OS=Mus musculus OX=10090 GN=Dennd4c PE=1 SV=1	S	Function unknown	C-myc promoter-binding protein [Mus musculus]	biological process: biological regulation (GO:0065007);; molecular function: molecular function regulator (GO:0098772)
ENSMUSG00000026950	Neb	0.849175	402	0.577515	376	0.633612	487	0.293327	206	0.212638	148	0.282533	198	2.09329e-07	-1.23981	down	--	--	--	K18267|0|mmu:17996|K18267 nebulin | (RefSeq) Neb, AI595938; nebulin	--	[Z]	Cytoskeleton	Nebulin repeat;; Metallopeptidase family M24;; Variant SH3 domain;; SH3 domain;; Variant SH3 domain	Nebulin-related-anchoring protein OS=Mus musculus OX=10090 GN=Nrap PE=1 SV=3	S	Function unknown	nebulin [Mus musculus]	--
ENSMUSG00000052160	Pld4	0.13038	9	0.056175	5	0.063472	5	2.32977	174	4.01903	289	5.08612	382	3.60654e-27	4.46527	up	[I]	Lipid transport and metabolism	Biological Process: hematopoietic progenitor cell differentiation (GO:0002244);; Molecular Function: phospholipase D activity (GO:0004630);; Molecular Function: protein binding (GO:0005515);; Cellular Component: nucleus (GO:0005634);; Cellular Component: endoplasmic reticulum (GO:0005783);; Biological Process: phagocytosis (GO:0006909);; Cellular Component: integral component of membrane (GO:0016…	K16860|0|mmu:104759|K16860 phospholipase D3/4 [EC:3.1.4.4] | (RefSeq) Pld4, AI132321, thss; phospholipase D family, member 4	Glycerophospholipid metabolism (ko00564);; Ether lipid metabolism (ko00565)	[R]	General function prediction only	PLD-like domain;; PLD-like domain;; Phospholipase D Active site motif	Phospholipase D4 OS=Mus musculus OX=10090 GN=Pld4 PE=1 SV=1	I	Lipid transport and metabolism	phospholipase D4 [Mus musculus]	biological process: cellular process (GO:0009987);; biological process: developmental process (GO:0032502);; biological process: single-organism process (GO:0044699);; molecular function: catalytic activity (GO:0003824);; molecular function: binding (GO:0005488);; cellular component: cell (GO:0005623);; cellular component: organelle (GO:0043226);; cellular component: cell part (GO:0044464);; biol…
ENSMUSG00000020547	Bzw2	14.1983	922	14.8776	1060	28.4352	1935	8.3965	584	9.26146	625	8.44408	592	0.000294325	-1.13488	down	--	--	Cellular Component: cytoplasm (GO:0005737);; Cellular Component: adherens junction (GO:0005913);; Biological Process: nervous system development (GO:0007399);; Cellular Component: membrane (GO:0016020);; Biological Process: cell differentiation (GO:0030154);; Biological Process: cell-cell adhesion (GO:0098609);; Molecular Function: cadherin binding involved in cell-cell adhesion (GO:0098641);;	--	--	[J]	Translation, ribosomal structure and biogenesis	eIF4-gamma/eIF5/eIF2-epsilon	Basic leucine zipper and W2 domain-containing protein 2 OS=Mus musculus molossinus OX=57486 GN=Bzw2 PE=2 SV=1	S	Function unknown	basic leucine zipper and W2 domains 2, partial [Mus musculus]	cellular component: cell (GO:0005623);; cellular component: cell part (GO:0044464);; cellular component: cell junction (GO:0030054);; biological process: multicellular organismal process (GO:0032501);; biological process: developmental process (GO:0032502);; biological process: single-organism process (GO:0044699);; cellular component: membrane (GO:0016020);; biological process: cellular process …
ENSMUSG00000021047	Nova1	2.62515	502	1.46048	380	2.73923	532	5.3109	1160	4.84607	1134	3.53718	863	1.56459e-05	1.01874	up	--	--	--	K14944|4.11282e-169|mmu:664883|K14944 RNA-binding protein Nova | (RefSeq) Nova1, 9430099M15Rik, G630039L02, Nova-1; NOVA alternative splicing regulator 1	--	[AR]	RNA processing and modification;; General function prediction only	KH domain;; KH domain;; KH domain	RNA-binding protein Nova-1 OS=Mus musculus OX=10090 GN=Nova1 PE=1 SV=2	S	Function unknown	RNA-binding protein Nova-1 [Mus musculus]	--
ENSMUSG00000029119	Man2b2	22.0872	2543	21.9114	2784	11.8511	1432	43.2396	5404	40.7417	4906	41.2862	5194	3.88411e-05	1.05997	up	[S]	Function unknown	Molecular Function: alpha-mannosidase activity (GO:0004559);; Cellular Component: extracellular space (GO:0005615);; Cellular Component: lysosome (GO:0005764);; Biological Process: mannose metabolic process (GO:0006013);; Biological Process: protein deglycosylation (GO:0006517);; Molecular Function: zinc ion binding (GO:0008270);; Molecular Function: carbohydrate binding (GO:0030246);; Cellular C…	K12312|0|mmu:17160|K12312 epididymis-specific alpha-mannosidase [EC:3.2.1.24] | (RefSeq) Man2b2, mKIAA0935; mannosidase 2, alpha B2	Other glycan degradation (ko00511)	[G]	Carbohydrate transport and metabolism	Glycosyl hydrolases family 38 N-terminal domain;; Glycosyl hydrolases family 38 C-terminal domain;; Alpha mannosidase middle domain	Epididymis-specific alpha-mannosidase OS=Mus musculus OX=10090 GN=Man2b2 PE=1 SV=2	G	Carbohydrate transport and metabolism	epididymis-specific alpha-mannosidase precursor [Mus musculus]	molecular function: catalytic activity (GO:0003824);; cellular component: extracellular region (GO:0005576);; cellular component: extracellular region part (GO:0044421);; cellular component: cell (GO:0005623);; cellular component: organelle (GO:0043226);; cellular component: cell part (GO:0044464);; biological process: metabolic process (GO:0008152);; biological process: single-organism process (…
ENSMUSG00000091625	Lsm5	8.66103	151	9.27868	178	13.7839	247	1.70041	32	1.12141	21	3.99102	76	5.23639e-05	-1.86846	down	[K]	Transcription	Biological Process: mRNA splicing, via spliceosome (GO:0000398);; Biological Process: nuclear-transcribed mRNA catabolic process (GO:0000956);; Molecular Function: RNA binding (GO:0003723);; Cellular Component: U6 snRNP (GO:0005688);; Cellular Component: U4/U6 x U5 tri-snRNP complex (GO:0046540);; Cellular Component: Lsm1-7-Pat1 complex (GO:1990726);;	K12624|3.60105e-58|umr:103658954|K12624 U6 snRNA-associated Sm-like protein LSm5 | (RefSeq) LSM5; LSM5 homolog, U6 small nuclear RNA and mRNA degradation associated	RNA degradation (ko03018);; Spliceosome (ko03040)	[A]	RNA processing and modification	LSM domain	U6 snRNA-associated Sm-like protein LSm5 OS=Mus musculus OX=10090 GN=Lsm5 PE=3 SV=2	K	Transcription	U6 snRNA-associated Sm-like protein LSm5 isoform X1 [Cavia porcellus]	biological process: metabolic process (GO:0008152);; biological process: cellular process (GO:0009987);; biological process: biological regulation (GO:0065007);; molecular function: binding (GO:0005488);; cellular component: cell (GO:0005623);; cellular component: macromolecular complex (GO:0032991);; cellular component: organelle (GO:0043226);; cellular component: organelle part (GO:0044422);; c…
ENSMUSG00000019961	Tmpo	26.6404	3187	22.0587	3001	40.7666	5249	14.292	1762	13.1326	1685	11.4258	1492	1.84709e-06	-1.24617	down	--	--	Cellular Component: chromatin (GO:0000785);; Molecular Function: DNA binding (GO:0003677);; Molecular Function: lamin binding (GO:0005521);; Cellular Component: nuclear inner membrane (GO:0005637);; Cellular Component: endoplasmic reticulum membrane (GO:0005789);; Cellular Component: adherens junction (GO:0005913);; Biological Process: regulation of transcription, DNA-templated (GO:0006355);; Cel…	K24031|0|ngi:103733249|K24031 lamina-associated polypeptide 2 | (RefSeq) Tmpo; thymopoietin	--	--	--	Lamina-associated polypeptide 2 alpha;; Thymopoietin protein;; LEM domain	Lamina-associated polypeptide 2, isoforms alpha/zeta OS=Mus musculus OX=10090 GN=Tmpo PE=1 SV=4	S	Function unknown	lamina-associated polypeptide 2 isoform alpha [Mus musculus]	cellular component: cell (GO:0005623);; cellular component: organelle (GO:0043226);; cellular component: organelle part (GO:0044422);; cellular component: cell part (GO:0044464);; molecular function: binding (GO:0005488);; cellular component: membrane (GO:0016020);; cellular component: membrane part (GO:0044425);; cellular component: cell junction (GO:0030054);; biological process: biological reg…
ENSMUSG00000074570	Cass4	0.948744	105	1.49307	198	0.360639	49	0.162284	20	0.207285	27	0.199425	26	0.000134273	-1.87809	down	--	--	Cellular Component: cytoplasm (GO:0005737);; Cellular Component: cytoskeleton (GO:0005856);; Biological Process: cell adhesion (GO:0007155);; Cellular Component: cell junction (GO:0030054);;	--	--	--	--	Serine rich protein interaction domain;; Variant SH3 domain;; SH3 domain;; Variant SH3 domain	Cas scaffolding protein family member 4 OS=Mus musculus OX=10090 GN=Cass4 PE=1 SV=1	O	Posttranslational modification, protein turnover, chaperones	unnamed protein product [Mus musculus]	cellular component: cell (GO:0005623);; cellular component: cell part (GO:0044464);; cellular component: organelle (GO:0043226);; biological process: biological adhesion (GO:0022610);; cellular component: cell junction (GO:0030054)
ENSMUSG00000052512	Nav2	2.03274	790	2.72118	939	1.94099	664	0.442119	189	0.505397	208	0.479061	205	2.47981e-28	-2.02338	down	--	--	--	K19483|0|rno:171563|K19483 neuron navigator 2 [EC:3.6.4.12] | (RefSeq) Nav2, Rainb1; neuron navigator 2	--	--	--	Calponin homology (CH) domain	Neuron navigator 3 OS=Mus musculus OX=10090 GN=Nav3 PE=1 SV=2	Z	Cytoskeleton	neuron navigator 2 isoform 1 [Mus musculus]	--
ENSMUSG00000034311	Kif4	4.56641	793	4.2779	820	9.24731	1678	1.29932	244	1.2248	222	0.89548	169	8.17032e-12	-2.25885	down	--	--	Biological Process: mitotic cytokinesis (GO:0000281);; Molecular Function: DNA binding (GO:0003677);; Molecular Function: ATP binding (GO:0005524);; Cellular Component: nucleoplasm (GO:0005654);; Cellular Component: chromosome (GO:0005694);; Cellular Component: cytoplasm (GO:0005737);; Cellular Component: kinesin complex (GO:0005871);; Cellular Component: microtubule (GO:0005874);; Biological Pro…	K10395|0|mmu:16571|K10395 kinesin family member 4 | (RefSeq) Kif4, AI323435, D330050K22Rik, Kns4; kinesin family member 4	--	[Z]	Cytoskeleton	Kinesin motor domain;; Microtubule binding	Chromosome-associated kinesin KIF4 OS=Mus musculus OX=10090 GN=Kif4 PE=1 SV=3	Z	Cytoskeleton	chromosome-associated kinesin KIF4 [Mus musculus]	biological process: cellular process (GO:0009987);; biological process: single-organism process (GO:0044699);; molecular function: binding (GO:0005488);; cellular component: cell (GO:0005623);; cellular component: organelle (GO:0043226);; cellular component: organelle part (GO:0044422);; cellular component: cell part (GO:0044464);; cellular component: macromolecular complex (GO:0032991);; cellula…
ENSMUSG00000025017	Pik3ap1	0.078251	8	0.120105	13	0.117456	12	1.84353	182	2.55638	243	3.27141	324	2.59173e-26	3.88183	up	--	--	Cellular Component: nucleus (GO:0005634);; Cellular Component: cytosol (GO:0005829);; Cellular Component: plasma membrane (GO:0005886);; Biological Process: positive regulation of phosphatidylinositol 3-kinase signaling (GO:0014068);; Molecular Function: kinase activity (GO:0016301);; Biological Process: negative regulation of toll-like receptor signaling pathway (GO:0034122);; Biological Process…	K12230|0|mmu:83490|K12230 phosphoinositide 3-kinase adapter protein 1 | (RefSeq) Pik3ap1, 1810044J04Rik, BCAP; phosphoinositide-3-kinase adaptor protein 1	PI3K-Akt signaling pathway (ko04151);; B cell receptor signaling pathway (ko04662)	--	--	Dof, BCAP, and BANK (DBB) motif,	Phosphoinositide 3-kinase adapter protein 1 OS=Mus musculus OX=10090 GN=Pik3ap1 PE=1 SV=1	S	Function unknown	phosphoinositide 3-kinase adapter protein 1 [Mus musculus]	cellular component: cell (GO:0005623);; cellular component: organelle (GO:0043226);; cellular component: cell part (GO:0044464);; cellular component: membrane (GO:0016020);; biological process: biological regulation (GO:0065007);; molecular function: catalytic activity (GO:0003824);; biological process: immune system process (GO:0002376);; biological process: cellular process (GO:0009987);; biolo…
ENSMUSG00000001870	Ltbp1	49.7179	9962	59.2961	12428	49.2452	9717	19.112	4013	17.1818	3744	18.6606	4032	2.00482e-35	-1.51534	down	--	--	--	K19559|0|mmu:268977|K19559 latent transforming growth factor beta binding protein 1 | (RefSeq) Ltbp1, 9430031G15Rik, 9830146M04, Ltbp-1, Ltbp1L, TGF-beta1-BP-1, Tgfb, b2b1000Clo; latent transforming growth factor beta binding protein 1	TGF-beta signaling pathway (ko04350)	[T]	Signal transduction mechanisms	Calcium-binding EGF domain;; Complement Clr-like EGF-like;; TB domain;; EGF-like domain;; EGF domain;; Human growth factor-like EGF	Latent-transforming growth factor beta-binding protein 1 OS=Mus musculus OX=10090 GN=Ltbp1 PE=1 SV=2	A	RNA processing and modification	latent-transforming growth factor beta-binding protein 1 isoform LTBP-1L precursor [Mus musculus]	--
ENSMUSG00000027699	Ect2	5.82024	773	4.87249	737	10.9094	1488	1.46956	210	1.78997	252	1.83993	279	9.44402e-10	-1.94882	down	--	--	Biological Process: cell morphogenesis (GO:0000902);; Molecular Function: obsolete signal transducer activity (GO:0004871);; Molecular Function: Rho guanyl-nucleotide exchange factor activity (GO:0005089);; Molecular Function: GTPase activator activity (GO:0005096);; Cellular Component: nucleus (GO:0005634);; Cellular Component: cytoplasm (GO:0005737);; Cellular Component: bicellular tight juncti…	K20704|0|mmu:13605|K20704 protein ECT2 | (RefSeq) Ect2, AI528536; ect2 oncogene	--	[T]	Signal transduction mechanisms	RhoGEF domain;; twin BRCT domain;; BRCA1 C Terminus (BRCT) domain	Protein ECT2 OS=Mus musculus OX=10090 GN=Ect2 PE=1 SV=2	T	Signal transduction mechanisms	protein ECT2 isoform 1 [Mus musculus]	biological process: cellular process (GO:0009987);; biological process: developmental process (GO:0032502);; biological process: single-organism process (GO:0044699);; biological process: cellular component organization or biogenesis (GO:0071840);; molecular function: signal transducer activity (GO:0004871);; biological process: biological regulation (GO:0065007);; molecular function: molecular f…
ENSMUSG00000021469	Msx2	1.07531	92	1.49013	141	0.770918	69	0.142544	14	0.322977	29	0.263948	25	1.03845e-05	-1.90093	down	--	--	Biological Process: negative regulation of transcription by RNA polymerase II (GO:0000122);; Molecular Function: RNA polymerase II cis-regulatory region sequence-specific DNA binding (GO:0000978);; Molecular Function: DNA-binding transcription factor activity, RNA polymerase II-specific (GO:0000982);; Molecular Function: DNA-binding transcription repressor activity, RNA polymerase II-specific (GO…	K09341|4.227e-165|mmu:17702|K09341 homeobox protein MSX | (RefSeq) Msx2, BB122635, Hox-8, Hox8, Hox8.1; msh homeobox 2	Human T-cell leukemia virus 1 infection (ko05166)	[R]	General function prediction only	Homeobox domain	Homeobox protein MSX-2 OS=Mus musculus OX=10090 GN=Msx2 PE=1 SV=2	K	Transcription	homeobox, msh-like 2, partial [Mus musculus]	biological process: biological regulation (GO:0065007);; molecular function: binding (GO:0005488);; molecular function: nucleic acid binding transcription factor activity (GO:0001071);; biological process: cellular process (GO:0009987);; biological process: developmental process (GO:0032502);; biological process: single-organism process (GO:0044699);; biological process: multicellular organismal …
ENSMUSG00000024165	Jpt2	19.5595	1815	19.4617	1993	32.8309	3190	10.6527	1064	11.5896	1123	12.4544	1255	5.63337e-05	-1.06495	down	--	--	Cellular Component: nucleus (GO:0005634);; Cellular Component: cytoplasm (GO:0005737);; Cellular Component: plasma membrane (GO:0005886);;	--	--	--	--	Microtubule-Associated protein Jupiter	Jupiter microtubule associated homolog 2 OS=Mus musculus OX=10090 GN=Jpt2 PE=1 SV=1	S	Function unknown	jupiter microtubule associated homolog 2 [Mus musculus]	cellular component: cell (GO:0005623);; cellular component: organelle (GO:0043226);; cellular component: cell part (GO:0044464);; cellular component: membrane (GO:0016020)
ENSMUSG00000035711	Dok3	0.238806	14	0.361198	23	0.290956	18	0.778935	46	1.69554	97	1.00097	60	0.0013912	1.50184	up	--	--	Molecular Function: insulin receptor binding (GO:0005158);; Cellular Component: cytoplasm (GO:0005737);; Cellular Component: plasma membrane (GO:0005886);; Biological Process: Ras protein signal transduction (GO:0007265);;	--	--	[T]	Signal transduction mechanisms	PTB domain (IRS-1 type)	Docking protein 3 OS=Mus musculus OX=10090 GN=Dok3 PE=1 SV=1	U	Intracellular trafficking, secretion, and vesicular transport	docking protein 3 [Mus musculus]	molecular function: binding (GO:0005488);; cellular component: cell (GO:0005623);; cellular component: cell part (GO:0044464);; cellular component: membrane (GO:0016020);; biological process: cellular process (GO:0009987);; biological process: signaling (GO:0023052);; biological process: single-organism process (GO:0044699);; biological process: response to stimulus (GO:0050896);; biological proc…
Mus_musculus_newGene_21957	--	1.48405	70	1.48472	77	0.894953	44	4.25964	227	3.44275	177	2.96293	148	6.91552e-05	1.32726	up	--	--	--	--	--	--	--	--	--	--	--	uncharacterized protein LOC110549994 [Meriones unguiculatus]	--
ENSMUSG00000027353	Mcm8	1.38972	156	1.83087	225	2.95478	342	0.830259	100	0.667143	77	0.642189	78	5.02706e-05	-1.44935	down	[L]	Replication, recombination and repair	Biological Process: double-strand break repair via homologous recombination (GO:0000724);; Molecular Function: DNA binding (GO:0003677);; Molecular Function: helicase activity (GO:0004386);; Molecular Function: ATP binding (GO:0005524);; Cellular Component: nucleus (GO:0005634);; Biological Process: DNA replication (GO:0006260);; Biological Process: cell cycle (GO:0007049);; Biological Process: f…	K10737|0|mmu:66634|K10737 DNA helicase MCM8 [EC:3.6.4.12] | (RefSeq) Mcm8, 5730432L01Rik; minichromosome maintenance 8 homologous recombination repair factor	--	[L]	Replication, recombination and repair	MCM2/3/5 family;; MCM OB domain;; Magnesium chelatase, subunit ChlI;; AAA domain (dynein-related subfamily);; ATPase family associated with various cellular activities (AAA)	DNA helicase MCM8 OS=Mus musculus OX=10090 GN=Mcm8 PE=1 SV=3	L	Replication, recombination and repair	minichromosome maintenance deficient 8 (S. cerevisiae), isoform CRA_a, partial [Mus musculus]	biological process: metabolic process (GO:0008152);; biological process: cellular process (GO:0009987);; biological process: response to stimulus (GO:0050896);; molecular function: binding (GO:0005488);; molecular function: catalytic activity (GO:0003824);; cellular component: cell (GO:0005623);; cellular component: organelle (GO:0043226);; cellular component: cell part (GO:0044464);; biological …
ENSMUSG00000038679	Trps1	1.97325	598	2.11334	736	1.19698	366	1.0784	390	0.596922	214	0.512464	187	0.00389087	-1.07997	down	--	--	Biological Process: negative regulation of transcription by RNA polymerase II (GO:0000122);; Cellular Component: nuclear chromatin (GO:0000790);; Molecular Function: RNA polymerase II transcription regulatory region sequence-specific DNA binding (GO:0000977);; Molecular Function: RNA polymerase II transcription factor binding (GO:0001085);; Molecular Function: DNA-binding transcription activator …	K22040|0|mmu:83925|K22040 atypical GATA-binding protein TRPS1 | (RefSeq) Trps1, AI115454, AI447310, D15Ertd586e; transcriptional repressor GATA binding 1	--	[K]	Transcription	GATA zinc finger	Zinc finger transcription factor Trps1 OS=Mus musculus OX=10090 GN=Trps1 PE=1 SV=1	K	Transcription	zinc finger transcription factor Trps1 isoform 1 [Mus musculus]	biological process: biological regulation (GO:0065007);; cellular component: cell (GO:0005623);; cellular component: membrane-enclosed lumen (GO:0031974);; cellular component: organelle (GO:0043226);; cellular component: organelle part (GO:0044422);; cellular component: cell part (GO:0044464);; molecular function: binding (GO:0005488);; molecular function: nucleic acid binding transcription facto…
ENSMUSG00000006369	Fbln1	18.1645	2029	18.1623	2029	16.5643	1815	84.6268	8817	63.2205	6441	44.1615	4816	2.7696e-12	1.61121	up	--	--	--	K17307|0|mmu:14114|K17307 fibulin 1/2 | (RefSeq) Fbln1; fibulin 1	--	[T]	Signal transduction mechanisms	Calcium-binding EGF domain;; Complement Clr-like EGF-like;; Coagulation Factor Xa inhibitory site;; EGF domain;; Anaphylotoxin-like domain	Fibulin-1 OS=Mus musculus OX=10090 GN=Fbln1 PE=1 SV=2	O	Posttranslational modification, protein turnover, chaperones	fibulin-1 isoform 1 precursor [Mus musculus]	--
Mus_musculus_newGene_3442	--	0.924976	60	0.659604	47	2.59865	175	0.672989	47	0.379182	24	0.248894	17	0.0213093	-1.32349	down	--	--	--	--	--	--	--	--	--	--	--	mCG1042649, partial [Mus musculus]	--
ENSMUSG00000030867	Plk1	14.8581	1138	15.1705	1283	34.443	2758	4.04145	334	4.86394	388	4.24759	354	1.59435e-10	-2.15337	down	[T]	Signal transduction mechanisms	Biological Process: G2/M transition of mitotic cell cycle (GO:0000086);; Biological Process: negative regulation of transcription by RNA polymerase II (GO:0000122);; Biological Process: mitotic cytokinesis (GO:0000281);; Cellular Component: chromatin (GO:0000785);; Cellular Component: synaptonemal complex (GO:0000795);; Cellular Component: spindle pole (GO:0000922);; Cellular Component: condensed…	K06631|0|mmu:18817|K06631 polo-like kinase 1 [EC:2.7.11.21] | (RefSeq) Plk1, Plk, STPK13; polo like kinase 1	FoxO signaling pathway (ko04068);; Cell cycle (ko04110);; Oocyte meiosis (ko04114);; Progesterone-mediated oocyte maturation (ko04914)	[D]	Cell cycle control, cell division, chromosome partitioning	Protein kinase domain;; POLO box duplicated region;; Protein tyrosine kinase;; Kinase-like	Serine/threonine-protein kinase PLK1 OS=Mus musculus OX=10090 GN=Plk1 PE=1 SV=2	T	Signal transduction mechanisms	serine/threonine-protein kinase PLK1 [Mus musculus]	biological process: cellular process (GO:0009987);; biological process: single-organism process (GO:0044699);; biological process: biological regulation (GO:0065007);; cellular component: cell (GO:0005623);; cellular component: organelle (GO:0043226);; cellular component: organelle part (GO:0044422);; cellular component: cell part (GO:0044464);; cellular component: membrane-enclosed lumen (GO:003…
ENSMUSG00000029919	Hpgds	0.020816	3	0.004939	1	0.047413	6	0.71109	93	0.749703	95	0.631056	83	2.46096e-15	3.63709	up	[O]	Posttranslational modification, protein turnover, chaperones	Molecular Function: magnesium ion binding (GO:0000287);; Biological Process: prostaglandin biosynthetic process (GO:0001516);; Molecular Function: glutathione transferase activity (GO:0004364);; Molecular Function: prostaglandin-D synthase activity (GO:0004667);; Molecular Function: calcium ion binding (GO:0005509);; Cellular Component: cytoplasm (GO:0005737);; Molecular Function: protein homodim…	K04097|3.13308e-132|mmu:54486|K04097 prostaglandin-H2 D-isomerase / glutathione transferase [EC:5.3.99.2 2.5.1.18] | (RefSeq) Hpgds, H-PGDS, Ptgds2; hematopoietic prostaglandin D synthase	Glutathione metabolism (ko00480);; Arachidonic acid metabolism (ko00590);; Metabolism of xenobiotics by cytochrome P450 (ko00980);; Drug metabolism - cytochrome P450 (ko00982);; Chemical carcinogenesis (ko05204)	[O]	Posttranslational modification, protein turnover, chaperones	Glutathione S-transferase, C-terminal domain;; Glutathione S-transferase, N-terminal domain;; Glutathione S-transferase, N-terminal domain;; Glutathione S-transferase, C-terminal domain	Hematopoietic prostaglandin D synthase OS=Mus musculus OX=10090 GN=Hpgds PE=1 SV=3	O	Posttranslational modification, protein turnover, chaperones	hematopoietic prostaglandin D synthase [Mus musculus]	molecular function: binding (GO:0005488);; biological process: metabolic process (GO:0008152);; biological process: cellular process (GO:0009987);; biological process: single-organism process (GO:0044699);; molecular function: catalytic activity (GO:0003824);; cellular component: cell (GO:0005623);; cellular component: cell part (GO:0044464);; biological process: biological regulation (GO:0065007)
ENSMUSG00000033685	Ucp2	0.354473	31	0.236436	30	1.02811	65	2.05452	301	3.70428	532	3.63758	543	2.5465e-15	2.95706	up	--	--	Biological Process: response to superoxide (GO:0000303);; Biological Process: response to hypoxia (GO:0001666);; Cellular Component: mitochondrial inner membrane (GO:0005743);; Biological Process: mitochondrial transport (GO:0006839);; Biological Process: female pregnancy (GO:0007565);; Biological Process: aging (GO:0007568);; Biological Process: positive regulation of cell death (GO:0010942);; C…	K15103|0|mmu:22228|K15103 solute carrier family 25 (mitochondrial uncoupling protein), member 8/9 | (RefSeq) Ucp2, Slc25a8, UCP_2, UCPH; uncoupling protein 2 (mitochondrial, proton carrier)	--	[C]	Energy production and conversion	Mitochondrial carrier protein	Mitochondrial uncoupling protein 2 OS=Mus musculus OX=10090 GN=Ucp2 PE=1 SV=1	O	Posttranslational modification, protein turnover, chaperones	mitochondrial uncoupling protein 2 [Mus musculus]	biological process: response to stimulus (GO:0050896);; cellular component: cell (GO:0005623);; cellular component: membrane (GO:0016020);; cellular component: organelle (GO:0043226);; cellular component: organelle part (GO:0044422);; cellular component: cell part (GO:0044464);; biological process: localization (GO:0051179);; biological process: reproduction (GO:0000003);; biological process: rep…
ENSMUSG00000047182	Irs3	0.998094	64	0.79696	63	0.357741	26	2.00799	161	1.40615	120	1.73369	154	0.00221491	1.25231	up	--	--	Molecular Function: obsolete signal transducer activity (GO:0004871);; Molecular Function: GTPase activator activity (GO:0005096);; Molecular Function: insulin receptor binding (GO:0005158);; Cellular Component: cytosol (GO:0005829);; Cellular Component: plasma membrane (GO:0005886);; Biological Process: insulin receptor signaling pathway (GO:0008286);; Biological Process: regulation of lipid met…	K17445|0|mmu:16369|K17445 insulin receptor substrate 3 | (RefSeq) Irs3, AA408304; insulin receptor substrate 3	cGMP-PKG signaling pathway (ko04022);; FoxO signaling pathway (ko04068);; Autophagy - animal (ko04140);; AMPK signaling pathway (ko04152);; Longevity regulating pathway (ko04211);; Longevity regulating pathway - multiple species (ko04213);; Insulin signaling pathway (ko04910);; Adipocytokine signaling pathway (ko04920);; Regulation of lipolysis in adipocytes (ko04923);; Type II diabetes mellitus …	--	--	PTB domain (IRS-1 type)	Insulin receptor substrate 1 OS=Rattus norvegicus OX=10116 GN=Irs1 PE=1 SV=1	S	Function unknown	insulin receptor substrate 3 [Mus musculus]	molecular function: signal transducer activity (GO:0004871);; biological process: biological regulation (GO:0065007);; molecular function: molecular function regulator (GO:0098772);; molecular function: binding (GO:0005488);; cellular component: cell (GO:0005623);; cellular component: cell part (GO:0044464);; cellular component: membrane (GO:0016020);; biological process: cellular process (GO:000…
ENSMUSG00000027071	P2rx3	35.0018	2209	39.9615	2784	16.1365	1065	0.457443	33	0.549658	37	0.493202	34	4.84844e-62	-5.38823	down	--	--	--	K05217|0|mmu:228139|K05217 P2X purinoceptor 3 | (RefSeq) P2rx3, 4930513E20Rik, P2X3; purinergic receptor P2X, ligand-gated ion channel, 3	Calcium signaling pathway (ko04020);; Neuroactive ligand-receptor interaction (ko04080);; Taste transduction (ko04742)	--	--	ATP P2X receptor	P2X purinoceptor 3 OS=Mus musculus OX=10090 GN=P2rx3 PE=2 SV=1	U	Intracellular trafficking, secretion, and vesicular transport	P2X purinoceptor 3 [Mus caroli]	--
ENSMUSG00000016995	Matn4	0.110996	9	0.102445	10	0.055555	5	1.1386	99	0.925375	78	0.861809	76	1.92522e-11	2.79708	up	--	--	Molecular Function: calcium ion binding (GO:0005509);; Cellular Component: extracellular region (GO:0005576);; Biological Process: response to axon injury (GO:0048678);;	--	--	[T]	Signal transduction mechanisms	von Willebrand factor type A domain;; von Willebrand factor type A domain;; Coagulation Factor Xa inhibitory site;; Complement Clr-like EGF-like;; Calcium-binding EGF domain;; Trimeric coiled-coil oligomerisation domain of matrilin;; EGF-like domain	Matrilin-4 OS=Mus musculus OX=10090 GN=Matn4 PE=1 SV=1	U	Intracellular trafficking, secretion, and vesicular transport	matrilin-4 precursor [Mus musculus]	molecular function: binding (GO:0005488);; cellular component: extracellular region (GO:0005576);; biological process: response to stimulus (GO:0050896)
ENSMUSG00000037601	Nme1	19.3392	2083	19.6777	2329	31.3061	3516	8.40791	934	10.8495	1234	11.7072	1367	1.08613e-05	-1.19316	down	[F]	Nucleotide transport and metabolism	Molecular Function: magnesium ion binding (GO:0000287);; Molecular Function: RNA polymerase II transcription regulatory region sequence-specific DNA binding (GO:0000977);; Biological Process: negative regulation of myeloid leukocyte differentiation (GO:0002762);; Molecular Function: single-stranded DNA binding (GO:0003697);; Molecular Function: deoxyribonuclease activity (GO:0004536);; Molecular …	K00940|1.0774e-98|mmu:18102|K00940 nucleoside-diphosphate kinase [EC:2.7.4.6] | (RefSeq) Nme1, AL024257, NDPK-A, NM23-M1, NM23A; NME/NM23 nucleoside diphosphate kinase 1	Purine metabolism (ko00230);; Pyrimidine metabolism (ko00240);; Drug metabolism - other enzymes (ko00983)	[F]	Nucleotide transport and metabolism	Nucleoside diphosphate kinase	Nucleoside diphosphate kinase A OS=Mus musculus OX=10090 GN=Nme1 PE=1 SV=1	F	Nucleotide transport and metabolism	tumor metastatic process-associated protein NM23, partial [Mus musculus]	molecular function: binding (GO:0005488);; biological process: biological regulation (GO:0065007);; biological process: metabolic process (GO:0008152);; biological process: cellular process (GO:0009987);; molecular function: catalytic activity (GO:0003824);; cellular component: cell (GO:0005623);; cellular component: organelle (GO:0043226);; cellular component: cell part (GO:0044464);; cellular c…
ENSMUSG00000017830	Dhx58	4.02653	339	3.46578	322	1.24599	110	5.6992	517	6.87513	602	7.91277	722	0.0128482	1.03473	up	[L]	Replication, recombination and repair	Molecular Function: DNA binding (GO:0003677);; Molecular Function: double-stranded RNA binding (GO:0003725);; Molecular Function: single-stranded RNA binding (GO:0003727);; Molecular Function: helicase activity (GO:0004386);; Molecular Function: ATP binding (GO:0005524);; Cellular Component: cytoplasm (GO:0005737);; Molecular Function: zinc ion binding (GO:0008270);; Biological Process: negative …	K12649|0|mmu:80861|K12649 ATP-dependent RNA helicase DHX58 [EC:3.6.4.13] | (RefSeq) Dhx58, B430001I08Rik, D11Lgp2e, LPG2, Lgp2, RLR-3; DEXH (Asp-Glu-X-His) box polypeptide 58	RIG-I-like receptor signaling pathway (ko04622)	[R]	General function prediction only	C-terminal domain of RIG-I;; Type III restriction enzyme, res subunit;; Helicase conserved C-terminal domain;; DEAD/DEAH box helicase	Probable ATP-dependent RNA helicase DHX58 OS=Mus musculus OX=10090 GN=Dhx58 PE=1 SV=2	L	Replication, recombination and repair	probable ATP-dependent RNA helicase DHX58 [Mus musculus]	molecular function: binding (GO:0005488);; molecular function: catalytic activity (GO:0003824);; cellular component: cell (GO:0005623);; cellular component: cell part (GO:0044464);; biological process: biological regulation (GO:0065007)
ENSMUSG00000002297	Dbf4	9.81837	812	8.26269	745	18.1324	1574	3.61199	288	3.23856	279	3.21817	293	9.46919e-09	-1.81468	down	--	--	--	K06629|0|mmu:27214|K06629 activator of S phase kinase | (RefSeq) Dbf4, AA545217, Ask; DBF4 zinc finger	Cell cycle (ko04110)	[LD]	Replication, recombination and repair;; Cell cycle control, cell division, chromosome partitioning	DBF zinc finger;; BRCA1 C Terminus (BRCT) domain	Protein DBF4 homolog A OS=Mus musculus OX=10090 GN=Dbf4 PE=1 SV=1	S	Function unknown	protein DBF4 homolog A isoform 1 [Mus musculus]	--
ENSMUSG00000036896	C1qc	1.12766	48	0.157425	8	0.683002	30	16.5414	748	29.1605	1272	35.1773	1600	1.12583e-22	4.30574	up	--	--	Cellular Component: collagen trimer (GO:0005581);; Biological Process: complement activation, classical pathway (GO:0006958);; Biological Process: negative regulation of granulocyte differentiation (GO:0030853);; Biological Process: innate immune response (GO:0045087);; Biological Process: negative regulation of macrophage differentiation (GO:0045650);; Cellular Component: extracellular exosome (…	K03988|2.95033e-125|mmu:12262|K03988 complement C1q subcomponent subunit C | (RefSeq) C1qc, AI385742, Adib, C1qg, Ciqc; complement component 1, q subcomponent, C chain	Complement and coagulation cascades (ko04610);; Prion disease (ko05020);; Pertussis (ko05133);; Chagas disease (ko05142);; Staphylococcus aureus infection (ko05150);; Systemic lupus erythematosus (ko05322)	--	--	C1q domain;; Collagen triple helix repeat (20 copies)	Complement C1q subcomponent subunit C OS=Mus musculus OX=10090 GN=C1qc PE=1 SV=2	O	Posttranslational modification, protein turnover, chaperones	complement component 1, q subcomponent, C chain [Mus musculus]	cellular component: macromolecular complex (GO:0032991);; biological process: immune system process (GO:0002376);; biological process: metabolic process (GO:0008152);; biological process: response to stimulus (GO:0050896);; biological process: biological regulation (GO:0065007);; cellular component: extracellular region (GO:0005576);; cellular component: organelle (GO:0043226);; cellular componen…
ENSMUSG00000024660	Incenp	12.656	1418	11.2208	1388	21.0053	2461	5.21976	632	6.3623	743	5.44887	663	4.98866e-07	-1.38593	down	--	--	Cellular Component: kinetochore (GO:0000776);; Cellular Component: lateral element (GO:0000800);; Cellular Component: central element (GO:0000801);; Biological Process: cytokinesis (GO:0000910);; Cellular Component: pericentric heterochromatin (GO:0005721);; Cellular Component: cytoplasm (GO:0005737);; Cellular Component: spindle (GO:0005819);; Cellular Component: microtubule (GO:0005874);; Biolo…	K11515|0|mmu:16319|K11515 inner centromere protein | (RefSeq) Incenp, 2700067E22Rik, AU019509, C130081E20, C77457; inner centromere protein	--	[D]	Cell cycle control, cell division, chromosome partitioning	Inner centromere protein, ARK binding region;; Chromosome passenger complex (CPC) protein INCENP N terminal	Inner centromere protein OS=Mus musculus OX=10090 GN=Incenp PE=1 SV=2	S	Function unknown	PREDICTED: inner centromere protein isoform X2 [Mus musculus]	cellular component: cell (GO:0005623);; cellular component: macromolecular complex (GO:0032991);; cellular component: organelle (GO:0043226);; cellular component: organelle part (GO:0044422);; cellular component: cell part (GO:0044464);; cellular component: membrane-enclosed lumen (GO:0031974);; biological process: cellular process (GO:0009987);; biological process: single-organism process (GO:00…
ENSMUSG00000021061	Sptb	0.284087	102	0.279667	112	0.386972	147	0.0702	28	0.062089	24	0.126756	50	1.8799e-05	-1.68969	down	--	--	--	K06115|0|mmu:20741|K06115 spectrin beta | (RefSeq) Sptb, AI842465, D330027P03Rik, Gm1301, Spnb-1, Spnb1, ja, jaundiced, mKIAA4219; spectrin beta, erythrocytic	--	[Z]	Cytoskeleton	Spectrin repeat;; Calponin homology (CH) domain;; Pleckstrin homology domain;; PH domain;; CAMSAP CH domain	Spectrin beta chain, erythrocytic OS=Mus musculus OX=10090 GN=Sptb PE=1 SV=4	Z	Cytoskeleton	spectrin beta chain, erythrocytic [Mus musculus]	--
Mus_musculus_newGene_16731	--	0.638974	36	0.867886	54	0.843623	50	0.123175	8	0.116075	7	0.056114	4	1.09499e-06	-2.35276	down	--	--	--	--	--	--	--	--	--	--	--	--	--
ENSMUSG00000020077	Srgn	0.401117	22	0.094194	7	0.667133	27	1.25265	51	1.38091	68	1.07094	48	0.0373947	1.14343	up	--	--	--	K06849|1.65206e-83|mmu:19073|K06849 proteoglycan peptide core protein | (RefSeq) Srgn, Prg, Prg1, Sgc; serglycin	--	--	--	Serglycin	Serglycin OS=Mus musculus OX=10090 GN=Srgn PE=1 SV=1	O	Posttranslational modification, protein turnover, chaperones	PREDICTED: serglycin isoform X1 [Mus musculus]	--
ENSMUSG00000042129	Rassf4	0.037987	9	0.041209	11	0.133398	32	0.625856	128	0.877282	194	0.940984	210	7.39035e-09	2.65278	up	--	--	Biological Process: cell cycle (GO:0007049);; Biological Process: signal transduction (GO:0007165);;	K09851|4.49775e-171|mmu:213391|K09851 Ras association domain-containing protein 2/4 | (RefSeq) Rassf4, 3830411C14Rik, AD037, AI586137; Ras association (RalGDS/AF-6) domain family member 4	Hippo signaling pathway - multiple species (ko04392)	[T]	Signal transduction mechanisms	Ras association (RalGDS/AF-6) domain;; Novel Ras effector 1 C-terminal SARAH (Sav/Rassf/Hpo) domain	Ras association domain-containing protein 4 OS=Mus musculus OX=10090 GN=Rassf4 PE=1 SV=1	S	Function unknown	Ras association (RalGDS/AF-6) domain family member 4 [Mus musculus]	biological process: cellular process (GO:0009987);; biological process: single-organism process (GO:0044699);; biological process: biological regulation (GO:0065007)
ENSMUSG00000022887	Masp1	7.0243	928	7.47746	1093	21.247	2946	3.01256	424	4.1518	577	4.47735	648	0.000545582	-1.46692	down	[O]	Posttranslational modification, protein turnover, chaperones	--	K03992|0|mmu:17174|K03992 mannan-binding lectin serine protease 1 [EC:3.4.21.-] | (RefSeq) Masp1, AW048060, CCPII, Crarf, Masp1/3; mannan-binding lectin serine peptidase 1	Complement and coagulation cascades (ko04610);; Staphylococcus aureus infection (ko05150)	[E]	Amino acid transport and metabolism	Trypsin;; CUB domain;; Sushi repeat (SCR repeat);; Calcium-binding EGF domain;; CUB-like domain	Mannan-binding lectin serine protease 1 OS=Mus musculus OX=10090 GN=Masp1 PE=1 SV=2	O	Posttranslational modification, protein turnover, chaperones	mannan-binding lectin serine protease 1 isoform 2 precursor [Mus musculus]	--
ENSMUSG00000032218	Ccnb2	15.4896	826	13.7242	808	28.2282	1574	3.49156	201	5.89079	328	4.62579	268	5.08896e-09	-1.92872	down	--	--	Biological Process: in utero embryonic development (GO:0001701);; Cellular Component: nucleus (GO:0005634);; Cellular Component: centrosome (GO:0005813);; Cellular Component: adherens junction (GO:0005913);; Biological Process: mitotic cell cycle (GO:0007067);; Cellular Component: membrane (GO:0016020);; Molecular Function: ligase activity (GO:0016874);; Biological Process: growth (GO:0040007);; …	K21770|0|mmu:12442|K21770 G2/mitotic-specific cyclin-B2 | (RefSeq) Ccnb2, CycB2; cyclin B2	FoxO signaling pathway (ko04068);; Cell cycle (ko04110);; Oocyte meiosis (ko04114);; p53 signaling pathway (ko04115);; Cellular senescence (ko04218);; Progesterone-mediated oocyte maturation (ko04914);; Human T-cell leukemia virus 1 infection (ko05166);; Human immunodeficiency virus 1 infection (ko05170)	[D]	Cell cycle control, cell division, chromosome partitioning	Cyclin, N-terminal domain;; Cyclin, C-terminal domain	G2/mitotic-specific cyclin-B2 OS=Mus musculus OX=10090 GN=Ccnb2 PE=1 SV=2	D	Cell cycle control, cell division, chromosome partitioning	G2/mitotic-specific cyclin-B2 [Mus musculus]	biological process: multicellular organismal process (GO:0032501);; biological process: developmental process (GO:0032502);; biological process: single-organism process (GO:0044699);; cellular component: cell (GO:0005623);; cellular component: organelle (GO:0043226);; cellular component: cell part (GO:0044464);; cellular component: organelle part (GO:0044422);; cellular component: cell junction (…
ENSMUSG00000034883	Lrr1	1.19913	49	0.850185	44	2.73493	117	0.053221	3	0.417724	15	0.261267	15	0.000657301	-1.94181	down	[K]	Transcription	Molecular Function: isomerase activity (GO:0016853);;	K10348|0|mmu:69706|K10348 LRR-repeat protein 1 | (RefSeq) Lrr1, 2410005L11Rik, AU021780, LRR-1, Ppil5; leucine rich repeat protein 1	--	[R]	General function prediction only	Leucine Rich repeats (2 copies);; Leucine rich repeat;; Leucine Rich repeat;; Leucine Rich Repeat	Leucine-rich repeat-containing protein 58 OS=Mus musculus OX=10090 GN=Lrrc58 PE=2 SV=1	S	Function unknown	mCG7609, isoform CRA_b, partial [Mus musculus]	molecular function: catalytic activity (GO:0003824)
ENSMUSG00000001131	Timp1	1030.94	30928	980.3	32436	1610.82	50543	281.43	9116	380.095	11868	371.536	12102	1.94643e-13	-1.79264	down	--	--	--	K16451|7.33281e-130|mmu:21857|K16451 metalloproteinase inhibitor 1 | (RefSeq) Timp1, Clgi, EPA, TIMP-1, TPA-S1, Timp; tissue inhibitor of metalloproteinase 1	HIF-1 signaling pathway (ko04066)	[R]	General function prediction only	Tissue inhibitor of metalloproteinase	Metalloproteinase inhibitor 1 OS=Mus musculus OX=10090 GN=Timp1 PE=1 SV=2	O	Posttranslational modification, protein turnover, chaperones	tissue inhibitor of metalloproteinase 1, isoform CRA_b, partial [Mus musculus]	--
ENSMUSG00000034906	Ncaph	7.72219	725	7.8372	812	11.2729	1107	2.34866	238	2.75595	270	3.11909	318	1.27914e-12	-1.69464	down	--	--	Cellular Component: nuclear condensin complex (GO:0000799);; Molecular Function: chromatin binding (GO:0003682);; Cellular Component: cytoplasm (GO:0005737);; Biological Process: mitotic chromosome condensation (GO:0007076);; Biological Process: meiotic chromosome condensation (GO:0010032);; Cellular Component: membrane (GO:0016020);; Molecular Function: DNA topoisomerase binding (GO:0044547);; B…	K06676|0|mmu:215387|K06676 condensin complex subunit 2 | (RefSeq) Ncaph, A730011O11Rik, Brrn1, CAP-H, HCAP-H, mCAP-H; non-SMC condensin I complex, subunit H	--	[BD]	Chromatin structure and dynamics;; Cell cycle control, cell division, chromosome partitioning	Condensin complex subunit 2	Condensin complex subunit 2 OS=Mus musculus OX=10090 GN=Ncaph PE=1 SV=1	BD	Chromatin structure and dynamics;; Cell cycle control, cell division, chromosome partitioning	condensin complex subunit 2 [Mus musculus]	cellular component: cell (GO:0005623);; cellular component: membrane-enclosed lumen (GO:0031974);; cellular component: macromolecular complex (GO:0032991);; cellular component: organelle (GO:0043226);; cellular component: organelle part (GO:0044422);; cellular component: cell part (GO:0044464);; molecular function: binding (GO:0005488);; biological process: cellular process (GO:0009987);; biologi…
ENSMUSG00000012428	Steap4	1.83803	202	1.1611	141	0.49143	57	4.68084	555	2.62844	301	1.59826	191	0.0389999	1.05515	up	[R]	General function prediction only	--	K19876|0|mmu:117167|K19876 metalloreductase STEAP4 [EC:1.16.1.-] | (RefSeq) Steap4, 1110021O17Rik, AI481214, Tiarp, Tnfaip9; STEAP family member 4	--	--	--	NADP oxidoreductase coenzyme F420-dependent;; Ferric reductase like transmembrane component	Metalloreductase STEAP4 OS=Mus musculus OX=10090 GN=Steap4 PE=1 SV=1	S	Function unknown	metalloreductase STEAP4 [Mus musculus]	--
ENSMUSG00000079553	Kifc1	14.158	1158	13.5315	1220	19.9456	1705	4.30715	382	4.98779	427	6.13163	543	1.66827e-11	-1.61492	down	--	--	Biological Process: maturation of SSU-rRNA from tricistronic rRNA transcript (SSU-rRNA, 5.8S rRNA, LSU-rRNA) (GO:0000462);; Biological Process: negative regulation of antigen processing and presentation of peptide antigen via MHC class II (GO:0002587);; Molecular Function: DNA binding (GO:0003677);; Molecular Function: Rho guanyl-nucleotide exchange factor activity (GO:0005089);; Molecular Functi…	K10405|0|mmu:100502766|K10405 kinesin family member C1 | (RefSeq) Kifc1, 100042970, Gm4137, HSET, KNSL2, Kifc5a, Knsl2a, Tctex-7, Tctex-7A, Tctex7, Tctex7a; kinesin family member C1	--	[Z]	Cytoskeleton	Kinesin motor domain;; Microtubule binding	Kinesin-like protein KIFC1 OS=Mus musculus OX=10090 GN=Kifc1 PE=1 SV=2	Z	Cytoskeleton	kinesin-like protein KIFC1 [Mus musculus]	biological process: metabolic process (GO:0008152);; biological process: cellular process (GO:0009987);; biological process: cellular component organization or biogenesis (GO:0071840);; biological process: biological regulation (GO:0065007);; molecular function: binding (GO:0005488);; molecular function: molecular function regulator (GO:0098772);; biological process: localization (GO:0051179);; m…
ENSMUSG00000034563	Ccpg1	18.8772	1985	15.7492	1828	8.19891	885	37.7829	4247	33.564	3625	29.4413	3336	0.000470541	1.08736	up	--	--	Molecular Function: protein binding (GO:0005515);; Biological Process: positive regulation of cell population proliferation (GO:0008284);; Cellular Component: integral component of membrane (GO:0016021);; Biological Process: positive regulation of cell cycle (GO:0045787);; Biological Process: positive regulation of transcription by RNA polymerase II (GO:0045944);; Biological Process: regulation o…	--	--	--	--	--	Cell cycle progression protein 1 OS=Mus musculus OX=10090 GN=Ccpg1 PE=1 SV=2	D	Cell cycle control, cell division, chromosome partitioning	cell cycle progression protein 1 isoform 2 [Mus musculus]	molecular function: binding (GO:0005488);; biological process: biological regulation (GO:0065007);; cellular component: membrane (GO:0016020);; cellular component: membrane part (GO:0044425)
ENSMUSG00000110344	Gm45716	1.13313	74	1.08503	62	3.45113	225	0.121793	8	0.235319	13	0.257621	19	4.42736e-06	-2.42378	down	--	--	Molecular Function: protein kinase activity (GO:0004672);; Cellular Component: lysosome (GO:0005764);; Cellular Component: endosome (GO:0005768);; Cellular Component: Golgi apparatus (GO:0005794);; Cellular Component: integral component of membrane (GO:0016021);; Biological Process: cytolysis (GO:0019835);; Biological Process: regulation of protein localization (GO:0032880);; Biological Process: …	K11064|6.87008e-30|fpg:101919968|K11064 monocyte to macrophage differentiation protein | (RefSeq) MMD; monocyte to macrophage differentiation associated	--	[J]	Translation, ribosomal structure and biogenesis	--	Small integral membrane protein 36 OS=Mus musculus OX=10090 GN=SMIM36 PE=3 SV=1	J	Translation, ribosomal structure and biogenesis	RecName: Full=Small integral membrane protein 36	biological process: metabolic process (GO:0008152);; biological process: cellular process (GO:0009987);; molecular function: catalytic activity (GO:0003824);; cellular component: cell (GO:0005623);; cellular component: organelle (GO:0043226);; cellular component: cell part (GO:0044464);; cellular component: membrane (GO:0016020);; cellular component: membrane part (GO:0044425);; biological proces…
ENSMUSG00000069601	Ank3	9.94821	2505	12.0819	2916	5.57915	1201	3.78856	1181	3.12636	834	3.63606	911	0.000385723	-1.16951	down	[D]	Cell cycle control, cell division, chromosome partitioning	Biological Process: mitotic cytokinesis (GO:0000281);; Molecular Function: structural constituent of cytoskeleton (GO:0005200);; Cellular Component: lysosome (GO:0005764);; Cellular Component: bicellular tight junction (GO:0005923);; Biological Process: signal transduction (GO:0007165);; Biological Process: axon guidance (GO:0007411);; Biological Process: neuromuscular junction development (GO:00…	K10380|0|mmu:11735|K10380 ankyrin | (RefSeq) Ank3, 2900054D09Rik, AI314020, Ank-3, AnkG, Ankyrin-3, Ankyrin-G; ankyrin 3, epithelial	Proteoglycans in cancer (ko05205)	[M]	Cell wall/membrane/envelope biogenesis	Ankyrin repeats (3 copies);; Ankyrin repeat;; Ankyrin repeats (many copies);; Ankyrin repeats (many copies);; Ankyrin repeat;; ZU5 domain;; Death domain	Ankyrin-3 OS=Mus musculus OX=10090 GN=Ank3 PE=1 SV=1	S	Function unknown	ankyrin-3 isoform b [Mus musculus]	biological process: cellular process (GO:0009987);; biological process: single-organism process (GO:0044699);; molecular function: structural molecule activity (GO:0005198);; cellular component: cell (GO:0005623);; cellular component: organelle (GO:0043226);; cellular component: cell part (GO:0044464);; cellular component: cell junction (GO:0030054);; biological process: biological regulation (GO…
ENSMUSG00000030579	Tyrobp	0.511126	11	0.526283	13	0.299544	7	10.4009	222	16.7328	346	18.8845	405	8.79567e-32	4.28293	up	--	--	--	K07992|2.93942e-75|mmu:22177|K07992 TYRO protein tyrosine kinase binding protein | (RefSeq) Tyrobp, DAP12, KARAP, Ly83; TYRO protein tyrosine kinase binding protein	Osteoclast differentiation (ko04380);; Natural killer cell mediated cytotoxicity (ko04650)	--	--	--	TYRO protein tyrosine kinase-binding protein OS=Mus musculus OX=10090 GN=Tyrobp PE=1 SV=1	U	Intracellular trafficking, secretion, and vesicular transport	TYRO protein tyrosine kinase-binding protein precursor [Mus musculus]	--
Mus_musculus_newGene_22837	--	1.03144	173	1.68537	310	1.30277	225	0.480278	86	0.435173	76	0.643596	117	3.48919e-05	-1.3219	down	--	--	--	--	--	--	--	--	--	--	--	--	--
ENSMUSG00000006445	Epha2	8.34713	1138	10.0403	1511	9.98588	1423	2.57401	379	3.60763	512	3.58349	531	1.33751e-14	-1.55495	down	--		Biological Process: skeletal system development (GO:0001501);; Biological Process: vasculogenesis (GO:0001570);; Biological Process: osteoblast differentiation (GO:0001649);; Biological Process: blood vessel endothelial cell proliferation involved in sprouting angiogenesis (GO:0002043);; Molecular Function: ephrin receptor activity (GO:0005003);; Molecular Function: ATP binding (GO:0005524);; Cel…	K05103|0|mmu:13836|K05103 Eph receptor A2 [EC:2.7.10.1] | (RefSeq) Epha2, AW545284, Eck, Myk2, Sek-2, Sek2; Eph receptor A2	MAPK signaling pathway (ko04010);; Ras signaling pathway (ko04014);; Rap1 signaling pathway (ko04015);; PI3K-Akt signaling pathway (ko04151);; Axon guidance (ko04360)	[T]	Signal transduction mechanisms	Protein tyrosine kinase;; Ephrin receptor ligand binding domain;; Protein kinase domain;; Fibronectin type III domain;; Ephrin type-A receptor 2 transmembrane domain;; SAM domain (Sterile alpha motif);; SAM domain (Sterile alpha motif);; Purple acid Phosphatase, N-terminal domain;; Interferon-alpha/beta receptor, fibronectin type III	Ephrin type-A receptor 2 OS=Mus musculus OX=10090 GN=Epha2 PE=1 SV=3	T	Signal transduction mechanisms	ephrin type-A receptor 2 precursor [Mus musculus]	biological process: multicellular organismal process (GO:0032501);; biological process: developmental process (GO:0032502);; biological process: single-organism process (GO:0044699);; biological process: cellular process (GO:0009987);; biological process: metabolic process (GO:0008152);; biological process: signaling (GO:0023052);; biological process: response to stimulus (GO:0050896);; biologica…
Mus_musculus_newGene_6775	--	6.3156	424	6.48371	475	3.69947	270	2.35905	172	2.27584	157	3.16371	229	0.000315546	-1.08231	down	--	--	--	--	--	--	--	--	--	--	--	--	--
ENSMUSG00000061762	Tac1	7.03267	240	6.84572	258	1.73379	65	0.394901	19	0.536339	24	1.10471	49	4.42765e-05	-2.08905	down	--	--	Biological Process: response to yeast (GO:0001878);; Biological Process: positive regulation of acute inflammatory response (GO:0002675);; Cellular Component: extracellular space (GO:0005615);; Cellular Component: cytosol (GO:0005829);; Cellular Component: plasma membrane (GO:0005886);; Biological Process: positive regulation of cytosolic calcium ion concentration (GO:0007204);; Biological Proces…	K05239|6.99178e-92|rro:104668751|K05239 tachykinin 1 | (RefSeq) TAC1; protachykinin-1 isoform X1	Neuroactive ligand-receptor interaction (ko04080)	--	--	Tachykinin family	Protachykinin-1 OS=Mus musculus OX=10090 GN=Tac1 PE=2 SV=1	O	Posttranslational modification, protein turnover, chaperones	protachykinin-1 isoform 1 precursor [Mus musculus]	biological process: response to stimulus (GO:0050896);; biological process: multi-organism process (GO:0051704);; biological process: biological regulation (GO:0065007);; cellular component: extracellular region (GO:0005576);; cellular component: extracellular region part (GO:0044421);; cellular component: cell (GO:0005623);; cellular component: cell part (GO:0044464);; cellular component: membra…
ENSMUSG00000002346	Slc25a42	2.04429	225	2.76755	339	0.802488	94	3.94723	472	4.49432	519	5.03797	605	0.0115505	1.05998	up	--	--	--	K15085|0|mmu:73095|K15085 solute carrier family 25, member 42 | (RefSeq) Slc25a42, 2900084M01Rik; solute carrier family 25, member 42	--	[C]	Energy production and conversion	Mitochondrial carrier protein	Mitochondrial coenzyme A transporter SLC25A42 OS=Mus musculus OX=10090 GN=Slc25a42 PE=1 SV=1	S	Function unknown	mitochondrial coenzyme A transporter SLC25A42 isoform X1 [Meriones unguiculatus]	--
ENSMUSG00000079092	Prl2c2	292.422	8460	304.288	9727	153.793	4635	34.1922	1080	57.2812	1749	45.9357	1459	9.96597e-16	-2.32855	down	--	--	Biological Process: sprouting angiogenesis (GO:0002040);; Biological Process: positive regulation of neuroblast proliferation (GO:0002052);; Molecular Function: hormone activity (GO:0005179);; Cellular Component: extracellular space (GO:0005615);; Cellular Component: endoplasmic reticulum (GO:0005783);; Molecular Function: growth factor activity (GO:0008083);; Biological Process: positive regulat…	--	--	--	--	Somatotropin hormone family	Prolactin-2C2 OS=Mus musculus OX=10090 GN=Prl2c2 PE=1 SV=1	--	--	prolactin-2C2 precursor [Mus musculus]	biological process: multicellular organismal process (GO:0032501);; biological process: developmental process (GO:0032502);; biological process: single-organism process (GO:0044699);; biological process: cellular process (GO:0009987);; biological process: biological regulation (GO:0065007);; molecular function: binding (GO:0005488);; cellular component: extracellular region (GO:0005576);; cellula…
ENSMUSG00000082361	Btc	2.88085	289	2.81292	311	1.71772	180	0.413281	45	0.588921	62	0.565915	62	7.27623e-12	-2.12006	down	--	--	Molecular Function: epidermal growth factor receptor binding (GO:0005154);; Cellular Component: extracellular space (GO:0005615);; Cellular Component: plasma membrane (GO:0005886);; Biological Process: DNA replication (GO:0006260);; Biological Process: epidermal growth factor receptor signaling pathway (GO:0007173);; Molecular Function: growth factor activity (GO:0008083);; Cellular Component: in…	K09783|1.77948e-62|mmu:12223|K09783 betacellulin | (RefSeq) Btc, Bcn; betacellulin, epidermal growth factor family member	ErbB signaling pathway (ko04012)	--	--	EGF-like domain	Probetacellulin OS=Mus musculus OX=10090 GN=Btc PE=1 SV=1	U	Intracellular trafficking, secretion, and vesicular transport	PREDICTED: probetacellulin isoform X2 [Cricetulus griseus]	molecular function: binding (GO:0005488);; cellular component: extracellular region (GO:0005576);; cellular component: extracellular region part (GO:0044421);; cellular component: cell (GO:0005623);; cellular component: membrane (GO:0016020);; cellular component: cell part (GO:0044464);; biological process: metabolic process (GO:0008152);; biological process: cellular process (GO:0009987);; biolo…
ENSMUSG00000037894	H2afz	98.8907	3676	87.6697	3585	173.798	6730	50.3328	2006	56.2081	2174	55.8386	2248	6.29913e-05	-1.14985	down	--	--	Cellular Component: nucleosome (GO:0000786);; Molecular Function: RNA polymerase II cis-regulatory region sequence-specific DNA binding (GO:0000978);; Molecular Function: RNA polymerase II core promoter sequence-specific DNA binding (GO:0000979);; Molecular Function: RNA polymerase II cis-regulatory region sequence-specific DNA binding (GO:0000980);; Cellular Component: Barr body (GO:0001740);; C…	K11251|6.48553e-70|fch:102055451|K11251 histone H2A | (RefSeq) histone H2A.Z	Necroptosis (ko04217)	[B]	Chromatin structure and dynamics	Core histone H2A/H2B/H3/H4;; C-terminus of histone H2A	Histone H2A.Z OS=Rattus norvegicus OX=10116 GN=H2afz PE=1 SV=2	B	Chromatin structure and dynamics	unnamed protein product [Mus musculus]	cellular component: cell (GO:0005623);; cellular component: macromolecular complex (GO:0032991);; cellular component: organelle (GO:0043226);; cellular component: organelle part (GO:0044422);; cellular component: cell part (GO:0044464);; molecular function: binding (GO:0005488);; cellular component: membrane-enclosed lumen (GO:0031974);; biological process: cellular process (GO:0009987);; biologi…
Mus_musculus_newGene_6570	--	1.9872	137	1.34506	106	2.25757	141	0.588193	48	0.258612	20	0.404773	27	3.04494e-06	-1.85647	down	--	--	--	--	--	--	--	--	--	--	--	mCG144722, partial [Mus musculus]	--
ENSMUSG00000056602	Fry	0.051224	20	0.05827	25	0.083229	34	0.233401	96	0.22652	78	0.285662	97	4.97065e-05	1.51284	up	--	--	Biological Process: cell morphogenesis (GO:0000902);; Molecular Function: enzyme inhibitor activity (GO:0004857);; Cellular Component: cytoskeleton (GO:0005856);; Cellular Component: cell cortex (GO:0005938);; Cellular Component: site of polarized growth (GO:0030427);; Biological Process: neuron projection development (GO:0031175);; Biological Process: negative regulation of catalytic activity (G…	--	--	[R]	General function prediction only	Cell morphogenesis N-terminal;; Cell morphogenesis C-terminal;; Cell morphogenesis central region	Protein furry homolog OS=Mus musculus OX=10090 GN=Fry PE=1 SV=1	S	Function unknown	protein furry homolog [Mus musculus]	biological process: cellular process (GO:0009987);; biological process: developmental process (GO:0032502);; biological process: single-organism process (GO:0044699);; biological process: cellular component organization or biogenesis (GO:0071840);; biological process: biological regulation (GO:0065007);; molecular function: molecular function regulator (GO:0098772);; cellular component: cell (GO:…
ENSMUSG00000056492	Adgrf5	0.612004	95	0.696812	148	2.30679	466	0.427081	70	0.496168	97	0.375682	103	0.0293635	-1.17476	down	--	--	Molecular Function: G protein-coupled receptor activity (GO:0004930);; Cellular Component: plasma membrane (GO:0005886);; Biological Process: energy reserve metabolic process (GO:0006112);; Biological Process: cell surface receptor signaling pathway (GO:0007166);; Biological Process: G protein-coupled receptor signaling pathway (GO:0007186);; Cellular Component: cell surface (GO:0009986);; Cellul…	K08458|0|mmu:224792|K08458 adhesion G-protein coupled receptor F5 | (RefSeq) Adgrf5, 8430401C09Rik, 9330185D23, AI528491, Gpr116, mKIAA0758; adhesion G protein-coupled receptor F5	--	[T]	Signal transduction mechanisms	7 transmembrane receptor (Secretin family);; GPCR proteolysis site, GPS, motif;; Immunoglobulin domain;; Immunoglobulin domain;; SEA domain;; Immunoglobulin I-set domain;; GPCR-Autoproteolysis INducing (GAIN) domain;; Immunoglobulin domain	Adhesion G protein-coupled receptor F5 OS=Mus musculus OX=10090 GN=Adgrf5 PE=1 SV=1	S	Function unknown	adhesion G protein-coupled receptor F5 isoform 1 precursor [Mus musculus]	biological process: cellular process (GO:0009987);; biological process: signaling (GO:0023052);; biological process: single-organism process (GO:0044699);; biological process: response to stimulus (GO:0050896);; biological process: biological regulation (GO:0065007);; molecular function: signal transducer activity (GO:0004871);; molecular function: molecular transducer activity (GO:0060089);; cel…
ENSMUSG00000022797	Tfrc	9.15774	1342	7.39705	1362	18.7322	3136	3.32357	554	2.94238	477	2.78756	460	4.09375e-08	-1.88341	down	[O]	Posttranslational modification, protein turnover, chaperones	--	K06503|0|mmu:22042|K06503 transferrin receptor | (RefSeq) Tfrc, 2610028K12Rik, CD71, E430033M20Rik, Mtvr1, TFR, TFR1, TR, Trfr, p90; transferrin receptor	HIF-1 signaling pathway (ko04066);; Endocytosis (ko04144);; Phagosome (ko04145);; Ferroptosis (ko04216);; Hematopoietic cell lineage (ko04640)	[OPR]	Posttranslational modification, protein turnover, chaperones;; Inorganic ion transport and metabolism;; General function prediction only	Peptidase family M28;; PA domain;; Transferrin receptor-like dimerisation domain	Transferrin receptor protein 1 OS=Mus musculus OX=10090 GN=Tfrc PE=1 SV=1	S	Function unknown	transferrin receptor protein 1 [Mus musculus]	--
ENSMUSG00000027405	Nop56	41.0931	2370	43.9661	2800	78.1651	4711	21.4719	1370	24.2001	1506	23.2451	1504	2.38874e-05	-1.19715	down	[J]	Translation, ribosomal structure and biogenesis	Biological Process: rRNA modification (GO:0000154);; Cellular Component: cytoplasm (GO:0005737);; Cellular Component: adherens junction (GO:0005913);; Cellular Component: membrane (GO:0016020);; Molecular Function: snoRNA binding (GO:0030515);; Cellular Component: box C/D snoRNP complex (GO:0031428);; Cellular Component: small-subunit processome (GO:0032040);; Molecular Function: RNA binding (GO:…	K14564|0|mmu:67134|K14564 nucleolar protein 56 | (RefSeq) Nop56, 2310044F10Rik, Nol5a; NOP56 ribonucleoprotein	Ribosome biogenesis in eukaryotes (ko03008);; Spinocerebellar ataxia (ko05017)	[AJ]	RNA processing and modification;; Translation, ribosomal structure and biogenesis	snoRNA binding domain, fibrillarin;; NOP5NT (NUC127) domain	Nucleolar protein 56 OS=Mus musculus OX=10090 GN=Nop56 PE=1 SV=2	J	Translation, ribosomal structure and biogenesis	nucleolar protein 56 [Mus musculus]	biological process: metabolic process (GO:0008152);; biological process: cellular process (GO:0009987);; biological process: cellular component organization or biogenesis (GO:0071840);; cellular component: cell (GO:0005623);; cellular component: cell part (GO:0044464);; cellular component: cell junction (GO:0030054);; cellular component: membrane (GO:0016020);; molecular function: binding (GO:000…
ENSMUSG00000059498	Fcgr3	0.509168	24	0.316467	17	0.343534	17	4.22078	214	5.19296	255	6.66181	332	3.59449e-25	3.36161	up	--	--	Biological Process: antibody-dependent cellular cytotoxicity (GO:0001788);; Biological Process: positive regulation of type IIa hypersensitivity (GO:0001798);; Biological Process: positive regulation of type III hypersensitivity (GO:0001805);; Biological Process: positive regulation of type I hypersensitivity (GO:0001812);; Biological Process: serotonin secretion (GO:0001820);; Biological Process…	K16824|0|mmu:14131|K16824 low affinity immunoglobulin gamma Fc receptor II-c | (RefSeq) Fcgr3, CD16; Fc receptor, IgG, low affinity III	Phagosome (ko04145);; Osteoclast differentiation (ko04380);; Leishmaniasis (ko05140);; Staphylococcus aureus infection (ko05150);; Tuberculosis (ko05152)	--	--	Immunoglobulin domain;; Immunoglobulin domain;; Immunoglobulin domain;; Immunoglobulin I-set domain	Low affinity immunoglobulin gamma Fc region receptor III OS=Mus musculus OX=10090 GN=Fcgr3 PE=1 SV=1	U	Intracellular trafficking, secretion, and vesicular transport	low affinity immunoglobulin gamma Fc region receptor III isoform 1 precursor [Mus musculus]	biological process: cell killing (GO:0001906);; biological process: immune system process (GO:0002376);; biological process: single-organism process (GO:0044699);; biological process: response to stimulus (GO:0050896);; biological process: biological regulation (GO:0065007);; biological process: cellular process (GO:0009987);; biological process: localization (GO:0051179);; biological process: ce…
ENSMUSG00000040658	Dnph1	4.2062	175	5.01492	230	7.10422	308	0.944407	43	1.31235	57	1.27759	58	4.21251e-11	-2.08667	down	[F]	Nucleotide transport and metabolism	Cellular Component: nucleus (GO:0005634);; Cellular Component: cytoplasm (GO:0005737);; Biological Process: nucleoside metabolic process (GO:0009116);; Biological Process: nucleotide metabolic process (GO:0009117);; Biological Process: deoxyribonucleoside monophosphate catabolic process (GO:0009159);; Biological Process: positive regulation of cell growth (GO:0030307);; Biological Process: epithe…	K22928|1.2324e-119|mmu:381101|K22928 2'-deoxynucleoside 5'-phosphate N-hydrolase [EC:3.2.2.-] | (RefSeq) Dnph1, C76683, Rcl; 2'-deoxynucleoside 5'-phosphate N-hydrolase 1	--	--	--	Nucleoside 2-deoxyribosyltransferase	2&apos;-deoxynucleoside 5&apos;-phosphate N-hydrolase 1 OS=Mus musculus OX=10090 GN=Dnph1 PE=1 SV=2	F	Nucleotide transport and metabolism	2&apos;-deoxynucleoside 5&apos;-phosphate N-hydrolase 1 [Mus musculus]	cellular component: cell (GO:0005623);; cellular component: organelle (GO:0043226);; cellular component: cell part (GO:0044464);; biological process: metabolic process (GO:0008152);; biological process: cellular process (GO:0009987);; biological process: single-organism process (GO:0044699);; biological process: biological regulation (GO:0065007);; biological process: developmental process (GO:00…
ENSMUSG00000061603	Akap6	0.127779	67	0.108632	62	0.1251	68	0.054629	31	0.051467	28	0.035757	21	0.00103559	-1.2524	down	--	--	Cellular Component: nuclear outer membrane (GO:0005640);; Cellular Component: caveola (GO:0005901);; Molecular Function: adenylate cyclase binding (GO:0008179);; Biological Process: regulation of protein kinase A signaling (GO:0010738);; Biological Process: regulation of release of sequestered calcium ion into cytosol by sarcoplasmic reticulum (GO:0010880);; Cellular Component: junctional sarcopl…	K16523|0|mmu:238161|K16523 A-kinase anchor protein 6 | (RefSeq) Akap6, AI482140, Akapalpha, Akapbeta, PRKA; A kinase (PRKA) anchor protein 6	--	--	--	Spectrin repeat	A-kinase anchor protein 6 OS=Rattus norvegicus OX=10116 GN=Akap6 PE=1 SV=1	T	Signal transduction mechanisms	A-kinase anchor protein 6 [Mus musculus]	cellular component: cell (GO:0005623);; cellular component: membrane (GO:0016020);; cellular component: organelle (GO:0043226);; cellular component: organelle part (GO:0044422);; cellular component: membrane part (GO:0044425);; cellular component: cell part (GO:0044464);; molecular function: binding (GO:0005488);; biological process: biological regulation (GO:0065007);; cellular component: cell j…
ENSMUSG00000104713	Gbp6	2.70652	312	1.46966	197	0.636639	97	4.57925	651	3.20096	410	3.89931	514	0.00782994	1.12354	up	--	--	Cellular Component: symbiont-containing vacuole membrane (GO:0020005);; Cellular Component: cytoplasmic vesicle (GO:0031410);; Biological Process: cellular response to interferon-beta (GO:0035458);; Biological Process: defense response to protozoan (GO:0042832);; Biological Process: adhesion of symbiont to host (GO:0044406);; Biological Process: defense response to Gram-positive bacterium (GO:005…	K20908|0|mmu:100702|K20908 guanylate-binding protein 6 | (RefSeq) Gbp6, AI595338, Mpa2l; guanylate binding protein 6	--	[R]	General function prediction only	Guanylate-binding protein, C-terminal domain;; Guanylate-binding protein, N-terminal domain;; Guanylate-binding protein, N-terminal domain	Guanylate-binding protein 4 OS=Mus musculus OX=10090 GN=Gbp4 PE=1 SV=1	S	Function unknown	PREDICTED: guanylate binding protein 6 isoform X4 [Mus musculus]	cellular component: extracellular region (GO:0005576);; cellular component: organelle (GO:0043226);; cellular component: other organism (GO:0044215);; cellular component: other organism part (GO:0044217);; cellular component: extracellular region part (GO:0044421);; cellular component: organelle part (GO:0044422);; cellular component: cell (GO:0005623);; cellular component: cell part (GO:0044464)…
ENSMUSG00000050395	Tnfsf15	3.61646	422	2.96523	382	2.05621	251	0.043728	6	0.058229	8	0.1251	16	1.47897e-35	-4.56482	down	--	--	Molecular Function: death receptor binding (GO:0005123);; Molecular Function: cytokine activity (GO:0005125);; Molecular Function: tumor necrosis factor receptor binding (GO:0005164);; Cellular Component: extracellular space (GO:0005615);; Cellular Component: intracellular (GO:0005622);; Cellular Component: plasma membrane (GO:0005886);; Biological Process: activation of cysteine-type endopeptida…	K05478|0|mmu:326623|K05478 tumor necrosis factor ligand superfamily member 15 | (RefSeq) Tnfsf15, Tl1, Tl1a, Tnlg1b, Vegi; tumor necrosis factor (ligand) superfamily, member 15	Cytokine-cytokine receptor interaction (ko04060)	--	--	TNF(Tumour Necrosis Factor) family	Tumor necrosis factor ligand superfamily member 15 OS=Mus musculus OX=10090 GN=Tnfsf15 PE=2 SV=2	A	RNA processing and modification	tumor necrosis factor ligand superfamily member 15 [Mus musculus]	molecular function: binding (GO:0005488);; cellular component: extracellular region (GO:0005576);; cellular component: extracellular region part (GO:0044421);; cellular component: cell (GO:0005623);; cellular component: cell part (GO:0044464);; cellular component: membrane (GO:0016020);; biological process: biological regulation (GO:0065007);; biological process: immune system process (GO:0002376…
ENSMUSG00000055360	Prl2c5	3.97557	117	4.13574	138	0.989762	32	0.720683	23	1.39469	41	0.768837	26	0.0122773	-1.35713	down	--	--	--	--	--	--	--	Somatotropin hormone family	Prolactin-2C5 OS=Mus musculus OX=10090 GN=Prl2c5 PE=1 SV=1	--	--	prolactin-2C5 isoform 1 precursor [Mus musculus]	--
ENSMUSG00000116673	A630089N07Rik	1.03882	47	0.545902	37	1.81508	115	0.417006	28	0.431305	24	0.332584	22	0.0238312	-1.20908	down	--	--	--	--	--	[R]	General function prediction only	L1 transposable element trimerization domain;; L1 transposable element RBD-like domain;; KRAB box;; L1 transposable element dsRBD-like domain;; L1 transposable element RBD-like domain	LINE-1 retrotransposable element ORF1 protein OS=Mus musculus OX=10090 GN=Lire1 PE=1 SV=2	S	Function unknown	RNP particle component, partial [Mus musculus]	--
ENSMUSG00000027379	Bub1	5.26821	628	4.05485	534	9.98037	1244	1.32432	171	1.23807	154	0.83067	108	7.11925e-11	-2.31579	down	[D]	Cell cycle control, cell division, chromosome partitioning	Cellular Component: condensed nuclear chromosome outer kinetochore (GO:0000942);; Molecular Function: protein serine/threonine kinase activity (GO:0004674);; Molecular Function: ATP binding (GO:0005524);; Cellular Component: nucleoplasm (GO:0005654);; Cellular Component: cytoplasm (GO:0005737);; Biological Process: protein phosphorylation (GO:0006468);; Biological Process: regulation of sister ch…	K02178|0|mmu:12235|K02178 checkpoint serine/threonine-protein kinase [EC:2.7.11.1] | (RefSeq) Bub1, AL022991, Bub1a, C80208, D2Xrf87; BUB1, mitotic checkpoint serine/threonine kinase	Cell cycle (ko04110);; Oocyte meiosis (ko04114);; Progesterone-mediated oocyte maturation (ko04914)	[D]	Cell cycle control, cell division, chromosome partitioning	Mad3/BUB1 homology region 1;; Protein kinase domain;; Protein tyrosine kinase	Mitotic checkpoint serine/threonine-protein kinase BUB1 OS=Mus musculus OX=10090 GN=Bub1 PE=1 SV=1	T	Signal transduction mechanisms	budding uninhibited by benzimidazoles 1 homolog (S. cerevisiae), isoform CRA_a, partial [Mus musculus]	cellular component: cell (GO:0005623);; cellular component: membrane-enclosed lumen (GO:0031974);; cellular component: macromolecular complex (GO:0032991);; cellular component: organelle (GO:0043226);; cellular component: organelle part (GO:0044422);; cellular component: cell part (GO:0044464);; biological process: metabolic process (GO:0008152);; biological process: cellular process (GO:0009987)…
ENSMUSG00000029687	Ezh2	7.26909	683	7.20264	742	14.4532	1413	4.07933	416	3.69691	374	3.4976	360	4.87813e-05	-1.29967	down	[R]	General function prediction only	Cellular Component: nuclear chromatin (GO:0000790);; Molecular Function: RNA polymerase II core promoter sequence-specific DNA binding (GO:0000979);; Molecular Function: protein binding (GO:0005515);; Cellular Component: cytoplasm (GO:0005737);; Biological Process: DNA methylation (GO:0006306);; Biological Process: positive regulation of epithelial to mesenchymal transition (GO:0010718);; Biologi…	K11430|0|mmu:14056|K11430 [histone H3]-lysine27 N-trimethyltransferase EZH2 [EC:2.1.1.356] | (RefSeq) Ezh2, Enx-1, Enx1h, KMT6, mKIAA4065; enhancer of zeste 2 polycomb repressive complex 2 subunit	Lysine degradation (ko00310);; MicroRNAs in cancer (ko05206)	[K]	Transcription	SET domain;; WD repeat binding protein EZH2	Histone-lysine N-methyltransferase EZH2 OS=Mus musculus OX=10090 GN=Ezh2 PE=1 SV=2	S	Function unknown	mKIAA4065 protein, partial [Mus musculus]	cellular component: cell (GO:0005623);; cellular component: membrane-enclosed lumen (GO:0031974);; cellular component: organelle (GO:0043226);; cellular component: organelle part (GO:0044422);; cellular component: cell part (GO:0044464);; molecular function: binding (GO:0005488);; biological process: metabolic process (GO:0008152);; biological process: cellular process (GO:0009987);; biological p…
ENSMUSG00000027306	Nusap1	4.52788	479	3.93673	487	5.2803	593	1.93998	231	1.75665	206	1.55306	191	3.84425e-12	-1.3658	down	--	--	--	--	--	--	--	Nucleolar and spindle-associated protein	Nucleolar and spindle-associated protein 1 OS=Mus musculus OX=10090 GN=Nusap1 PE=1 SV=1	S	Function unknown	nucleolar and spindle-associated protein 1 isoform b [Mus musculus]	--
ENSMUSG00000037747	Phyhipl	1.46075	147	2.05129	227	1.48561	156	0.635989	69	0.720393	76	0.602649	66	2.8536e-06	-1.33042	down	--	--	Cellular Component: mitochondrion (GO:0005739);;	--	--	--	--	Fibronectin type III domain	Phytanoyl-CoA hydroxylase-interacting protein-like OS=Mus musculus OX=10090 GN=Phyhipl PE=1 SV=1	S	Function unknown	phytanoyl-CoA hydroxylase-interacting protein-like isoform 1 [Mus musculus]	cellular component: cell (GO:0005623);; cellular component: organelle (GO:0043226);; cellular component: cell part (GO:0044464)
ENSMUSG00000045094	Arhgef37	1.57792	178	1.39078	173	0.589273	70	0.25804	32	0.295862	35	0.563477	69	0.00291252	-1.42469	down	--	--	Molecular Function: Rho guanyl-nucleotide exchange factor activity (GO:0005089);; Cellular Component: cytoplasm (GO:0005737);; Biological Process: regulation of Rho protein signal transduction (GO:0035023);; Biological Process: positive regulation of GTPase activity (GO:0043547);;	K20710|0|mmu:328967|K20710 Rho guanine nucleotide exchange factor 37 | (RefSeq) Arhgef37, 4933429F08Rik; Rho guanine nucleotide exchange factor (GEF) 37	--	[T]	Signal transduction mechanisms	RhoGEF domain;; Variant SH3 domain;; Variant SH3 domain;; BAR domain;; SH3 domain;; Bacterial SH3 domain	Rho guanine nucleotide exchange factor 37 OS=Mus musculus OX=10090 GN=Arhgef37 PE=2 SV=1	T	Signal transduction mechanisms	rho guanine nucleotide exchange factor 37 [Mus musculus]	biological process: biological regulation (GO:0065007);; molecular function: molecular function regulator (GO:0098772);; cellular component: cell (GO:0005623);; cellular component: cell part (GO:0044464)
ENSMUSG00000024791	Cdca5	2.83551	200	3.0472	238	5.66807	418	1.01279	78	1.23435	91	1.29984	100	5.17952e-06	-1.60258	down	--	--	Biological Process: G1/S transition of mitotic cell cycle (GO:0000082);; Cellular Component: nuclear chromatin (GO:0000790);; Molecular Function: chromatin binding (GO:0003682);; Molecular Function: protein binding (GO:0005515);; Cellular Component: nucleoplasm (GO:0005654);; Cellular Component: cytoplasm (GO:0005737);; Cellular Component: plasma membrane (GO:0005886);; Biological Process: double…	K17390|2.33153e-143|mmu:67849|K17390 sororin | (RefSeq) Cdca5, 2610036L13Rik, AL024086, AW536684, C85404; cell division cycle associated 5	MicroRNAs in cancer (ko05206)	--	--	Sororin protein	Sororin OS=Mus musculus OX=10090 GN=Cdca5 PE=1 SV=1	D	Cell cycle control, cell division, chromosome partitioning	sororin [Mus musculus]	biological process: cellular process (GO:0009987);; biological process: single-organism process (GO:0044699);; cellular component: cell (GO:0005623);; cellular component: membrane-enclosed lumen (GO:0031974);; cellular component: organelle (GO:0043226);; cellular component: organelle part (GO:0044422);; cellular component: cell part (GO:0044464);; molecular function: binding (GO:0005488);; cellul…
ENSMUSG00000056394	Lig1	10.0731	932	8.29192	964	13.8773	1468	4.91618	504	4.49587	483	4.70063	524	5.78682e-07	-1.19914	down	[L]	Replication, recombination and repair	Molecular Function: DNA binding (GO:0003677);; Molecular Function: DNA ligase (ATP) activity (GO:0003910);; Molecular Function: ATP binding (GO:0005524);; Cellular Component: nucleoplasm (GO:0005654);; Cellular Component: mitochondrion (GO:0005739);; Cellular Component: Golgi apparatus (GO:0005794);; Biological Process: base-excision repair (GO:0006284);; Biological Process: double-strand break r…	K10747|0|mmu:16881|K10747 DNA ligase 1 [EC:6.5.1.1 6.5.1.6 6.5.1.7] | (RefSeq) Lig1, AL033288, LigI; ligase I, DNA, ATP-dependent	DNA replication (ko03030);; Base excision repair (ko03410);; Nucleotide excision repair (ko03420);; Mismatch repair (ko03430)	[L]	Replication, recombination and repair	ATP dependent DNA ligase domain;; DNA ligase N terminus;; ATP dependent DNA ligase C terminal region	DNA ligase 1 OS=Mus musculus OX=10090 GN=Lig1 PE=1 SV=2	L	Replication, recombination and repair	ligase I, DNA, ATP-dependent, isoform CRA_b, partial [Mus musculus]	molecular function: binding (GO:0005488);; biological process: metabolic process (GO:0008152);; biological process: cellular process (GO:0009987);; molecular function: catalytic activity (GO:0003824);; cellular component: cell (GO:0005623);; cellular component: organelle (GO:0043226);; cellular component: organelle part (GO:0044422);; cellular component: cell part (GO:0044464);; biological proces…
ENSMUSG00000042109	Csdc2	1.30487	114	1.10198	106	0.92398	84	3.43919	322	3.00847	272	3.01761	285	1.4439e-09	1.38357	up	[K]	Transcription	Molecular Function: DNA binding (GO:0003677);; Molecular Function: RNA binding (GO:0003723);; Cellular Component: nucleus (GO:0005634);; Cellular Component: cytoplasm (GO:0005737);; Biological Process: regulation of transcription, DNA-templated (GO:0006355);; Biological Process: mRNA processing (GO:0006397);; Molecular Function: transcription factor binding (GO:0008134);;	--	--	[J]	Translation, ribosomal structure and biogenesis	'Cold-shock' DNA-binding domain	Cold shock domain-containing protein C2 OS=Mus musculus OX=10090 GN=Csdc2 PE=1 SV=2	K	Transcription	PIPPin protein, partial [Rattus norvegicus]	molecular function: binding (GO:0005488);; cellular component: cell (GO:0005623);; cellular component: organelle (GO:0043226);; cellular component: cell part (GO:0044464);; biological process: biological regulation (GO:0065007);; biological process: metabolic process (GO:0008152);; biological process: cellular process (GO:0009987)
ENSMUSG00000023015	Racgap1	20.1897	1996	21.6375	2334	31.7376	3260	5.83091	651	6.96748	743	6.59657	731	5.04041e-17	-1.85669	down	--	--	--	K16733|0|mmu:26934|K16733 Rac GTPase-activating protein 1 | (RefSeq) Racgap1, AI227039, AI327394, Band25, GTPase, MgcRacGAP, gtl11, mKIAA1478; Rac GTPase-activating protein 1	--	[R]	General function prediction only	RhoGAP domain;; Phorbol esters/diacylglycerol binding domain (C1 domain)	Rac GTPase-activating protein 1 OS=Mus musculus OX=10090 GN=Racgap1 PE=1 SV=1	S	Function unknown	Rac GTPase-activating protein 1, isoform CRA_a, partial [Mus musculus]	--
ENSMUSG00000019851	Perp	2.05372	140	2.78752	210	1.67095	119	0.505397	38	0.860817	61	1.08083	80	0.000835216	-1.30954	down	--	--	Biological Process: desmosome organization (GO:0002934);; Cellular Component: mitochondrion (GO:0005739);; Cellular Component: Golgi apparatus (GO:0005794);; Cellular Component: integral component of plasma membrane (GO:0005887);; Biological Process: Notch signaling pathway (GO:0007219);; Cellular Component: cell junction (GO:0030054);; Biological Process: heterotypic cell-cell adhesion (GO:00341…	K10136|4.0371e-104|mmu:64058|K10136 TP53 apoptosis effector | (RefSeq) Perp, 1110017A08Rik, KCP1, KRTCAP1, PIGPC1, THW; PERP, TP53 apoptosis effector	p53 signaling pathway (ko04115)	[R]	General function prediction only	PMP-22/EMP/MP20/Claudin family	p53 apoptosis effector related to PMP-22 OS=Mus musculus OX=10090 GN=Perp PE=1 SV=1	S	Function unknown	p53 apoptosis effector related to PMP-22 [Mus musculus]	biological process: cellular process (GO:0009987);; biological process: single-organism process (GO:0044699);; biological process: cellular component organization or biogenesis (GO:0071840);; cellular component: cell (GO:0005623);; cellular component: organelle (GO:0043226);; cellular component: cell part (GO:0044464);; cellular component: membrane (GO:0016020);; cellular component: membrane part…
ENSMUSG00000021182	Ccdc88c	0.274989	37	0.256714	69	0.388536	75	0.072589	21	0.044369	13	0.03896	12	0.000320221	-1.70199	down	--	--	--	--	--	[S]	Function unknown	HOOK protein	Protein Daple OS=Mus musculus OX=10090 GN=Ccdc88c PE=1 SV=1	S	Function unknown	RIKEN cDNA 0610010D24, isoform CRA_b, partial [Mus musculus]	--
ENSMUSG00000049871	Nlrc3	1.7844	240	1.84864	274	1.61237	226	0.570994	83	0.638951	92	0.831441	122	1.06135e-07	-1.34053	down	[K]	Transcription	Molecular Function: endonuclease activity (GO:0004519);; Molecular Function: protein binding (GO:0005515);; Molecular Function: ATP binding (GO:0005524);; Cellular Component: cytoplasm (GO:0005737);; Biological Process: regulation of protein ubiquitination (GO:0031396);; Biological Process: negative regulation of NF-kappaB transcription factor activity (GO:0032088);; Biological Process: response …	K22614|0|rno:287070|K22614 NLR family CARD domain-containing protein 3 | (RefSeq) Nlrc3, Nlrc3-ps1, RGD1304902; NLR family, CARD domain containing 3	--	[S]	Function unknown	Leucine Rich repeat;; NACHT domain;; Leucine Rich Repeat;; Fibrinogen binding protein;; Rel homology DNA-binding domain;; CC domain	Protein NLRC3 OS=Mus musculus OX=10090 GN=Nlrc3 PE=1 SV=2	S	Function unknown	protein NLRC3 isoform 1 [Mus musculus]	biological process: metabolic process (GO:0008152);; biological process: cellular process (GO:0009987);; molecular function: catalytic activity (GO:0003824);; molecular function: binding (GO:0005488);; cellular component: cell (GO:0005623);; cellular component: cell part (GO:0044464);; biological process: biological regulation (GO:0065007);; biological process: response to stimulus (GO:0050896);;…
ENSMUSG00000042489	Clspn	3.519	581	3.40498	634	7.02149	1238	1.26507	239	1.00881	184	1.13378	204	6.586e-09	-1.89715	down	--	--	--	--	--	[DT]	Cell cycle control, cell division, chromosome partitioning;; Signal transduction mechanisms	--	Claspin OS=Mus musculus OX=10090 GN=Clspn PE=1 SV=2	S	Function unknown	claspin homolog (Xenopus laevis), isoform CRA_b, partial [Mus musculus]	--
ENSMUSG00000019817	Plagl1	2.83433	468	2.2656	406	1.443	251	12.3027	2212	6.05903	1036	3.31601	608	0.000869089	1.44731	up	--	--	Molecular Function: RNA polymerase II transcription regulatory region sequence-specific DNA binding (GO:0000977);; Molecular Function: DNA-binding transcription activator activity, RNA polymerase II-specific (GO:0001228);; Molecular Function: protein binding (GO:0005515);; Cellular Component: nucleoplasm (GO:0005654);; Cellular Component: Golgi apparatus (GO:0005794);; Biological Process: skeleta…	K19485|0|mmu:22634|K19485 zinc finger protein PLAGL1 | (RefSeq) Plagl1, 2610311E24Rik, Lot1, Zac1; pleiomorphic adenoma gene-like 1	--	[R]	General function prediction only	Zinc finger, C2H2 type;; C2H2-type zinc finger;; Zinc-finger double domain	Zinc finger protein PLAG1 OS=Mus musculus OX=10090 GN=Plag1 PE=2 SV=2	S	Function unknown	lost on transformation protein 1 [Mus musculus]	molecular function: binding (GO:0005488);; biological process: biological regulation (GO:0065007);; molecular function: nucleic acid binding transcription factor activity (GO:0001071);; cellular component: cell (GO:0005623);; cellular component: organelle (GO:0043226);; cellular component: organelle part (GO:0044422);; cellular component: cell part (GO:0044464);; biological process: cellular proc…
Mus_musculus_newGene_22143	--	0.560615	46	1.58958	143	1.22288	104	0.034262	3	0.19243	17	0.053593	5	3.48559e-06	-2.54166	down	--	--	Biological Process: ribosomal large subunit assembly (GO:0000027);; Molecular Function: structural constituent of ribosome (GO:0003735);; Molecular Function: protein binding (GO:0005515);; Cellular Component: nucleus (GO:0005634);; Cellular Component: mitochondrial inner membrane (GO:0005743);; Cellular Component: mitochondrial intermembrane space (GO:0005758);; Cellular Component: mitochondrial …	--	--	--	--	--	--	S	Function unknown	wiskott-Aldrich syndrome protein homolog 1-like [Mesocricetus auratus]	biological process: cellular process (GO:0009987);; biological process: cellular component organization or biogenesis (GO:0071840);; molecular function: structural molecule activity (GO:0005198);; molecular function: binding (GO:0005488);; cellular component: cell (GO:0005623);; cellular component: organelle (GO:0043226);; cellular component: cell part (GO:0044464);; cellular component: membrane …
ENSMUSG00000048612	Myof	88.1785	20456	92.9408	23806	83.7183	20378	37.392	9640	38.8231	9382	45.1159	11719	3.86331e-16	-1.14394	down	--	--	Biological Process: plasma membrane repair (GO:0001778);; Molecular Function: phospholipid binding (GO:0005543);; Cellular Component: nucleus (GO:0005634);; Cellular Component: caveola (GO:0005901);; Cellular Component: integral component of membrane (GO:0016021);; Biological Process: regulation of vascular endothelial growth factor receptor signaling pathway (GO:0030947);; Cellular Component: cy…	K22125|0|mmu:226101|K22125 myoferlin | (RefSeq) Myof, 2310004N10Rik, 2310051D19Rik, E030042N20Rik, Fer1l3; myoferlin	--	[M]	Cell wall/membrane/envelope biogenesis	C2 domain;; Ferlin C-terminus;; FerB (NUC096) domain;; FerA (NUC095) domain;; FerI (NUC094) domain	Myoferlin OS=Mus musculus OX=10090 GN=Myof PE=1 SV=2	S	Function unknown	mKIAA1207 protein, partial [Mus musculus]	biological process: cellular process (GO:0009987);; biological process: single-organism process (GO:0044699);; biological process: cellular component organization or biogenesis (GO:0071840);; molecular function: binding (GO:0005488);; cellular component: cell (GO:0005623);; cellular component: organelle (GO:0043226);; cellular component: cell part (GO:0044464);; cellular component: membrane (GO:0…
ENSMUSG00000002111	Spi1	0.297145	16	0.090112	6	0	0	1.70476	117	2.27012	156	2.64215	196	1.61947e-07	2.89848	up	--	--	--	K09438|6.95376e-153|mmu:20375|K09438 transcription factor PU.1 | (RefSeq) Spi1, Dis-1, Dis1, PU.1, Sfpi-1, Sfpi1, Spi-1, Tcfpu1, Tfpu.1; spleen focus forming virus (SFFV) proviral integration oncogene	Osteoclast differentiation (ko04380);; Human T-cell leukemia virus 1 infection (ko05166);; Pathways in cancer (ko05200);; Transcriptional misregulation in cancer (ko05202);; Acute myeloid leukemia (ko05221)	[K]	Transcription	Ets-domain	Transcription factor PU.1 OS=Mus musculus OX=10090 GN=Spi1 PE=1 SV=2	K	Transcription	transcription factor PU.1 [Mus musculus]	--
ENSMUSG00000046449	Nexmif	0.267783	100	0.289339	95	0.68082	271	0.271781	94	0.118174	50	0.143407	63	0.0378596	-1.05013	down	--	--	Cellular Component: nucleus (GO:0005634);; Biological Process: nervous system development (GO:0007399);;	--	--	--	--	Domain of unknown function (DUF4683)	Neurite extension and migration factor OS=Mus musculus OX=10090 GN=Nexmif PE=2 SV=3	S	Function unknown	mKIAA2022 protein, partial [Mus musculus]	cellular component: cell (GO:0005623);; cellular component: organelle (GO:0043226);; cellular component: cell part (GO:0044464);; biological process: multicellular organismal process (GO:0032501);; biological process: developmental process (GO:0032502);; biological process: single-organism process (GO:0044699)
ENSMUSG00000053801	Grwd1	8.09323	533	8.77524	636	14.7411	1012	4.59918	324	4.9627	336	5.29712	380	0.000199185	-1.09372	down	[R]	General function prediction only	Cellular Component: nucleolus (GO:0005730);; Cellular Component: cytoplasm (GO:0005737);; Molecular Function: RNA binding (GO:0044822);;	K14848|0|mmu:101612|K14848 ribosome assembly protein RRB1 | (RefSeq) Grwd1, A301, AI504353, Grwd, Wdr28; glutamate-rich WD repeat containing 1	--	[R]	General function prediction only	WD domain, G-beta repeat;; Histone-binding protein RBBP4 or subunit C of CAF1 complex;; Anaphase-promoting complex subunit 4 WD40 domain	Glutamate-rich WD repeat-containing protein 1 OS=Mus musculus OX=10090 GN=Grwd1 PE=1 SV=2	S	Function unknown	glutamate-rich WD repeat-containing protein 1 [Mus musculus]	cellular component: cell (GO:0005623);; cellular component: organelle (GO:0043226);; cellular component: organelle part (GO:0044422);; cellular component: cell part (GO:0044464)
ENSMUSG00000042099	Kank3	1.79192	146	1.24268	125	1.40777	125	3.76086	338	3.6247	313	3.05288	297	5.25885e-08	1.12886	up	[T]	Signal transduction mechanisms	Cellular Component: cytoplasm (GO:0005737);; Biological Process: negative regulation of stress fiber assembly (GO:0051497);;	K22808|0|mmu:80880|K22808 KN motif and ankyrin repeat domain-containing protein | (RefSeq) Kank3, 0610013D04Rik, Ankrd47, D17Ertd288e, NG28; KN motif and ankyrin repeat domains 3	--	[R]	General function prediction only	Ankyrin repeats (3 copies);; Ankyrin repeat;; Ankyrin repeats (many copies);; Ankyrin repeats (many copies);; Ankyrin repeat	KN motif and ankyrin repeat domain-containing protein 3 OS=Mus musculus OX=10090 GN=Kank3 PE=1 SV=1	S	Function unknown	KN motif and ankyrin repeat domain-containing protein 3 isoform 1 [Mus musculus]	cellular component: cell (GO:0005623);; cellular component: cell part (GO:0044464);; biological process: biological regulation (GO:0065007)
ENSMUSG00000031389	Arhgap4	0.023156	6	0.096635	18	0.025703	6	0.300251	72	0.436797	92	0.412375	90	1.18335e-07	2.44623	up	--	--	Molecular Function: GTPase activator activity (GO:0005096);; Cellular Component: Golgi apparatus (GO:0005794);; Cellular Component: microtubule (GO:0005874);; Biological Process: negative regulation of fibroblast migration (GO:0010764);; Cellular Component: growth cone (GO:0030426);; Biological Process: negative regulation of axon extension (GO:0030517);; Biological Process: regulation of Rho pro…	K20122|0|mmu:171207|K20122 Rho GTPase-activating protein 4 | (RefSeq) Arhgap4, A130009C12Rik, A530015A20Rik, Rgc1, c1, mKIAA0131; Rho GTPase activating protein 4	--	[Z]	Cytoskeleton	RhoGAP domain;; Fes/CIP4, and EFC/F-BAR homology domain;; SH3 domain;; Variant SH3 domain;; Variant SH3 domain;; 7 transmembrane receptor (rhodopsin family);; Serpentine type 7TM GPCR chemoreceptor Srsx	SLIT-ROBO Rho GTPase-activating protein 3 OS=Mus musculus OX=10090 GN=Srgap3 PE=1 SV=1	Z	Cytoskeleton	rho GTPase-activating protein 4 isoform 1 [Mus musculus]	biological process: biological regulation (GO:0065007);; molecular function: molecular function regulator (GO:0098772);; cellular component: cell (GO:0005623);; cellular component: organelle (GO:0043226);; cellular component: cell part (GO:0044464);; cellular component: organelle part (GO:0044422);; cellular component: supramolecular complex (GO:0099080);; biological process: cellular process (GO…
ENSMUSG00000022686	B3gnt5	0.311486	53	0.34137	64	2.04922	319	0.226377	42	0.170503	31	0.141371	21	0.0057099	-1.62386	down	--	--	Cellular Component: Golgi membrane (GO:0000139);; Biological Process: protein glycosylation (GO:0006486);; Biological Process: brain development (GO:0007420);; Molecular Function: galactosyltransferase activity (GO:0008378);; Molecular Function: beta-galactosyl-N-acetylglucosaminylgalactosylglucosyl-ceramide beta-1,3-acetylglucosaminyltransferase activity (GO:0008457);; Cellular Component: integr…	K03766|0|mmu:108105|K03766 beta-1,3-N-acetylglucosaminyltransferase 5 [EC:2.4.1.206] | (RefSeq) B3gnt5, beta3GnT5; UDP-GlcNAc:betaGal beta-1,3-N-acetylglucosaminyltransferase 5	Glycosphingolipid biosynthesis - lacto and neolacto series (ko00601)	[G]	Carbohydrate transport and metabolism	Galactosyltransferase	Lactosylceramide 1,3-N-acetyl-beta-D-glucosaminyltransferase OS=Mus musculus OX=10090 GN=B3gnt5 PE=2 SV=1	S	Function unknown	lactosylceramide 1,3-N-acetyl-beta-D-glucosaminyltransferase [Mus musculus]	cellular component: cell (GO:0005623);; cellular component: membrane (GO:0016020);; cellular component: organelle (GO:0043226);; cellular component: organelle part (GO:0044422);; cellular component: cell part (GO:0044464);; biological process: metabolic process (GO:0008152);; biological process: cellular process (GO:0009987);; biological process: single-organism process (GO:0044699);; biological …
ENSMUSG00000056220	Pla2g4a	46.6889	4638	41.0362	4506	52.5868	5468	23.818	2557	25.1662	2607	23.5995	2548	2.96329e-12	-1.00114	down	--	--	Biological Process: ovulation from ovarian follicle (GO:0001542);; Biological Process: luteolysis (GO:0001554);; Molecular Function: lysophospholipase activity (GO:0004622);; Molecular Function: calcium ion binding (GO:0005509);; Molecular Function: calcium-dependent phospholipid binding (GO:0005544);; Cellular Component: nucleus (GO:0005634);; Cellular Component: endoplasmic reticulum (GO:000578…	K16342|0|mmu:18783|K16342 cytosolic phospholipase A2 [EC:3.1.1.4] | (RefSeq) Pla2g4a, Pla2g4, cPLA2, cPLA2-alpha, cPLA2alpha; phospholipase A2, group IVA (cytosolic, calcium-dependent)	Glycerophospholipid metabolism (ko00564);; Ether lipid metabolism (ko00565);; Arachidonic acid metabolism (ko00590);; Linoleic acid metabolism (ko00591);; alpha-Linolenic acid metabolism (ko00592);; MAPK signaling pathway (ko04010);; Ras signaling pathway (ko04014);; Phospholipase D signaling pathway (ko04072);; Necroptosis (ko04217);; Vascular smooth muscle contraction (ko04270);; VEGF signaling…	[I]	Lipid transport and metabolism	Lysophospholipase catalytic domain;; C2 domain	Cytosolic phospholipase A2 OS=Mus musculus OX=10090 GN=Pla2g4a PE=1 SV=1	I	Lipid transport and metabolism	cytosolic phospholipase A2 isoform 1 [Mus musculus]	biological process: reproduction (GO:0000003);; biological process: reproductive process (GO:0022414);; biological process: multicellular organismal process (GO:0032501);; biological process: single-organism process (GO:0044699);; biological process: rhythmic process (GO:0048511);; biological process: multi-organism process (GO:0051704);; molecular function: catalytic activity (GO:0003824);; mole…
ENSMUSG00000034295	Fhod3	0.520993	99	0.436081	91	0.58893	116	0.075303	16	0.07485	15	0.029444	7	1.1417e-11	-2.68824	down	--	--	Molecular Function: actin binding (GO:0003779);; Cellular Component: striated muscle thin filament (GO:0005865);; Biological Process: negative regulation of actin filament polymerization (GO:0030837);; Biological Process: sarcomere organization (GO:0045214);; Biological Process: actin filament network formation (GO:0051639);; Biological Process: cardiac myofibril assembly (GO:0055003);;	--	--	[TZ]	Signal transduction mechanisms;; Cytoskeleton	Formin Homology 2 Domain	FH1/FH2 domain-containing protein 3 OS=Mus musculus OX=10090 GN=Fhod3 PE=1 SV=1	S	Function unknown	FH1/FH2 domain-containing protein 3 isoform 1 [Mus musculus]	molecular function: binding (GO:0005488);; cellular component: cell (GO:0005623);; cellular component: organelle (GO:0043226);; cellular component: organelle part (GO:0044422);; cellular component: cell part (GO:0044464);; cellular component: supramolecular complex (GO:0099080);; biological process: cellular process (GO:0009987);; biological process: single-organism process (GO:0044699);; biologi…
ENSMUSG00000032262	Elovl4	0.588094	62	0.612047	71	3.3864	352	0.451693	51	0.494608	54	0.351806	40	0.021378	-1.34286	down	--	--	--	K10249|0|mmu:83603|K10249 elongation of very long chain fatty acids protein 4 [EC:2.3.1.199] | (RefSeq) Elovl4; elongation of very long chain fatty acids (FEN1/Elo2, SUR4/Elo3, yeast)-like 4	Fatty acid elongation (ko00062);; Biosynthesis of unsaturated fatty acids (ko01040);; Fatty acid metabolism (ko01212)	[I]	Lipid transport and metabolism	GNS1/SUR4 family	Elongation of very long chain fatty acids protein 4 OS=Mus musculus OX=10090 GN=Elovl4 PE=1 SV=2	I	Lipid transport and metabolism	elongation of very long chain fatty acids protein 4 [Mus musculus]	--
ENSMUSG00000054717	Hmgb2	12.219	1064	11.2299	1107	22.3478	2045	5.50899	534	6.33003	599	4.5396	437	4.04339e-06	-1.41817	down	--	--	--	K11295|7.26247e-111|mmu:97165|K11295 high mobility group protein B2 | (RefSeq) Hmgb2, C80539, HMG-2, Hmg2; high mobility group box 2	--	[R]	General function prediction only	HMG-box domain;; HMG (high mobility group) box	High mobility group protein B2 OS=Mus musculus OX=10090 GN=Hmgb2 PE=1 SV=3	B	Chromatin structure and dynamics	high mobility group protein B2 [Mus musculus]	--
ENSMUSG00000038047	Haus6	3.11372	668	2.35029	557	5.14818	1155	1.44934	336	1.36626	306	1.20951	282	1.78214e-05	-1.36054	down	--	--	Cellular Component: nucleoplasm (GO:0005654);; Cellular Component: cytoplasm (GO:0005737);; Cellular Component: centrosome (GO:0005813);; Biological Process: spindle assembly (GO:0051225);; Biological Process: centrosome cycle (GO:0051297);; Cellular Component: HAUS complex (GO:0070652);;	K16589|0|mmu:230376|K16589 HAUS augmin-like complex subunit 6 | (RefSeq) Haus6, 6230416J20Rik, 9830144E06, D4Ertd27e, mKIAA1574; HAUS augmin-like complex, subunit 6	--	--	--	HAUS augmin-like complex subunit 6 N-terminus	--	S	Function unknown	HAUS augmin-like complex subunit 6 [Mus musculus]	cellular component: cell (GO:0005623);; cellular component: organelle (GO:0043226);; cellular component: organelle part (GO:0044422);; cellular component: cell part (GO:0044464);; biological process: cellular process (GO:0009987);; biological process: single-organism process (GO:0044699);; biological process: cellular component organization or biogenesis (GO:0071840);; cellular component: macromo…
ENSMUSG00000022211	Carmil3	0.297785	51	0.183542	34	0.198312	36	0.639117	113	0.677264	117	0.625592	113	9.49165e-05	1.29644	up	[K]	Transcription	Cellular Component: cytoplasm (GO:0005737);; Cellular Component: plasma membrane (GO:0005886);;	K20493|0|mmu:268747|K20493 leucine-rich repeat-containing protein 16 | (RefSeq) Carmil3, Lrrc16b, mFLJ00240; capping protein regulator and myosin 1 linker 3	--	[N]	Cell motility	CARMIL C-terminus;; Leucine Rich repeat;; CARMIL C-terminus	Capping protein, Arp2/3 and myosin-I linker protein 3 OS=Mus musculus OX=10090 GN=Carmil3 PE=1 SV=2	S	Function unknown	PREDICTED: leucine-rich repeat-containing protein 16B isoform X10 [Mus musculus]	cellular component: cell (GO:0005623);; cellular component: cell part (GO:0044464);; cellular component: membrane (GO:0016020)
ENSMUSG00000027750	Postn	170.168	18449	130.676	15720	181.798	20741	479.681	56502	377.426	42891	290.785	34372	9.21214e-07	1.13989	up	[R]	General function prediction only	Biological Process: response to hypoxia (GO:0001666);; Biological Process: negative regulation of cell-matrix adhesion (GO:0001953);; Biological Process: regulation of systemic arterial blood pressure (GO:0003073);; Cellular Component: extracellular matrix (GO:0005578);; Cellular Component: extracellular space (GO:0005615);; Cellular Component: trans-Golgi network (GO:0005802);; Molecular Functio…	--	--	[MW]	Cell wall/membrane/envelope biogenesis;; Extracellular structures	Fasciclin domain	Periostin OS=Mus musculus OX=10090 GN=Postn PE=1 SV=2	M	Cell wall/membrane/envelope biogenesis	periostin isoform 2 precursor [Mus musculus]	biological process: response to stimulus (GO:0050896);; biological process: biological regulation (GO:0065007);; biological process: multicellular organismal process (GO:0032501);; cellular component: extracellular region (GO:0005576);; cellular component: extracellular region part (GO:0044421);; cellular component: cell (GO:0005623);; cellular component: organelle (GO:0043226);; cellular compone…
Mus_musculus_newGene_13859	--	1.4931	86	1.26511	81	1.38115	84	0.30487	19	0.663773	40	0.848341	53	0.0182685	-1.0767	down	--	--	Molecular Function: ciliary neurotrophic factor receptor activity (GO:0004897);; Molecular Function: interleukin-6 receptor activity (GO:0004915);; Molecular Function: interleukin-6 receptor binding (GO:0005138);; Cellular Component: extracellular space (GO:0005615);; Cellular Component: interleukin-6 receptor complex (GO:0005896);; Cellular Component: cell surface (GO:0009986);; Biological Proce…	--	--	--	--	--	--	--	--	mCG5768, isoform CRA_a, partial [Mus musculus]	biological process: cellular process (GO:0009987);; biological process: signaling (GO:0023052);; biological process: single-organism process (GO:0044699);; biological process: response to stimulus (GO:0050896);; biological process: biological regulation (GO:0065007);; molecular function: signal transducer activity (GO:0004871);; molecular function: molecular transducer activity (GO:0060089);; mol…
ENSMUSG00000061353	Cxcl12	148.215	10470	126.467	9757	49.4777	4080	355.635	26478	236.59	17012	186.783	13943	0.00652991	1.03744	up	--	--	Biological Process: branching involved in blood vessel morphogenesis (GO:0001569);; Biological Process: response to hypoxia (GO:0001666);; Biological Process: ameboidal-type cell migration (GO:0001667);; Biological Process: neuron migration (GO:0001764);; Biological Process: positive regulation of endothelial cell proliferation (GO:0001938);; Cellular Component: extracellular space (GO:0005615);;…	K10031|5.37183e-41|bacu:103011229|K10031 C-X-C motif chemokine 12 | (RefSeq) CXCL12; C-X-C motif chemokine ligand 12	Cytokine-cytokine receptor interaction (ko04060);; Viral protein interaction with cytokine and cytokine receptor (ko04061);; Chemokine signaling pathway (ko04062);; NF-kappa B signaling pathway (ko04064);; Axon guidance (ko04360);; Leukocyte transendothelial migration (ko04670);; Intestinal immune network for IgA production (ko04672);; Regulation of actin cytoskeleton (ko04810);; Human cytomegalo…	--	--	Small cytokines (intecrine/chemokine), interleukin-8 like	Stromal cell-derived factor 1 OS=Mus musculus OX=10090 GN=Cxcl12 PE=2 SV=2	O	Posttranslational modification, protein turnover, chaperones	chemokine (C-X-C motif) ligand 12, isoform CRA_c, partial [Mus musculus]	biological process: multicellular organismal process (GO:0032501);; biological process: developmental process (GO:0032502);; biological process: single-organism process (GO:0044699);; biological process: response to stimulus (GO:0050896);; biological process: cellular process (GO:0009987);; biological process: locomotion (GO:0040011);; biological process: localization (GO:0051179);; biological pr…
Mus_musculus_newGene_7038	--	0.236568	26	0.102249	14	0.068015	9	0.410771	52	0.558754	69	0.294676	36	0.0215867	1.23887	up	[R]	General function prediction only	Molecular Function: GTPase activity (GO:0003924);; Molecular Function: GTP binding (GO:0005525);; Cellular Component: endoplasmic reticulum membrane (GO:0005789);; Biological Process: defense response (GO:0006952);; Biological Process: cellular response to interferon-beta (GO:0035458);;	--	--	--	--	Interferon-inducible GTPase (IIGP);; Interferon-inducible GTPase (IIGP);; 50S ribosome-binding GTPase;; Ras of Complex, Roc, domain of DAPkinase;; Dynamin family	Interferon-inducible GTPase 1 OS=Mus musculus OX=10090 GN=Iigp1 PE=1 SV=2	S	Function unknown	CDNA sequence BC023105 [Mus musculus]	molecular function: catalytic activity (GO:0003824);; molecular function: binding (GO:0005488);; cellular component: cell (GO:0005623);; cellular component: membrane (GO:0016020);; cellular component: organelle (GO:0043226);; cellular component: organelle part (GO:0044422);; cellular component: membrane part (GO:0044425);; cellular component: cell part (GO:0044464);; biological process: response …
Mus_musculus_newGene_5918	--	1.50527	44	1.15943	50	0.707787	29	4.71514	159	2.00614	82	1.53957	63	0.0309003	1.02736	up	--	--	Molecular Function: complement component C1q complex binding (GO:0001849);; Biological Process: complement activation (GO:0006956);; Biological Process: immunoglobulin mediated immune response (GO:0016064);; Molecular Function: carbohydrate binding (GO:0030246);; Cellular Component: axon (GO:0030424);; Cellular Component: dendrite (GO:0030425);; Cellular Component: neuronal cell body (GO:0043025)…	--	--	[O]	Posttranslational modification, protein turnover, chaperones	A-macroglobulin complement component;; A-macroglobulin receptor;; UNC-6/NTR/C345C module	Complement C4-B OS=Mus musculus OX=10090 GN=C4b PE=1 SV=3	S	Function unknown	unnamed protein product, partial [Mus musculus]	molecular function: binding (GO:0005488);; biological process: immune system process (GO:0002376);; biological process: metabolic process (GO:0008152);; biological process: response to stimulus (GO:0050896);; biological process: biological regulation (GO:0065007);; cellular component: cell (GO:0005623);; cellular component: cell part (GO:0044464);; cellular component: other organism (GO:0044215);…
ENSMUSG00000061535	C1qtnf7	1.04917	142	0.998511	135	0.166312	24	5.76322	772	4.46956	591	3.79412	441	3.67741e-05	2.0084	up	--	--	Cellular Component: collagen trimer (GO:0005581);; Cellular Component: extracellular space (GO:0005615);; Biological Process: protein homooligomerization (GO:0051260);;	--	--	--	--	C1q domain;; Collagen triple helix repeat (20 copies)	Complement C1q tumor necrosis factor-related protein 7 OS=Mus musculus OX=10090 GN=C1qtnf7 PE=2 SV=2	A	RNA processing and modification	complement C1q tumor necrosis factor-related protein 7 isoform X1 [Mus pahari]	cellular component: macromolecular complex (GO:0032991);; cellular component: extracellular region (GO:0005576);; cellular component: extracellular region part (GO:0044421);; biological process: cellular process (GO:0009987);; biological process: cellular component organization or biogenesis (GO:0071840)
ENSMUSG00000042029	Ncapg2	4.6235	678	3.91714	608	8.51555	1331	1.35161	232	1.24851	213	1.07452	171	2.42669e-09	-1.99783	down	--	--	Cellular Component: condensin complex (GO:0000796);; Biological Process: inner cell mass cell proliferation (GO:0001833);; Cellular Component: nucleus (GO:0005634);; Biological Process: mitotic cell cycle (GO:0007067);; Cellular Component: membrane (GO:0016020);; Biological Process: chromosome condensation (GO:0030261);; Molecular Function: methylated histone binding (GO:0035064);; Molecular Func…	K11492|0|mmu:76044|K11492 condensin-2 complex subunit G2 | (RefSeq) Ncapg2, 5830426I05Rik, CAP-G2, Luzp5, Mtb, mCAP-G2; non-SMC condensin II complex, subunit G2	--	[S]	Function unknown	Condensin II non structural maintenance of chromosomes subunit;; HEAT repeat	Condensin-2 complex subunit G2 OS=Mus musculus OX=10090 GN=Ncapg2 PE=1 SV=2	S	Function unknown	condensin-2 complex subunit G2 [Mus musculus]	cellular component: cell (GO:0005623);; cellular component: macromolecular complex (GO:0032991);; cellular component: organelle (GO:0043226);; cellular component: organelle part (GO:0044422);; cellular component: cell part (GO:0044464);; biological process: single-organism process (GO:0044699);; cellular component: membrane (GO:0016020);; biological process: cellular process (GO:0009987);; biolog…
ENSMUSG00000032561	Acpp	3.18439	472	2.6894	464	4.18348	634	0.660975	112	0.925364	148	1.08346	184	2.24663e-11	-1.80851	down	--	--	--	K19283|0|mmu:56318|K19283 prostatic aicd phosphatase [EC:3.1.3.2 3.1.3.5] | (RefSeq) Acpp, 5'-NT, A030005E02Rik, Acp3, FRAP, Lap, PAP, Ppal; acid phosphatase, prostate	--	[I]	Lipid transport and metabolism	Histidine phosphatase superfamily (branch 2)	Prostatic acid phosphatase OS=Mus musculus OX=10090 GN=Acpp PE=2 SV=1	S	Function unknown	acid phosphatase, prostate, isoform CRA_b, partial [Mus musculus]	--
ENSMUSG00000033166	Dis3	6.07124	1080	5.54828	1089	11.9392	2125	3.77852	701	3.72752	672	3.38674	610	0.000314215	-1.13122	down	[K]	Transcription	Molecular Function: 3'-5'-exoribonuclease activity (GO:0000175);; Cellular Component: nuclear exosome (RNase complex) (GO:0000176);; Cellular Component: cytoplasmic exosome (RNase complex) (GO:0000177);; Molecular Function: RNA binding (GO:0003723);; Molecular Function: endonuclease activity (GO:0004519);; Molecular Function: guanyl-nucleotide exchange factor activity (GO:0005085);; Cellular Comp…	K12585|0|mmu:72662|K12585 exosome complex exonuclease DIS3/RRP44 [EC:3.1.13.-] | (RefSeq) Dis3, 2810028N01Rik; DIS3 homolog, exosome endoribonuclease and 3'-5' exoribonuclease	RNA degradation (ko03018)	[J]	Translation, ribosomal structure and biogenesis	RNB domain;; PIN domain;; Rrp44-like cold shock domain;; S1 domain	Exosome complex exonuclease RRP44 OS=Mus musculus OX=10090 GN=Dis3 PE=1 SV=4	K	Transcription	exosome complex exonuclease RRP44 isoform 1 [Mus musculus]	biological process: metabolic process (GO:0008152);; biological process: cellular process (GO:0009987);; molecular function: catalytic activity (GO:0003824);; cellular component: cell (GO:0005623);; cellular component: macromolecular complex (GO:0032991);; cellular component: organelle (GO:0043226);; cellular component: organelle part (GO:0044422);; cellular component: cell part (GO:0044464);; mo…
ENSMUSG00000024962	Vegfb	9.00694	391	8.99254	426	5.12405	232	15.4843	725	20.7822	938	16.8326	788	8.6204e-05	1.07915	up	--	--	Biological Process: response to hypoxia (GO:0001666);; Biological Process: positive regulation of endothelial cell proliferation (GO:0001938);; Cellular Component: extracellular space (GO:0005615);; Cellular Component: intracellular (GO:0005622);; Biological Process: protein O-linked glycosylation (GO:0006493);; Molecular Function: growth factor activity (GO:0008083);; Molecular Function: heparin…	K16858|6.11611e-117|mmu:22340|K16858 vascular endothelial growth factor B | (RefSeq) Vegfb, VEGF-B, Vrf; vascular endothelial growth factor B	MAPK signaling pathway (ko04010);; Ras signaling pathway (ko04014);; Rap1 signaling pathway (ko04015);; PI3K-Akt signaling pathway (ko04151);; Focal adhesion (ko04510);; Relaxin signaling pathway (ko04926);; AGE-RAGE signaling pathway in diabetic complications (ko04933);; Pathways in cancer (ko05200)	--	--	PDGF/VEGF domain	Vascular endothelial growth factor B OS=Mus musculus OX=10090 GN=Vegfb PE=2 SV=2	A	RNA processing and modification	vascular endothelial growth factor B isoform X1 [Mus caroli]	biological process: response to stimulus (GO:0050896);; biological process: biological regulation (GO:0065007);; cellular component: extracellular region (GO:0005576);; cellular component: extracellular region part (GO:0044421);; cellular component: cell (GO:0005623);; cellular component: cell part (GO:0044464);; biological process: metabolic process (GO:0008152);; biological process: cellular pr…
ENSMUSG00000026683	Nuf2	10.6652	764	8.7895	729	15.0278	1180	2.86818	221	3.31282	250	3.40025	265	3.30445e-13	-1.85911	down	--	--	Cellular Component: condensed chromosome kinetochore (GO:0000777);; Cellular Component: nucleus (GO:0005634);; Biological Process: mitotic cell cycle (GO:0007067);; Biological Process: attachment of spindle microtubules to kinetochore (GO:0008608);; Cellular Component: membrane (GO:0016020);; Cellular Component: Ndc80 complex (GO:0031262);; Biological Process: cell division (GO:0051301);;	K11548|0|mmu:66977|K11548 kinetochore protein Nuf2 | (RefSeq) Nuf2, 2410003C07Rik, AU044112, C85691, Cdca1, NUF2R; NUF2, NDC80 kinetochore complex component	--	[D]	Cell cycle control, cell division, chromosome partitioning	Nuf2 family	Kinetochore protein Nuf2 OS=Mus musculus OX=10090 GN=Nuf2 PE=1 SV=2	S	Function unknown	kinetochore protein Nuf2 [Mus musculus]	cellular component: cell (GO:0005623);; cellular component: macromolecular complex (GO:0032991);; cellular component: organelle (GO:0043226);; cellular component: organelle part (GO:0044422);; cellular component: cell part (GO:0044464);; biological process: cellular process (GO:0009987);; biological process: single-organism process (GO:0044699);; cellular component: membrane (GO:0016020)
ENSMUSG00000069910	Spdl1	4.9602	433	3.40943	329	7.75091	707	1.07213	101	1.73557	158	1.07746	103	7.20621e-08	-1.91414	down	--	--	Biological Process: establishment of mitotic spindle orientation (GO:0000132);; Cellular Component: spindle pole (GO:0000922);; Cellular Component: condensed chromosome outer kinetochore (GO:0000940);; Cellular Component: nucleus (GO:0005634);; Cellular Component: cytoplasm (GO:0005737);; Cellular Component: microtubule organizing center (GO:0005815);; Biological Process: mitotic metaphase plate …	--	--	--	--	--	Protein Spindly OS=Mus musculus OX=10090 GN=Spdl1 PE=1 SV=2	Z	Cytoskeleton	Coiled-coil domain containing 99 [Mus musculus]	biological process: cellular process (GO:0009987);; biological process: single-organism process (GO:0044699);; biological process: localization (GO:0051179);; biological process: cellular component organization or biogenesis (GO:0071840);; cellular component: cell (GO:0005623);; cellular component: organelle (GO:0043226);; cellular component: organelle part (GO:0044422);; cellular component: cell…
ENSMUSG00000002908	Kcnn1	0.797219	68	0.661907	74	0.160585	24	1.27839	140	1.44803	161	1.42669	163	0.00544645	1.2129	up	--	--	--	K04942|0|mmu:84036|K04942 potassium intermediate/small conductance calcium-activated channel subfamily N member 1 | (RefSeq) Kcnn1, AI854248, KCa2.1, SK1; potassium intermediate/small conductance calcium-activated channel, subfamily N, member 1	Insulin secretion (ko04911);; GnRH secretion (ko04929)	[P]	Inorganic ion transport and metabolism	Calcium-activated SK potassium channel;; Calmodulin binding domain;; Ion channel	Small conductance calcium-activated potassium channel protein 1 OS=Mus musculus OX=10090 GN=Kcnn1 PE=1 SV=2	U	Intracellular trafficking, secretion, and vesicular transport	potassium intermediate/small conductance calcium-activated channel, subfamily N, member 1, isoform CRA_a [Mus musculus]	--
ENSMUSG00000069792	Wfdc17	2.63603	49	1.86799	39	1.05954	21	26.2725	527	18.0771	350	17.4646	352	2.15554e-20	3.08417	up	--	--	Molecular Function: serine-type endopeptidase inhibitor activity (GO:0004867);;	--	--	--	--	WAP-type (Whey Acidic Protein) 'four-disulfide core'	WAP four-disulfide core domain protein 18 (Fragment) OS=Rattus norvegicus OX=10116 GN=Wfdc18 PE=2 SV=2	S	Function unknown	mCG55370, partial [Mus musculus]	biological process: biological regulation (GO:0065007);; molecular function: molecular function regulator (GO:0098772)
ENSMUSG00000037664	Cdkn1c	1.26436	82	1.16324	83	2.65813	178	15.2954	957	14.049	838	9.63912	626	4.07231e-13	2.46569	up	--	--	Biological Process: negative regulation of transcription by RNA polymerase II (GO:0000122);; Biological Process: skeletal system development (GO:0001501);; Biological Process: kidney development (GO:0001822);; Molecular Function: cyclin-dependent protein serine/threonine kinase inhibitor activity (GO:0004861);; Molecular Function: protein binding (GO:0005515);; Cellular Component: nucleus (GO:000…	K09993|1.06298e-162|mmu:12577|K09993 cyclin-dependent kinase inhibitor 1C | (RefSeq) Cdkn1c, AL024410, CDKI, Kip2, p57(kip2), p57Kip2; cyclin-dependent kinase inhibitor 1C (P57)	Cell cycle (ko04110)	[T]	Signal transduction mechanisms	Cyclin-dependent kinase inhibitor	Cyclin-dependent kinase inhibitor 1C OS=Mus musculus OX=10090 GN=Cdkn1c PE=1 SV=2	T	Signal transduction mechanisms	cyclin-dependent kinase inhibitor 1C isoform 1 [Mus musculus]	biological process: biological regulation (GO:0065007);; biological process: multicellular organismal process (GO:0032501);; biological process: developmental process (GO:0032502);; biological process: single-organism process (GO:0044699);; molecular function: molecular function regulator (GO:0098772);; molecular function: binding (GO:0005488);; cellular component: cell (GO:0005623);; cellular co…
ENSMUSG00000026018	Ica1l	2.28631	291	2.78151	382	0.562814	72	0.606959	84	0.77489	103	0.661762	92	0.0176264	-1.21286	down	--	--	--	K19864|0|mmu:70375|K19864 islet cell autoantigen 1-like protein | (RefSeq) Ica1l, 1700030B17Rik, Als2cr15, b2b3465Clo; islet cell autoantigen 1-like	--	[TU]	Signal transduction mechanisms;; Intracellular trafficking, secretion, and vesicular transport	Arfaptin-like domain;; Islet cell autoantigen ICA69, C-terminal domain	Islet cell autoantigen 1-like protein OS=Mus musculus OX=10090 GN=Ica1l PE=1 SV=1	S	Function unknown	islet cell autoantigen 1-like protein isoform a [Mus musculus]	--
ENSMUSG00000052684	Jun	30.9144	3434	58.8928	7220	46.3025	5376	13.5977	1630	14.6914	1699	16.8484	2031	1.28033e-09	-1.57621	down	--	--	--	K04448|1.24132e-160|mmu:16476|K04448 transcription factor AP-1 | (RefSeq) Jun, AP-1, Junc, c-jun; jun proto-oncogene	Endocrine resistance (ko01522);; MAPK signaling pathway (ko04010);; ErbB signaling pathway (ko04012);; cAMP signaling pathway (ko04024);; Mitophagy - animal (ko04137);; Apoptosis (ko04210);; Wnt signaling pathway (ko04310);; Osteoclast differentiation (ko04380);; Focal adhesion (ko04510);; Tight junction (ko04530);; Toll-like receptor signaling pathway (ko04620);; NOD-like receptor signaling path…	[K]	Transcription	Jun-like transcription factor;; bZIP transcription factor;; Basic region leucine zipper;; bZIP Maf transcription factor	Transcription factor AP-1 OS=Mus musculus OX=10090 GN=Jun PE=1 SV=3	K	Transcription	transcription factor AP-1 [Ictidomys tridecemlineatus]	--
ENSMUSG00000029414	Kntc1	4.02487	977	3.02828	789	5.8125	1435	0.91718	229	1.01926	259	1.07224	284	9.26604e-14	-2.02725	down	--	--	Cellular Component: spindle pole (GO:0000922);; Cellular Component: nucleus (GO:0005634);; Cellular Component: cytoplasm (GO:0005737);; Cellular Component: kinetochore microtubule (GO:0005828);; Cellular Component: plasma membrane (GO:0005886);; Biological Process: mitotic cell cycle (GO:0007067);; Biological Process: mitotic cell cycle checkpoint (GO:0007093);; Cellular Component: actin cytoskel…	K11577|0|mmu:208628|K11577 kinetochore-associated protein 1 | (RefSeq) Kntc1, D330012D13, jgl; kinetochore associated 1	--	[D]	Cell cycle control, cell division, chromosome partitioning	Rough deal protein C-terminal region	Kinetochore-associated protein 1 OS=Mus musculus OX=10090 GN=Kntc1 PE=1 SV=2	S	Function unknown	mKIAA0166 protein, partial [Mus musculus]	cellular component: cell (GO:0005623);; cellular component: organelle (GO:0043226);; cellular component: organelle part (GO:0044422);; cellular component: cell part (GO:0044464);; cellular component: supramolecular complex (GO:0099080);; cellular component: membrane (GO:0016020);; biological process: cellular process (GO:0009987);; biological process: single-organism process (GO:0044699);; biolog…
ENSMUSG00000021190	Lgmn	51.6411	3579	50.6924	3878	35.7937	2593	97.7541	7310	105.611	7620	95.8382	7209	7.93198e-09	1.02714	up	[O]	Posttranslational modification, protein turnover, chaperones	--	K01369|0|mmu:19141|K01369 legumain [EC:3.4.22.34] | (RefSeq) Lgmn, AEP, AI746452, AU022324, Prsc1; legumain	Lysosome (ko04142);; Antigen processing and presentation (ko04612)	[O]	Posttranslational modification, protein turnover, chaperones	Peptidase C13 family	Legumain OS=Mus musculus OX=10090 GN=Lgmn PE=1 SV=1	O	Posttranslational modification, protein turnover, chaperones	PREDICTED: legumain isoform X1 [Mus musculus]	--
ENSMUSG00000024232	Bambi	2.44991	433	2.71647	530	4.00947	741	0.911137	174	0.945001	174	1.10655	213	1.56764e-09	-1.6058	down	--	--	Molecular Function: frizzled binding (GO:0005109);; Cellular Component: cytoplasm (GO:0005737);; Cellular Component: plasma membrane (GO:0005886);; Biological Process: positive regulation of cell population proliferation (GO:0008284);; Biological Process: regulation of cell shape (GO:0008360);; Biological Process: positive regulation of epithelial to mesenchymal transition (GO:0010718);; Cellular…	K10162|2.75503e-162|mmu:68010|K10162 BMP and activin membrane-bound inhibitor | (RefSeq) Bambi, 2610003H06Rik; BMP and activin membrane-bound inhibitor	Wnt signaling pathway (ko04310);; TGF-beta signaling pathway (ko04350)	--	--	BMP and activin membrane-bound inhibitor (BAMBI) N-terminal domain	BMP and activin membrane-bound inhibitor homolog OS=Mus musculus OX=10090 GN=Bambi PE=2 SV=1	O	Posttranslational modification, protein turnover, chaperones	BMP and activin membrane-bound inhibitor homolog precursor [Mus musculus]	molecular function: binding (GO:0005488);; cellular component: cell (GO:0005623);; cellular component: cell part (GO:0044464);; cellular component: membrane (GO:0016020);; biological process: biological regulation (GO:0065007);; cellular component: membrane part (GO:0044425);; biological process: cellular process (GO:0009987);; biological process: locomotion (GO:0040011);; biological process: sin…
Mus_musculus_newGene_16250	--	2.12059	394	1.55573	319	3.20527	623	0.239724	49	0.424431	83	0.239455	49	1.66504e-14	-2.68248	down	--	--	Molecular Function: nucleic acid binding (GO:0003676);; Molecular Function: structural molecule activity (GO:0005198);; Molecular Function: zinc ion binding (GO:0008270);; Cellular Component: integral component of membrane (GO:0016021);; Cellular Component: viral capsid (GO:0019028);; Biological Process: virion assembly (GO:0019068);;	--	--	--	--	Matrix protein (MA), p15	--	S	Function unknown	mCG1044012, partial [Mus musculus]	molecular function: binding (GO:0005488);; molecular function: structural molecule activity (GO:0005198);; cellular component: membrane (GO:0016020);; cellular component: membrane part (GO:0044425);; cellular component: virion (GO:0019012);; cellular component: virion part (GO:0044423);; biological process: multi-organism process (GO:0051704)
ENSMUSG00000046618	Olfml2a	0.650662	127	0.886495	191	0.292976	60	0.359387	76	0.188113	39	0.177669	38	0.0214704	-1.14465	down	--	--	Cellular Component: extracellular matrix (GO:0005578);; Biological Process: extracellular matrix organization (GO:0030198);; Molecular Function: protein homodimerization activity (GO:0042803);; Molecular Function: extracellular matrix binding (GO:0050840);;	--	--	[W]	Extracellular structures	Olfactomedin-like domain	Olfactomedin-like protein 2A OS=Mus musculus OX=10090 GN=Olfml2a PE=1 SV=1	S	Function unknown	olfactomedin-like protein 2A precursor [Mus musculus]	cellular component: extracellular region (GO:0005576);; cellular component: extracellular region part (GO:0044421);; biological process: cellular process (GO:0009987);; biological process: single-organism process (GO:0044699);; biological process: cellular component organization or biogenesis (GO:0071840);; molecular function: binding (GO:0005488)
ENSMUSG00000057137	Tmem140	7.28505	563	6.58568	601	2.98093	231	12.2268	1072	16.303	1370	13.6546	1280	0.000546499	1.21727	up	--	--	Cellular Component: integral component of membrane (GO:0016021);;	--	--	--	--	TM140 protein family	Transmembrane protein 140 OS=Mus musculus OX=10090 GN=Tmem140 PE=2 SV=1	S	Function unknown	transmembrane protein 140 [Mus musculus]	cellular component: membrane (GO:0016020);; cellular component: membrane part (GO:0044425)
ENSMUSG00000020075	Ddx21	28.9297	4758	28.4286	5161	47.8092	8219	15.3678	2728	15.245	2611	15.7655	2814	1.17463e-06	-1.19566	down	[L]	Replication, recombination and repair	--	K16911|0|mmu:56200|K16911 ATP-dependent RNA helicase DDX21 [EC:3.6.4.13] | (RefSeq) Ddx21, AI255159, AL022742, D10Ertd645e, D10Wsu42e; DExD box helicase 21	--	[A]	RNA processing and modification	DEAD/DEAH box helicase;; GUCT (NUC152) domain;; Helicase conserved C-terminal domain;; Type III restriction enzyme, res subunit	Nucleolar RNA helicase 2 OS=Mus musculus OX=10090 GN=Ddx21 PE=1 SV=3	L	Replication, recombination and repair	unnamed protein product [Mus musculus]	--
ENSMUSG00000071637	Cebpd	28.5097	3720	24.6632	3552	8.17857	1116	48.0705	6767	52.5416	7137	42.837	6066	0.00950303	1.0398	up	--	--	Molecular Function: RNA polymerase II cis-regulatory region sequence-specific DNA binding (GO:0000978);; Molecular Function: DNA-binding transcription activator activity, RNA polymerase II-specific (GO:0001077);; Biological Process: hematopoietic progenitor cell differentiation (GO:0002244);; Cellular Component: nucleus (GO:0005634);; Molecular Function: protein homodimerization activity (GO:0042…	K10050|2.2791e-141|mmu:12609|K10050 CCAAT/enhancer binding protein (C/EBP), delta | (RefSeq) Cebpd, c/EBPdelta; CCAAT/enhancer binding protein (C/EBP), delta	--	[K]	Transcription	Basic region leucine zipper;; Domain of unknown function (DUF4503)	CCAAT/enhancer-binding protein delta OS=Mus musculus OX=10090 GN=Cebpd PE=1 SV=2	K	Transcription	unnamed protein product [Mus musculus]	molecular function: binding (GO:0005488);; biological process: metabolic process (GO:0008152);; biological process: cellular process (GO:0009987);; biological process: biological regulation (GO:0065007);; molecular function: nucleic acid binding transcription factor activity (GO:0001071);; biological process: developmental process (GO:0032502);; biological process: single-organism process (GO:004…
ENSMUSG00000021707	Dhfr	1.91832	358	2.50127	515	3.16371	616	0.969962	195	0.951985	185	0.848032	172	1.22112e-08	-1.44938	down	[H]	Coenzyme transport and metabolism	Molecular Function: mRNA binding (GO:0003729);; Molecular Function: dihydrofolate reductase activity (GO:0004146);; Molecular Function: folic acid binding (GO:0005542);; Biological Process: glycine biosynthetic process (GO:0006545);; Biological Process: tetrahydrobiopterin biosynthetic process (GO:0006729);; Biological Process: one-carbon metabolic process (GO:0006730);; Biological Process: nucle…	K00287|4.44399e-121|mmu:13361|K00287 dihydrofolate reductase [EC:1.5.1.3] | (RefSeq) Dhfr, 8430436I03Rik, AA607882, AI662710, AW555094; dihydrofolate reductase	One carbon pool by folate (ko00670);; Folate biosynthesis (ko00790);; Antifolate resistance (ko01523)	[H]	Coenzyme transport and metabolism	Dihydrofolate reductase	Dihydrofolate reductase OS=Mus musculus OX=10090 GN=Dhfr PE=1 SV=3	H	Coenzyme transport and metabolism	dihydrofolate reductase [Mus musculus]	molecular function: binding (GO:0005488);; biological process: metabolic process (GO:0008152);; biological process: single-organism process (GO:0044699);; molecular function: catalytic activity (GO:0003824);; biological process: cellular process (GO:0009987);; biological process: multicellular organismal process (GO:0032501);; biological process: developmental process (GO:0032502);; biological pr…
Mus_musculus_newGene_21202	--	2.40397	283	1.79884	236	2.53435	306	0.08804	13	0.098675	13	0.305553	42	9.3903e-14	-3.12154	down	--	--	--	--	--	--	--	--	--	--	--	--	--
ENSMUSG00000030827	Fgf21	3.244	108	3.4966	128	2.80377	98	0.737571	27	0.692652	24	0.415808	15	3.73977e-10	-2.19097	down	--	--	--	K22429|2.30711e-131|mmu:56636|K22429 fibroblast growth factor 21 | (RefSeq) Fgf21; fibroblast growth factor 21	MAPK signaling pathway (ko04010);; Ras signaling pathway (ko04014);; Rap1 signaling pathway (ko04015);; PI3K-Akt signaling pathway (ko04151);; Thermogenesis (ko04714);; Regulation of actin cytoskeleton (ko04810);; Pathways in cancer (ko05200);; Melanoma (ko05218);; Breast cancer (ko05224);; Gastric cancer (ko05226)	[T]	Signal transduction mechanisms	Fibroblast growth factor	Fibroblast growth factor 21 OS=Mus musculus OX=10090 GN=Fgf21 PE=2 SV=1	T	Signal transduction mechanisms	fibroblast growth factor 21 precursor [Mus musculus]	--
ENSMUSG00000048583	Igf2	0.443988	60	0.103825	12	0.497846	68	2.54502	364	2.51746	340	1.31288	191	7.21271e-05	2.00844	up	--	--	Biological Process: osteoblast differentiation (GO:0001649);; Molecular Function: insulin receptor binding (GO:0005158);; Molecular Function: insulin-like growth factor receptor binding (GO:0005159);; Molecular Function: hormone activity (GO:0005179);; Cellular Component: extracellular space (GO:0005615);; Biological Process: female pregnancy (GO:0007565);; Biological Process: memory (GO:0007613)…	K13769|6.90706e-90|mmu:16002|K13769 insulin-like growth factor 2 | (RefSeq) Igf2, AL033362, Igf-2, Igf-II, M6pr, Mpr, Peg2; insulin-like growth factor 2	MAPK signaling pathway (ko04010);; Ras signaling pathway (ko04014);; PI3K-Akt signaling pathway (ko04151);; Pathways in cancer (ko05200);; Proteoglycans in cancer (ko05205);; Hepatocellular carcinoma (ko05225)	--	--	Insulin-like growth factor II E-peptide;; Insulin/IGF/Relaxin family	Insulin-like growth factor II OS=Mus musculus OX=10090 GN=Igf2 PE=1 SV=1	K	Transcription	insulin-like growth factor II isoform 1 precursor [Mus musculus]	biological process: cellular process (GO:0009987);; biological process: developmental process (GO:0032502);; biological process: single-organism process (GO:0044699);; molecular function: binding (GO:0005488);; cellular component: extracellular region (GO:0005576);; cellular component: extracellular region part (GO:0044421);; biological process: reproduction (GO:0000003);; biological process: rep…
ENSMUSG00000069516	Lyz2	12.1833	559	6.75293	342	9.39652	451	139.792	6914	192.856	9203	199.487	9924	1.99731e-61	3.96981	up	--	--	Cellular Component: Golgi cis cisterna (GO:0000137);; Biological Process: retina homeostasis (GO:0001895);; Molecular Function: lysozyme activity (GO:0003796);; Cellular Component: extracellular space (GO:0005615);; Cellular Component: microvillus (GO:0005902);; Biological Process: cell wall macromolecule catabolic process (GO:0016998);; Biological Process: cytolysis (GO:0019835);; Cellular Compo…	K13915|1.29642e-92|mmu:17105|K13915 lysozyme C [EC:3.2.1.17] | (RefSeq) Lyz2, AI326280, Lys, Lysm, Lyzf2, Lyzs, Lzm, Lzm-s1, Lzp; lysozyme 2	Salivary secretion (ko04970)	--	--	C-type lysozyme/alpha-lactalbumin family;; Transglycosylase SLT domain	Lysozyme C-2 OS=Mus musculus OX=10090 GN=Lyz2 PE=1 SV=2	G	Carbohydrate transport and metabolism	unnamed protein product [Mus musculus]	cellular component: cell (GO:0005623);; cellular component: organelle (GO:0043226);; cellular component: organelle part (GO:0044422);; cellular component: cell part (GO:0044464);; biological process: multicellular organismal process (GO:0032501);; biological process: single-organism process (GO:0044699);; biological process: biological regulation (GO:0065007);; molecular function: catalytic activ…
ENSMUSG00000026748	Plxdc2	16.0547	3489	14.2624	3465	7.71483	1808	45.1148	11489	37.3509	9094	39.0822	8515	1.01579e-08	1.55212	up	[O]	Posttranslational modification, protein turnover, chaperones	Cellular Component: plasma membrane (GO:0005886);; Cellular Component: integral component of membrane (GO:0016021);; Cellular Component: extracellular exosome (GO:0070062);;	--	--	[W]	Extracellular structures	Plexin repeat	Plexin domain-containing protein 2 OS=Mus musculus OX=10090 GN=Plxdc2 PE=1 SV=1	S	Function unknown	plexin domain-containing protein 2 precursor [Mus musculus]	cellular component: cell (GO:0005623);; cellular component: membrane (GO:0016020);; cellular component: cell part (GO:0044464);; cellular component: membrane part (GO:0044425);; cellular component: extracellular region (GO:0005576);; cellular component: organelle (GO:0043226);; cellular component: extracellular region part (GO:0044421)
ENSMUSG00000054196	Cthrc1	24.7797	997	27.2982	1219	43.602	1834	5.59807	246	8.61155	365	7.76087	343	5.41335e-13	-2.04217	down	--	--	Molecular Function: frizzled binding (GO:0005109);; Cellular Component: extracellular matrix (GO:0005578);; Cellular Component: collagen trimer (GO:0005581);; Cellular Component: extracellular space (GO:0005615);; Cellular Component: cytoplasm (GO:0005737);; Biological Process: cell migration (GO:0016477);; Molecular Function: Wnt-protein binding (GO:0017147);; Biological Process: positive regula…	--	--	--	--	Collagen triple helix repeat (20 copies)	Collagen triple helix repeat-containing protein 1 OS=Mus musculus OX=10090 GN=Cthrc1 PE=2 SV=2	S	Function unknown	collagen triple helix repeat containing 1 [Rattus norvegicus]	molecular function: binding (GO:0005488);; cellular component: extracellular region (GO:0005576);; cellular component: extracellular region part (GO:0044421);; cellular component: macromolecular complex (GO:0032991);; cellular component: cell (GO:0005623);; cellular component: cell part (GO:0044464);; biological process: cellular process (GO:0009987);; biological process: locomotion (GO:0040011);…
ENSMUSG00000022123	Scel	0.128186	12	0.250875	24	0	0	1.74572	161	1.34549	120	1.12468	104	0.000418343	2.11198	up	--	--	--	--	--	[TZR]	Signal transduction mechanisms;; Cytoskeleton;; General function prediction only	--	Sciellin OS=Mus musculus OX=10090 GN=Scel PE=1 SV=2	S	Function unknown	Scel protein [Mus musculus]	--
ENSMUSG00000040061	Plcb2	0	0	0.019416	4	0	0	0.170817	34	0.300218	57	0.454407	89	1.18158e-07	3.05791	up	--	--	Biological Process: detection of chemical stimulus involved in sensory perception of bitter taste (GO:0001580);; Molecular Function: phosphatidylinositol phospholipase C activity (GO:0004435);; Molecular Function: obsolete signal transducer activity (GO:0004871);; Molecular Function: calcium ion binding (GO:0005509);; Molecular Function: phospholipid binding (GO:0005543);; Cellular Component: Gol…	K05858|0|mmu:18796|K05858 phosphatidylinositol phospholipase C, beta [EC:3.1.4.11] | (RefSeq) Plcb2, AI550384, B230205M18Rik, B230399N12; phospholipase C, beta 2	Inositol phosphate metabolism (ko00562);; Rap1 signaling pathway (ko04015);; Calcium signaling pathway (ko04020);; cGMP-PKG signaling pathway (ko04022);; Chemokine signaling pathway (ko04062);; Phosphatidylinositol signaling system (ko04070);; Sphingolipid signaling pathway (ko04071);; Phospholipase D signaling pathway (ko04072);; Adrenergic signaling in cardiomyocytes (ko04261);; Vascular smooth…	[I]	Lipid transport and metabolism	PLC-beta C terminal;; Phosphatidylinositol-specific phospholipase C, X domain;; Phosphatidylinositol-specific phospholipase C, Y domain;; Phosphoinositide-specific phospholipase C, efhand-like;; C2 domain	1-phosphatidylinositol 4,5-bisphosphate phosphodiesterase beta-2 OS=Mus musculus OX=10090 GN=Plcb2 PE=1 SV=1	S	Function unknown	1-phosphatidylinositol 4,5-bisphosphate phosphodiesterase beta-2 isoform a [Mus musculus]	biological process: multicellular organismal process (GO:0032501);; biological process: response to stimulus (GO:0050896);; molecular function: catalytic activity (GO:0003824);; molecular function: signal transducer activity (GO:0004871);; molecular function: binding (GO:0005488);; cellular component: cell (GO:0005623);; cellular component: organelle (GO:0043226);; cellular component: cell part (…
ENSMUSG00000032532	Cck	242.159	5856	224.07	5934	189.076	4771	18.1182	467	33.3772	834	37.0793	969	2.51079e-25	-2.78377	down	--	--	--	K05226|1.35808e-22|mmu:12424|K05226 cholecystokinin | (RefSeq) Cck; cholecystokinin	Neuroactive ligand-receptor interaction (ko04080);; Insulin secretion (ko04911);; Pancreatic secretion (ko04972)	--	--	Gastrin/cholecystokinin family	Cholecystokinin OS=Mus musculus OX=10090 GN=Cck PE=1 SV=3	O	Posttranslational modification, protein turnover, chaperones	cholecystokinin, isoform CRA_a, partial [Mus musculus]	--
ENSMUSG00000020788	Atp2a3	0.216431	36	0.376807	68	0.114856	20	0.743105	128	0.994543	163	1.40648	244	0.000174397	1.70933	up	[P]	Inorganic ion transport and metabolism	Molecular Function: calcium transmembrane transporter activity, phosphorylative mechanism (GO:0005388);; Molecular Function: protein binding (GO:0005515);; Molecular Function: ATP binding (GO:0005524);; Cellular Component: integral component of plasma membrane (GO:0005887);; Biological Process: cellular calcium ion homeostasis (GO:0006874);; Cellular Component: sarcoplasmic reticulum membrane (GO…	K05853|0|mmu:53313|K05853 P-type Ca2+ transporter type 2A [EC:7.2.2.10] | (RefSeq) Atp2a3, SERCA3b, Serca3; ATPase, Ca++ transporting, ubiquitous	Calcium signaling pathway (ko04020);; cGMP-PKG signaling pathway (ko04022);; cAMP signaling pathway (ko04024);; Cardiac muscle contraction (ko04260);; Adrenergic signaling in cardiomyocytes (ko04261);; Thyroid hormone signaling pathway (ko04919);; Pancreatic secretion (ko04972);; Alzheimer disease (ko05010);; Spinocerebellar ataxia (ko05017);; Hypertrophic cardiomyopathy (ko05410);; Arrhythmogeni…	[P]	Inorganic ion transport and metabolism	E1-E2 ATPase;; Cation transporting ATPase, C-terminus;; haloacid dehalogenase-like hydrolase;; Cation transport ATPase (P-type);; Cation transporter/ATPase, N-terminus;; haloacid dehalogenase-like hydrolase	Sarcoplasmic/endoplasmic reticulum calcium ATPase 3 OS=Mus musculus OX=10090 GN=Atp2a3 PE=1 SV=3	P	Inorganic ion transport and metabolism	sarcoplasmic/endoplasmic reticulum calcium ATPase 3 isoform c [Mus musculus]	biological process: localization (GO:0051179);; molecular function: catalytic activity (GO:0003824);; molecular function: transporter activity (GO:0005215);; molecular function: binding (GO:0005488);; cellular component: cell (GO:0005623);; cellular component: membrane (GO:0016020);; cellular component: membrane part (GO:0044425);; cellular component: cell part (GO:0044464);; biological process: …
ENSMUSG00000028896	Rcc1	8.97574	682	8.97078	737	21.7039	1690	6.11759	492	6.51928	493	5.65157	448	0.0034866	-1.10029	down	[DZ]	Cell cycle control, cell division, chromosome partitioning;; Cytoskeleton	Biological Process: G1/S transition of mitotic cell cycle (GO:0000082);; Cellular Component: nuclear chromatin (GO:0000790);; Cellular Component: condensed nuclear chromosome (GO:0000794);; Molecular Function: Ran guanyl-nucleotide exchange factor activity (GO:0005087);; Cellular Component: nucleoplasm (GO:0005654);; Cellular Component: cytoplasm (GO:0005737);; Biological Process: mitotic spindle…	K11493|0|mmu:100088|K11493 regulator of chromosome condensation | (RefSeq) Rcc1, 4931417M11Rik, AI326872, Chc1; regulator of chromosome condensation 1	--	[S]	Function unknown	Regulator of chromosome condensation (RCC1) repeat;; Regulator of chromosome condensation (RCC1) repeat	Regulator of chromosome condensation OS=Mus musculus OX=10090 GN=Rcc1 PE=1 SV=1	DZ	Cell cycle control, cell division, chromosome partitioning;; Cytoskeleton	regulator of chromosome condensation 1, isoform CRA_c [Mus musculus]	biological process: cellular process (GO:0009987);; biological process: single-organism process (GO:0044699);; cellular component: cell (GO:0005623);; cellular component: membrane-enclosed lumen (GO:0031974);; cellular component: organelle (GO:0043226);; cellular component: organelle part (GO:0044422);; cellular component: cell part (GO:0044464);; biological process: biological regulation (GO:006…
ENSMUSG00000052957	Gas1	56.3195	5806	47.038	5353	13.619	1463	126.909	14119	107.639	11554	74.4989	8336	0.00854905	1.16078	up	--	--	Biological Process: positive regulation of mesenchymal cell proliferation (GO:0002053);; Molecular Function: protein binding (GO:0005515);; Biological Process: cell cycle arrest (GO:0007050);; Biological Process: axon guidance (GO:0007411);; Biological Process: negative regulation of protein processing (GO:0010955);; Biological Process: cerebellum morphogenesis (GO:0021587);; Biological Process: …	K06232|1.43999e-128|mmu:14451|K06232 growth arrest-specific 1 | (RefSeq) Gas1, AW554192, Gas-1; growth arrest specific 1	Hedgehog signaling pathway (ko04340)	--	--	GDNF/GAS1 domain	Growth arrest-specific protein 1 OS=Mus musculus OX=10090 GN=Gas1 PE=2 SV=2	S	Function unknown	growth arrest-specific protein 1 [Mus musculus]	biological process: biological regulation (GO:0065007);; molecular function: binding (GO:0005488);; biological process: cellular process (GO:0009987);; biological process: single-organism process (GO:0044699);; biological process: multicellular organismal process (GO:0032501);; biological process: developmental process (GO:0032502);; biological process: locomotion (GO:0040011);; biological proces…
ENSMUSG00000039481	Nrtn	0.349529	13	0.615891	25	0.144454	6	4.02372	155	4.42976	165	2.19527	85	8.00841e-08	2.5195	up	--	--	Biological Process: neural crest cell migration (GO:0001755);; Cellular Component: extracellular region (GO:0005576);; Biological Process: transmembrane receptor protein tyrosine kinase signaling pathway (GO:0007169);; Molecular Function: growth factor activity (GO:0008083);; Biological Process: nerve development (GO:0021675);; Cellular Component: axon (GO:0030424);; Biological Process: neuron pr…	--	--	--	--	Transforming growth factor beta like domain	Neurturin OS=Mus musculus OX=10090 GN=Nrtn PE=1 SV=1	S	Function unknown	neurturin preproprotein [Mus musculus]	biological process: cellular process (GO:0009987);; biological process: locomotion (GO:0040011);; biological process: single-organism process (GO:0044699);; biological process: localization (GO:0051179);; cellular component: extracellular region (GO:0005576);; biological process: signaling (GO:0023052);; biological process: response to stimulus (GO:0050896);; biological process: biological regula…
ENSMUSG00000106447	Gm42957	0.279087	36	0.363896	51	0.25501	34	0.178852	25	0.034646	5	0.029915	5	0.0368019	-1.28429	down	--	--	Biological Process: cell-matrix adhesion (GO:0007160);; Biological Process: integrin-mediated signaling pathway (GO:0007229);; Cellular Component: integrin alpha10-beta1 complex (GO:0034680);; Molecular Function: collagen binding involved in cell-matrix adhesion (GO:0098639);;	K06586|5.08571e-172|fpg:101918997|K06586 integrin alpha 10 | (RefSeq) ITGA10; integrin subunit alpha 10	Focal adhesion (ko04510);; ECM-receptor interaction (ko04512);; Regulation of actin cytoskeleton (ko04810)	[W]	Extracellular structures	Peroxisomal biogenesis factor 11 (PEX11);; FG-GAP repeat;; von Willebrand factor type A domain;; von Willebrand factor type A domain	Integrin alpha-11 OS=Mus musculus OX=10090 GN=Itga11 PE=1 SV=1	U	Intracellular trafficking, secretion, and vesicular transport	integrin alpha-10 precursor [Mus musculus]	biological process: biological adhesion (GO:0022610);; biological process: cellular process (GO:0009987);; biological process: signaling (GO:0023052);; biological process: single-organism process (GO:0044699);; biological process: response to stimulus (GO:0050896);; biological process: biological regulation (GO:0065007);; cellular component: cell (GO:0005623);; cellular component: membrane (GO:00…
Mus_musculus_newGene_5376	--	2.02621	118	1.87291	123	1.97028	140	0.198171	22	0.511389	33	0.645306	43	1.0234e-07	-1.85775	down	--	--	--	--	--	--	--	--	--	--	--	--	--
Mus_musculus_newGene_10945	--	3.23282	225	3.57463	271	2.48396	186	0.682273	54	0.794752	65	0.989403	76	4.85971e-11	-1.78573	down	--	--	--	--	--	--	--	--	--	--	--	mCG140582 [Mus musculus]	--
ENSMUSG00000035413	Tmem98	22.8895	1302	25.829	1622	20.962	1247	52.1902	3203	52.6137	3116	50.4618	3115	7.30226e-17	1.07615	up	--	--	Cellular Component: endoplasmic reticulum (GO:0005783);; Cellular Component: integral component of membrane (GO:0016021);;	--	--	--	--	Grap2 and cyclin-D-interacting	Transmembrane protein 98 OS=Rattus norvegicus OX=10116 GN=Tmem98 PE=2 SV=1	S	Function unknown	transmembrane protein 98, isoform CRA_a, partial [Mus musculus]	cellular component: cell (GO:0005623);; cellular component: organelle (GO:0043226);; cellular component: cell part (GO:0044464);; cellular component: membrane (GO:0016020);; cellular component: membrane part (GO:0044425)
ENSMUSG00000039787	Cercam	13.9164	1237	13.2397	1332	6.99182	638	31.9911	3111	29.2635	2806	29.7553	2869	2.95974e-06	1.29223	up	[M]	Cell wall/membrane/envelope biogenesis	Cellular Component: endoplasmic reticulum lumen (GO:0005788);; Biological Process: cell adhesion (GO:0007155);; Molecular Function: transferase activity (GO:0016740);;	--	--	[O]	Posttranslational modification, protein turnover, chaperones	Glycosyltransferase family 25 (LPS biosynthesis protein);; Glycosyl transferase family 2	Inactive glycosyltransferase 25 family member 3 OS=Mus musculus OX=10090 GN=Cercam PE=3 SV=1	O	Posttranslational modification, protein turnover, chaperones	inactive glycosyltransferase 25 family member 3 precursor [Mus musculus]	cellular component: cell (GO:0005623);; cellular component: membrane-enclosed lumen (GO:0031974);; cellular component: organelle (GO:0043226);; cellular component: organelle part (GO:0044422);; cellular component: cell part (GO:0044464);; biological process: biological adhesion (GO:0022610);; molecular function: catalytic activity (GO:0003824)
ENSMUSG00000033762	Recql4	1.19238	163	0.72468	110	2.29698	327	0.369213	52	0.370256	53	0.280913	41	3.13535e-05	-1.82284	down	[L]	Replication, recombination and repair	Molecular Function: bubble DNA binding (GO:0000405);; Biological Process: DNA strand renaturation (GO:0000733);; Molecular Function: ATP binding (GO:0005524);; Cellular Component: nucleus (GO:0005634);; Cellular Component: chromosome (GO:0005694);; Cellular Component: cytoplasm (GO:0005737);; Biological Process: DNA replication (GO:0006260);; Biological Process: base-excision repair (GO:0006284);…	K10730|0|mmu:79456|K10730 ATP-dependent DNA helicase Q4 [EC:3.6.4.12] | (RefSeq) Recql4, RecQ4; RecQ protein-like 4	--	[L]	Replication, recombination and repair	Helicase conserved C-terminal domain;; DEAD/DEAH box helicase;; Zinc knuckle;; DNA replication and checkpoint protein	ATP-dependent DNA helicase Q4 OS=Mus musculus OX=10090 GN=Recql4 PE=2 SV=2	L	Replication, recombination and repair	PREDICTED: ATP-dependent DNA helicase Q4 isoform X2 [Mus musculus]	molecular function: binding (GO:0005488);; biological process: metabolic process (GO:0008152);; biological process: cellular process (GO:0009987);; biological process: cellular component organization or biogenesis (GO:0071840);; cellular component: cell (GO:0005623);; cellular component: organelle (GO:0043226);; cellular component: cell part (GO:0044464);; biological process: response to stimulus…
ENSMUSG00000039055	Eme1	1.32436	113	0.863006	82	3.13585	280	0.730327	68	0.577414	52	0.4307	40	0.00637541	-1.36532	down	--	--	Biological Process: resolution of meiotic recombination intermediates (GO:0000712);; Molecular Function: DNA binding (GO:0003677);; Molecular Function: protein binding (GO:0005515);; Cellular Component: nuclear heterochromatin (GO:0005720);; Cellular Component: cytoplasm (GO:0005737);; Biological Process: double-strand break repair (GO:0006302);; Molecular Function: crossover junction endodeoxyri…	K10882|0|mmu:268465|K10882 crossover junction endonuclease EME1 [EC:3.1.22.-] | (RefSeq) Eme1, 6820428D13; essential meiotic structure-specific endonuclease 1	Homologous recombination (ko03440);; Fanconi anemia pathway (ko03460)	--	--	ERCC4 domain	Crossover junction endonuclease EME1 OS=Mus musculus OX=10090 GN=Eme1 PE=1 SV=1	L	Replication, recombination and repair	essential meiotic endonuclease 1 homolog 1 (S. pombe), isoform CRA_c, partial [Mus musculus]	biological process: reproduction (GO:0000003);; biological process: cellular process (GO:0009987);; biological process: reproductive process (GO:0022414);; biological process: single-organism process (GO:0044699);; molecular function: binding (GO:0005488);; cellular component: cell (GO:0005623);; cellular component: membrane-enclosed lumen (GO:0031974);; cellular component: organelle (GO:0043226)…
ENSMUSG00000027326	Knl1	2.64601	680	1.27403	372	3.68769	956	0.60574	163	0.5033	133	0.414207	109	1.76414e-09	-2.16863	down	--	--	--	K11542|0|mmu:76464|K11542 protein CASC5 | (RefSeq) Knl1, 2310043D08Rik, 5730505K17Rik, Casc5; kinetochore scaffold 1	--	--	--	--	Kinetochore scaffold 1 OS=Mus musculus OX=10090 GN=Knl1 PE=1 SV=3	S	Function unknown	kinetochore scaffold 1 [Mus musculus]	--
ENSMUSG00000039985	Sinhcaf	2.87012	233	2.97657	269	6.3385	593	2.0555	174	1.27265	129	1.54893	158	0.00325454	-1.19428	down	--	--	Cellular Component: Sin3 complex (GO:0016580);; Biological Process: negative regulation of cell migration (GO:0030336);;	--	--	--	--	Protein Family FAM60A	SIN3-HDAC complex-associated factor OS=Mus musculus OX=10090 GN=Sinhcaf PE=1 SV=1	S	Function unknown	mCG117348, isoform CRA_a, partial [Mus musculus]	cellular component: cell (GO:0005623);; cellular component: membrane-enclosed lumen (GO:0031974);; cellular component: macromolecular complex (GO:0032991);; cellular component: organelle (GO:0043226);; cellular component: organelle part (GO:0044422);; cellular component: cell part (GO:0044464);; biological process: biological regulation (GO:0065007)
ENSMUSG00000033031	Cip2a	5.74531	797	3.86528	591	12.7692	1849	2.07735	312	1.50804	218	0.922518	140	2.14471e-06	-2.03117	down	--	--	Molecular Function: motor activity (GO:0003774);; Molecular Function: actin binding (GO:0003779);; Molecular Function: ATP binding (GO:0005524);; Cellular Component: cytoplasm (GO:0005737);; Cellular Component: plasma membrane (GO:0005886);; Cellular Component: adherens junction (GO:0005913);; Biological Process: spermatogenesis (GO:0007283);; Cellular Component: integral component of membrane (G…	--	--	--	--	--	Protein CIP2A OS=Mus musculus OX=10090 GN=Cip2a PE=1 SV=3	S	Function unknown	RIKEN cDNA C330027C09, isoform CRA_a, partial [Mus musculus]	molecular function: catalytic activity (GO:0003824);; molecular function: binding (GO:0005488);; cellular component: cell (GO:0005623);; cellular component: cell part (GO:0044464);; cellular component: membrane (GO:0016020);; cellular component: cell junction (GO:0030054);; biological process: reproduction (GO:0000003);; biological process: reproductive process (GO:0022414);; biological process: …
ENSMUSG00000044499	Hs3st5	0.044838	5	0.029243	4	0.067703	8	0.78284	73	0.661707	61	0.732112	74	1.38699e-10	2.86628	up	[H]	Coenzyme transport and metabolism	Cellular Component: Golgi apparatus (GO:0005794);; Biological Process: protein sulfation (GO:0006477);; Molecular Function: [heparan sulfate]-glucosamine 3-sulfotransferase 1 activity (GO:0008467);; Biological Process: heparan sulfate proteoglycan biosynthetic process, enzymatic modification (GO:0015015);; Cellular Component: integral component of membrane (GO:0016021);; Biological Process: regul…	K08104|0|mmu:319415|K08104 [heparan sulfate]-glucosamine 3-sulfotransferase 5 [EC:2.8.2.23] | (RefSeq) Hs3st5, D930005L05Rik, Gm1151, Hs3ost5; heparan sulfate (glucosamine) 3-O-sulfotransferase 5	Glycosaminoglycan biosynthesis - heparan sulfate / heparin (ko00534)	[O]	Posttranslational modification, protein turnover, chaperones	Sulfotransferase domain;; Sulfotransferase family	Heparan sulfate glucosamine 3-O-sulfotransferase 5 OS=Mus musculus OX=10090 GN=Hs3st5 PE=2 SV=1	S	Function unknown	heparan sulfate glucosamine 3-O-sulfotransferase 5 [Mus musculus]	cellular component: cell (GO:0005623);; cellular component: organelle (GO:0043226);; cellular component: cell part (GO:0044464);; biological process: metabolic process (GO:0008152);; biological process: cellular process (GO:0009987);; molecular function: catalytic activity (GO:0003824);; biological process: single-organism process (GO:0044699);; cellular component: membrane (GO:0016020);; cellula…
ENSMUSG00000060568	Fam78b	9.08929	1183	9.44254	1357	8.41937	1090	2.08038	292	3.35329	449	3.80399	538	2.76087e-09	-1.51463	down	--	--	--	--	--	--	--	--	Protein FAM78B OS=Mus musculus OX=10090 GN=Fam78b PE=2 SV=2	S	Function unknown	protein FAM78B [Mus musculus]	--
ENSMUSG00000023992	Trem2	2.77128	106	2.93922	122	1.52347	60	6.28085	255	9.80387	384	12.7339	518	2.12689e-06	1.72957	up	--	--	Molecular Function: lipopolysaccharide binding (GO:0001530);; Biological Process: positive regulation of antigen processing and presentation of peptide antigen via MHC class II (GO:0002588);; Molecular Function: transmembrane signaling receptor activity (GO:0004888);; Cellular Component: extracellular region (GO:0005576);; Cellular Component: plasma membrane (GO:0005886);; Biological Process: pha…	K14378|1.26854e-128|mmu:83433|K14378 triggering receptor expressed on myeloid cells 2 | (RefSeq) Trem2, TREM-2, Trem2a, Trem2b, Trem2c; triggering receptor expressed on myeloid cells 2	Osteoclast differentiation (ko04380)	--	--	Immunoglobulin V-set domain	Triggering receptor expressed on myeloid cells 2 OS=Mus musculus OX=10090 GN=Trem2 PE=1 SV=1	U	Intracellular trafficking, secretion, and vesicular transport	triggering receptor expressed on myeloid cells 2 isoform 1 precursor [Mus musculus]	molecular function: binding (GO:0005488);; biological process: biological regulation (GO:0065007);; biological process: cellular process (GO:0009987);; biological process: signaling (GO:0023052);; biological process: single-organism process (GO:0044699);; biological process: response to stimulus (GO:0050896);; molecular function: signal transducer activity (GO:0004871);; molecular function: molec…
ENSMUSG00000053475	Tnfaip6	6.19135	369	8.33068	548	5.34319	333	2.8623	184	2.10914	131	1.87585	122	5.56027e-08	-1.50992	down	--	--	Molecular Function: hyaluronic acid binding (GO:0005540);; Cellular Component: extracellular space (GO:0005615);; Biological Process: cell adhesion (GO:0007155);; Biological Process: positive regulation of cell migration (GO:0030335);; Biological Process: ovulation (GO:0030728);; Biological Process: negative regulation of inflammatory response (GO:0050728);;	K19018|0|mmu:21930|K19018 tumor necrosis factor-inducible gene 6 protein | (RefSeq) Tnfaip6, TSG-6, Tnfip6, Tsg6; tumor necrosis factor alpha induced protein 6	--	[O]	Posttranslational modification, protein turnover, chaperones	CUB domain;; Extracellular link domain	Tumor necrosis factor-inducible gene 6 protein OS=Mus musculus OX=10090 GN=Tnfaip6 PE=2 SV=1	A	RNA processing and modification	tumor necrosis factor-inducible gene 6 protein [Mus pahari]	molecular function: binding (GO:0005488);; cellular component: extracellular region (GO:0005576);; cellular component: extracellular region part (GO:0044421);; biological process: biological adhesion (GO:0022610);; biological process: biological regulation (GO:0065007);; biological process: reproduction (GO:0000003);; biological process: reproductive process (GO:0022414);; biological process: mul…
ENSMUSG00000024737	Slc15a3	0.447011	37	0.207451	19	0.283192	25	1.77909	157	2.30154	196	3.16352	281	1.6255e-11	2.53332	up	[E]	Amino acid transport and metabolism	Molecular Function: proton-dependent oligopeptide secondary active transmembrane transporter activity (GO:0005427);; Cellular Component: lysosomal membrane (GO:0005765);; Biological Process: protein transport (GO:0015031);; Molecular Function: symporter activity (GO:0015293);; Cellular Component: integral component of membrane (GO:0016021);; Biological Process: protein catabolic process (GO:00301…	K14638|0|mmu:65221|K14638 solute carrier family 15 (peptide/histidine transporter), member 3/4 | (RefSeq) Slc15a3, Ci1, cI-1; solute carrier family 15, member 3	--	[E]	Amino acid transport and metabolism	POT family;; Major Facilitator Superfamily	Solute carrier family 15 member 3 OS=Mus musculus OX=10090 GN=Slc15a3 PE=2 SV=1	E	Amino acid transport and metabolism	cAMP inducible 1 protein [Mus musculus]	biological process: localization (GO:0051179);; molecular function: transporter activity (GO:0005215);; cellular component: cell (GO:0005623);; cellular component: membrane (GO:0016020);; cellular component: organelle (GO:0043226);; cellular component: organelle part (GO:0044422);; cellular component: cell part (GO:0044464);; cellular component: membrane part (GO:0044425);; biological process: me…
ENSMUSG00000022814	Umps	7.99644	969	8.67872	1161	14.4925	1831	4.28312	561	5.01711	632	4.35483	574	1.60933e-05	-1.19119	down	[F]	Nucleotide transport and metabolism	--	K13421|0|mmu:22247|K13421 uridine monophosphate synthetase [EC:2.4.2.10 4.1.1.23] | (RefSeq) Umps, 1700095D23Rik, AA408257, AL033308, BB164745; uridine monophosphate synthetase	Pyrimidine metabolism (ko00240);; Drug metabolism - other enzymes (ko00983)	[F]	Nucleotide transport and metabolism	Orotidine 5'-phosphate decarboxylase / HUMPS family;; Phosphoribosyl transferase domain	Uridine 5&apos;-monophosphate synthase OS=Mus musculus OX=10090 GN=Umps PE=1 SV=3	F	Nucleotide transport and metabolism	uridine 5&apos;-monophosphate synthase isoform 1 [Mus musculus]	--
ENSMUSG00000030559	Rab38	0.261283	14	0.085778	6	0.169184	10	1.04698	63	1.02238	59	0.576651	35	0.000361262	1.80329	up	[R]	General function prediction only	--	K07923|1.83158e-152|mmu:72433|K07923 Ras-related protein Rab-38 | (RefSeq) Rab38, 2310011F14Rik, AU043391, cht; RAB38, member RAS oncogene family	--	[T]	Signal transduction mechanisms	Ras family;; Ras of Complex, Roc, domain of DAPkinase;; ADP-ribosylation factor family;; Gtr1/RagA G protein conserved region	Ras-related protein Rab-38 OS=Mus musculus OX=10090 GN=Rab38 PE=1 SV=1	S	Function unknown	ras-related protein Rab-38 [Mus musculus]	--
ENSMUSG00000020635	Fkbp1b	0.922504	31	1.75504	65	1.29572	41	3.91243	136	4.6577	149	3.34631	122	0.000123367	1.35687	up	[O]	Posttranslational modification, protein turnover, chaperones	Biological Process: protein peptidyl-prolyl isomerization (GO:0000413);; Biological Process: negative regulation of protein phosphorylation (GO:0001933);; Molecular Function: peptidyl-prolyl cis-trans isomerase activity (GO:0003755);; Molecular Function: obsolete signal transducer activity (GO:0004871);; Molecular Function: FK506 binding (GO:0005528);; Cellular Component: cytosol (GO:0005829);; B…	K09568|1.05952e-70|mmu:14226|K09568 FK506-binding protein 1 [EC:5.2.1.8] | (RefSeq) Fkbp1b, 12.6kDa, AW494148, FKBP12.6, calstabin2; FK506 binding protein 1b	--	[O]	Posttranslational modification, protein turnover, chaperones	FKBP-type peptidyl-prolyl cis-trans isomerase	Peptidyl-prolyl cis-trans isomerase FKBP1B OS=Mus musculus OX=10090 GN=Fkbp1b PE=1 SV=3	O	Posttranslational modification, protein turnover, chaperones	peptidyl-prolyl cis-trans isomerase FKBP1B [Mus musculus]	biological process: metabolic process (GO:0008152);; biological process: cellular process (GO:0009987);; biological process: biological regulation (GO:0065007);; molecular function: catalytic activity (GO:0003824);; molecular function: signal transducer activity (GO:0004871);; molecular function: binding (GO:0005488);; cellular component: cell (GO:0005623);; cellular component: cell part (GO:0044…
ENSMUSG00000062563	Cys1	7.06179	408	6.58672	395	1.17578	66	12.9269	786	12.8645	787	11.9412	748	0.0364211	1.08278	up	--	--	Molecular Function: RNA polymerase II cis-regulatory region sequence-specific DNA binding (GO:0000978);; Molecular Function: DNA-binding transcription activator activity, RNA polymerase II-specific (GO:0001077);; Molecular Function: obsolete transcriptional repressor activity, RNA polymerase II transcription factor binding (GO:0001191);; Biological Process: kidney development (GO:0001822);; Molec…	--	--	--	--	--	Cystin-1 OS=Mus musculus OX=10090 GN=Cys1 PE=1 SV=1	O	Posttranslational modification, protein turnover, chaperones	cystin 1, partial [Mus musculus]	molecular function: binding (GO:0005488);; biological process: metabolic process (GO:0008152);; biological process: cellular process (GO:0009987);; biological process: biological regulation (GO:0065007);; molecular function: nucleic acid binding transcription factor activity (GO:0001071);; molecular function: transcription factor activity, protein binding (GO:0000988);; biological process: multic…
ENSMUSG00000053007	Creb5	1.58901	416	1.47075	425	2.46971	677	0.400356	115	0.506837	138	0.690687	198	8.16662e-08	-1.70529	down	--	--	Molecular Function: DNA-binding transcription activator activity, RNA polymerase II-specific (GO:0001077);; Cellular Component: nucleus (GO:0005634);; Molecular Function: sequence-specific DNA binding (GO:0043565);; Biological Process: fat cell differentiation (GO:0045444);; Biological Process: positive regulation of transcription by RNA polymerase II (GO:0045944);; Molecular Function: metal ion …	K09047|0|rno:500131|K09047 cyclic AMP-responsive element-binding protein 5 | (RefSeq) Creb5, RGD1566107; cAMP responsive element binding protein 5	cGMP-PKG signaling pathway (ko04022);; cAMP signaling pathway (ko04024);; PI3K-Akt signaling pathway (ko04151);; AMPK signaling pathway (ko04152);; Longevity regulating pathway (ko04211);; Adrenergic signaling in cardiomyocytes (ko04261);; TNF signaling pathway (ko04668);; Thermogenesis (ko04714);; Cholinergic synapse (ko04725);; Dopaminergic synapse (ko04728);; Insulin secretion (ko04911);; Estr…	[K]	Transcription	bZIP transcription factor;; Basic region leucine zipper;; bZIP Maf transcription factor	Cyclic AMP-responsive element-binding protein 5 OS=Mus musculus OX=10090 GN=Creb5 PE=2 SV=3	K	Transcription	PREDICTED: cyclic AMP-responsive element-binding protein 5 isoform X1 [Mus musculus]	biological process: metabolic process (GO:0008152);; biological process: cellular process (GO:0009987);; biological process: biological regulation (GO:0065007);; molecular function: nucleic acid binding transcription factor activity (GO:0001071);; cellular component: cell (GO:0005623);; cellular component: organelle (GO:0043226);; cellular component: cell part (GO:0044464);; molecular function: b…
ENSMUSG00000042766	Trim46	3.31952	308	2.73222	295	2.3659	230	7.29497	716	7.25745	743	6.97039	726	9.71437e-13	1.26931	up	--	--	Cellular Component: intracellular (GO:0005622);; Molecular Function: zinc ion binding (GO:0008270);;	K12022|0|mmu:360213|K12022 tripartite motif-containing protein 46 | (RefSeq) Trim46, TRIFIC; tripartite motif-containing 46	--	[O]	Posttranslational modification, protein turnover, chaperones	B-box zinc finger;; RING-type zinc-finger;; Zinc finger, C3HC4 type (RING finger);; Zinc finger, C3HC4 type (RING finger)	Tripartite motif-containing protein 46 OS=Mus musculus OX=10090 GN=Trim46 PE=1 SV=1	S	Function unknown	PREDICTED: tripartite motif-containing protein 46 isoform X2 [Mus musculus]	cellular component: cell (GO:0005623);; cellular component: cell part (GO:0044464);; molecular function: binding (GO:0005488)
ENSMUSG00000056758	Hmga2	64.4139	8327	71.5974	10217	116.465	15744	13.1861	1839	17.7947	2397	18.5178	2604	8.71063e-18	-2.28354	down	--	--	Biological Process: negative regulation of transcription by RNA polymerase II (GO:0000122);; Cellular Component: nuclear chromosome (GO:0000228);; Molecular Function: obsolete transcription factor activity, transcription factor binding (GO:0000989);; Molecular Function: core promoter sequence-specific DNA binding (GO:0001047);; Molecular Function: DNA-binding transcription activator activity, RNA…	K09283|3.30221e-27|mmu:15364|K09283 high mobility group AT-hook protein 2 | (RefSeq) Hmga2, 9430083A20Rik, HMGI-C, Hmgic, pg, pygmy; high mobility group AT-hook 2	Transcriptional misregulation in cancer (ko05202);; MicroRNAs in cancer (ko05206)	--	--	--	High mobility group protein HMGI-C OS=Mus musculus OX=10090 GN=Hmga2 PE=1 SV=1	B	Chromatin structure and dynamics	high mobility group protein HMGI-C isoform 2 [Mus musculus]	biological process: biological regulation (GO:0065007);; cellular component: cell (GO:0005623);; cellular component: organelle (GO:0043226);; cellular component: organelle part (GO:0044422);; cellular component: cell part (GO:0044464);; molecular function: transcription factor activity, protein binding (GO:0000988);; molecular function: binding (GO:0005488);; biological process: metabolic process…
ENSMUSG00000021391	Cenpp	2.43106	97	1.7682	78	2.96381	124	1.1843	51	0.818866	34	0.877917	38	0.00104078	-1.24281	down	--	--	Cellular Component: chromosome, centromeric region (GO:0000775);; Cellular Component: nucleolus (GO:0005730);; Biological Process: CENP-A containing nucleosome assembly (GO:0034080);;	K11508|0|mmu:66336|K11508 centromere protein P | (RefSeq) Cenpp, 1700022C02Rik, 4921518G09Rik; centromere protein P	--	--	--	CENP-A-nucleosome distal (CAD) centromere subunit, CENP-P	Centromere protein P OS=Mus musculus OX=10090 GN=Cenpp PE=2 SV=1	S	Function unknown	centromere protein P [Mus musculus]	cellular component: cell (GO:0005623);; cellular component: organelle (GO:0043226);; cellular component: organelle part (GO:0044422);; cellular component: cell part (GO:0044464);; biological process: cellular process (GO:0009987);; biological process: cellular component organization or biogenesis (GO:0071840)
ENSMUSG00000030486	Zfp108	0.67301	61	0.412106	41	0.294041	28	1.38091	135	1.2652	119	1.13236	111	0.00125799	1.24723	up	[R]	General function prediction only	--	K09228|0|mmu:54678|K09228 KRAB domain-containing zinc finger protein | (RefSeq) Zfp108; zinc finger protein 108	Herpes simplex virus 1 infection (ko05168)	[R]	General function prediction only	Zinc-finger double domain;; Zinc finger, C2H2 type;; C2H2-type zinc finger;; Zinc-finger double-stranded RNA-binding;; KRAB box;; Zinc ribbon domain;; C2H2-type zinc finger;; Zinc-finger of C2H2 type;; Probable zinc-ribbon domain;; XPA protein N-terminal	Zinc finger protein 235 OS=Mus musculus OX=10090 GN=Znf235 PE=2 SV=1	S	Function unknown	zinc finger protein 108 [Mus musculus]	--
ENSMUSG00000032607	Amt	0.912911	67	0.615792	50	0.677107	52	2.12721	167	2.05875	156	1.17489	93	0.00352626	1.08903	up	[E]	Amino acid transport and metabolism	--	K00605|0|mmu:434437|K00605 aminomethyltransferase [EC:2.1.2.10] | (RefSeq) Amt, EG434437, GCVT; aminomethyltransferase	Glycine, serine and threonine metabolism (ko00260);; Glyoxylate and dicarboxylate metabolism (ko00630);; One carbon pool by folate (ko00670);; Carbon metabolism (ko01200)	[E]	Amino acid transport and metabolism	Aminomethyltransferase folate-binding domain;; Glycine cleavage T-protein C-terminal barrel domain	Aminomethyltransferase, mitochondrial OS=Mus musculus OX=10090 GN=Amt PE=1 SV=1	E	Amino acid transport and metabolism	aminomethyltransferase, mitochondrial precursor [Mus musculus]	--
ENSMUSG00000027358	Bmp2	0.510824	64	0.483787	67	0.424494	55	0.169518	23	0.08725	12	0.028279	4	0.00069598	-1.7968	down	--	--	Biological Process: negative regulation of transcription by RNA polymerase II (GO:0000122);; Biological Process: activation of MAPK activity (GO:0000187);; Biological Process: branching involved in ureteric bud morphogenesis (GO:0001658);; Biological Process: response to hypoxia (GO:0001666);; Biological Process: in utero embryonic development (GO:0001701);; Biological Process: positive regulatio…	K21283|0|mmu:12156|K21283 bone morphogenetic protein 2 | (RefSeq) Bmp2, AI467020, Bmp2a; bone morphogenetic protein 2	Cytokine-cytokine receptor interaction (ko04060);; TGF-beta signaling pathway (ko04350);; Hippo signaling pathway (ko04390);; Pathways in cancer (ko05200);; Basal cell carcinoma (ko05217)	[T]	Signal transduction mechanisms	TGF-beta propeptide;; Transforming growth factor beta like domain	Bone morphogenetic protein 2 OS=Mus musculus OX=10090 GN=Bmp2 PE=1 SV=3	O	Posttranslational modification, protein turnover, chaperones	bone morphogenetic protein 2 preproprotein [Mus musculus]	biological process: biological regulation (GO:0065007);; biological process: multicellular organismal process (GO:0032501);; biological process: developmental process (GO:0032502);; biological process: single-organism process (GO:0044699);; biological process: response to stimulus (GO:0050896);; biological process: cellular process (GO:0009987);; biological process: signaling (GO:0023052);; biolo…
ENSMUSG00000031004	Mki67	12.3936	4343	6.32163	2445	20.9933	7690	3.18862	1206	2.49231	910	1.67872	639	1.1806e-08	-2.20446	down	[T]	Signal transduction mechanisms	Cellular Component: chromosome, centromeric region (GO:0000775);; Cellular Component: condensed chromosome (GO:0000793);; Molecular Function: DNA binding (GO:0003677);; Molecular Function: ATP binding (GO:0005524);; Cellular Component: nucleolus (GO:0005730);; Cellular Component: cytoplasm (GO:0005737);; Biological Process: DNA metabolic process (GO:0006259);; Biological Process: regulation of mi…	K17582|0|mmu:17345|K17582 antigen KI-67 | (RefSeq) Mki67, D630048A14Rik, Ki-67, Ki67; antigen identified by monoclonal antibody Ki 67	--	--	--	K167R (NUC007) repeat;; Protein phosphatase 1 binding;; FHA domain;; Inner membrane component of T3SS, cytoplasmic domain	Proliferation marker protein Ki-67 OS=Mus musculus OX=10090 GN=Mki67 PE=1 SV=1	T	Signal transduction mechanisms	proliferation marker protein Ki-67 [Mus musculus]	cellular component: cell (GO:0005623);; cellular component: organelle (GO:0043226);; cellular component: organelle part (GO:0044422);; cellular component: cell part (GO:0044464);; molecular function: binding (GO:0005488);; biological process: metabolic process (GO:0008152);; biological process: cellular process (GO:0009987);; biological process: biological regulation (GO:0065007);; biological pro…
Mus_musculus_newGene_22799	--	0.531567	76	0.417739	51	0.418737	45	1.57656	179	1.88386	180	2.46018	219	1.32399e-06	1.53058	up	--	--	--	--	--	--	--	--	--	--	--	unnamed protein product [Mus musculus]	--
ENSMUSG00000003541	Ier3	44.1777	1741	73.414	3192	58.1004	2393	17.8262	758	18.4771	758	17.6085	753	4.2416e-15	-1.70857	down	--	--	Biological Process: response to protozoan (GO:0001562);; Biological Process: negative regulation of systemic arterial blood pressure (GO:0003085);; Molecular Function: protein binding (GO:0005515);; Cellular Component: nucleus (GO:0005634);; Biological Process: regulation of DNA repair (GO:0006282);; Biological Process: mitotic G2 DNA damage checkpoint (GO:0007095);; Biological Process: intrinsic…	--	--	--	--	--	Radiation-inducible immediate-early gene IEX-1 OS=Mus musculus OX=10090 GN=Ier3 PE=1 SV=1	U	Intracellular trafficking, secretion, and vesicular transport	radiation-inducible immediate-early gene IEX-1 [Mus musculus]	biological process: response to stimulus (GO:0050896);; biological process: multi-organism process (GO:0051704);; biological process: multicellular organismal process (GO:0032501);; biological process: biological regulation (GO:0065007);; molecular function: binding (GO:0005488);; cellular component: cell (GO:0005623);; cellular component: organelle (GO:0043226);; cellular component: cell part (G…
ENSMUSG00000028370	Pappa	3.70855	1425	3.3131	1405	1.24232	499	25.6435	10627	15.8978	6357	17.0788	7119	4.38499e-12	2.47914	up	[S]	Function unknown	Molecular Function: metalloendopeptidase activity (GO:0004222);; Cellular Component: extracellular space (GO:0005615);; Biological Process: proteolysis (GO:0006508);; Molecular Function: metal ion binding (GO:0046872);; Biological Process: response to glucocorticoid (GO:0051384);;	K07762|0|mmu:18491|K07762 pappalysin-1 [EC:3.4.24.79] | (RefSeq) Pappa, 8430414N03Rik, IGFBP-4ase, PAG1, PAPP-A; pregnancy-associated plasma protein A	--	--	--	Sushi repeat (SCR repeat);; Concanavalin A-like lectin/glucanases superfamily;; Pregnancy-associated plasma protein-A	Pappalysin-1 OS=Mus musculus OX=10090 GN=Pappa PE=2 SV=2	O	Posttranslational modification, protein turnover, chaperones	pappalysin-1 precursor [Mus musculus]	biological process: metabolic process (GO:0008152);; molecular function: catalytic activity (GO:0003824);; cellular component: extracellular region (GO:0005576);; cellular component: extracellular region part (GO:0044421);; molecular function: binding (GO:0005488);; biological process: response to stimulus (GO:0050896)
ENSMUSG00000001435	Col18a1	13.3354	2405	12.3794	2430	9.5642	1740	5.07867	964	5.07164	923	5.68936	1042	7.47839e-12	-1.22673	down	--	--	--	K06823|0|mmu:12822|K06823 collagen type XVIII alpha | (RefSeq) Col18a1; collagen, type XVIII, alpha 1	Protein digestion and absorption (ko04974)	[W]	Extracellular structures	Collagenase NC10 and Endostatin;; Domain of Unknown Function (DUF959);; Collagen triple helix repeat (20 copies);; Fz domain;; Concanavalin A-like lectin/glucanases superfamily	Collagen alpha-1(XVIII) chain OS=Mus musculus OX=10090 GN=Col18a1 PE=1 SV=4	S	Function unknown	PREDICTED: collagen alpha-1(XVIII) chain isoform X2 [Mus musculus]	--
ENSMUSG00000028967	Errfi1	133.67	14165	239.172	27973	174.39	19319	35.4068	4048	37.401	4127	34.4965	3968	4.34218e-25	-2.32281	down	--	--	--	--	--	--	--	EGFR receptor inhibitor Mig-6;; GTPase binding	ERBB receptor feedback inhibitor 1 OS=Mus musculus OX=10090 GN=Errfi1 PE=1 SV=1	O	Posttranslational modification, protein turnover, chaperones	ERBB receptor feedback inhibitor 1 [Mus musculus]	--
ENSMUSG00000034110	Kctd7	1.30901	173	0.933605	151	1.1237	160	2.54055	403	2.34783	350	2.33372	361	3.24487e-08	1.07759	up	--	--	Cellular Component: cytosol (GO:0005829);; Cellular Component: plasma membrane (GO:0005886);; Biological Process: protein homooligomerization (GO:0051260);;	K21917|0|mmu:212919|K21917 BTB/POZ domain-containing protein KCTD7/14 | (RefSeq) Kctd7, 4932409E18, 9430010P06Rik; potassium channel tetramerisation domain containing 7	--	[R]	General function prediction only	BTB/POZ domain	BTB/POZ domain-containing protein KCTD7 OS=Mus musculus OX=10090 GN=Kctd7 PE=1 SV=1	S	Function unknown	BTB/POZ domain-containing protein KCTD7 [Mus musculus]	cellular component: cell (GO:0005623);; cellular component: cell part (GO:0044464);; cellular component: membrane (GO:0016020);; biological process: cellular process (GO:0009987);; biological process: cellular component organization or biogenesis (GO:0071840)
ENSMUSG00000025271	Pfkfb1	1.93542	94	1.27461	69	2.47995	134	0.732211	48	0.969614	56	0.819387	41	0.0145683	-1.00694	down	[E]	Amino acid transport and metabolism	Molecular Function: 6-phosphofructo-2-kinase activity (GO:0003873);; Molecular Function: fructose-2,6-bisphosphate 2-phosphatase activity (GO:0004331);; Molecular Function: ATP binding (GO:0005524);; Biological Process: fructose metabolic process (GO:0006000);; Biological Process: fructose 2,6-bisphosphate metabolic process (GO:0006003);; Biological Process: gluconeogenesis (GO:0006094);; Biologi…	K19028|0|rno:24638|K19028 6-phosphofructo-2-kinase / fructose-2,6-biphosphatase 1 [EC:2.7.1.105 3.1.3.46] | (RefSeq) Pfkfb1, PFRX, Pfkfb01; 6-phosphofructo-2-kinase/fructose-2,6-biphosphatase 1	Fructose and mannose metabolism (ko00051);; AMPK signaling pathway (ko04152);; Glucagon signaling pathway (ko04922)	[G]	Carbohydrate transport and metabolism	6-phosphofructo-2-kinase;; Histidine phosphatase superfamily (branch 1);; AAA domain	6-phosphofructo-2-kinase/fructose-2,6-bisphosphatase 1 OS=Mus musculus OX=10090 GN=Pfkfb1 PE=1 SV=2	G	Carbohydrate transport and metabolism	PREDICTED: 6-phosphofructo-2-kinase/fructose-2,6-bisphosphatase 1 isoform X1 [Mus musculus]	biological process: metabolic process (GO:0008152);; biological process: cellular process (GO:0009987);; molecular function: catalytic activity (GO:0003824);; molecular function: binding (GO:0005488);; biological process: single-organism process (GO:0044699);; biological process: multicellular organismal process (GO:0032501);; biological process: developmental process (GO:0032502);; biological pr…
Mus_musculus_newGene_6277	--	1.58484	60	1.17137	41	3.71946	170	0.735126	31	0.32916	16	0.808543	37	0.0196395	-1.33427	down	--	--	Biological Process: ribosomal large subunit assembly (GO:0000027);; Molecular Function: structural constituent of ribosome (GO:0003735);; Molecular Function: chloride channel activity (GO:0005254);; Cellular Component: nucleus (GO:0005634);; Cellular Component: mitochondrial large ribosomal subunit (GO:0005762);; Cellular Component: endoplasmic reticulum (GO:0005783);; Cellular Component: Golgi a…	--	--	--	--	--	--	S	Function unknown	mCG145184, partial [Mus musculus]	biological process: cellular process (GO:0009987);; biological process: cellular component organization or biogenesis (GO:0071840);; molecular function: structural molecule activity (GO:0005198);; biological process: localization (GO:0051179);; molecular function: transporter activity (GO:0005215);; cellular component: cell (GO:0005623);; cellular component: organelle (GO:0043226);; cellular comp…
ENSMUSG00000078612	Fyb2	4.12097	451	3.14149	379	5.32613	609	0.551045	65	0.436848	50	0.729226	87	2.45208e-19	-2.71435	down	--	--	--	--	--	--	--	Helically-extended SH3 domain	FYN-binding protein 2 OS=Mus musculus OX=10090 GN=Fyb2 PE=1 SV=1	S	Function unknown	FYN-binding protein 2 isoform b [Mus musculus]	--
ENSMUSG00000032221	Mns1	1.46398	261	1.2941	261	2.13657	398	0.654462	124	0.600651	98	0.446254	88	1.09633e-07	-1.56021	down	--	--	Cellular Component: nuclear envelope (GO:0005635);; Cellular Component: intermediate filament (GO:0005882);; Cellular Component: axoneme (GO:0005930);; Biological Process: spermatogenesis (GO:0007283);; Cellular Component: sperm flagellum (GO:0036126);; Molecular Function: identical protein binding (GO:0042802);; Biological Process: positive regulation of cilium assembly (GO:0045724);; Biological…	--	--	--	--	Trichohyalin-plectin-homology domain	Meiosis-specific nuclear structural protein 1 OS=Mus musculus OX=10090 GN=Mns1 PE=1 SV=1	S	Function unknown	meiosis-specific nuclear structural protein 1, isoform CRA_b, partial [Mus musculus]	cellular component: cell (GO:0005623);; cellular component: organelle (GO:0043226);; cellular component: organelle part (GO:0044422);; cellular component: cell part (GO:0044464);; cellular component: supramolecular complex (GO:0099080);; biological process: reproduction (GO:0000003);; biological process: reproductive process (GO:0022414);; biological process: multicellular organismal process (GO:…
ENSMUSG00000020407	Upp1	1.33155	39	0.874948	41	2.18084	96	0.461076	22	0.278877	13	0.161018	8	0.00341412	-1.60768	down	[F]	Nucleotide transport and metabolism	--	K00757|0|mmu:22271|K00757 uridine phosphorylase [EC:2.4.2.3] | (RefSeq) Upp1, AI325217, UPase, UdRPase, Up, Upp; uridine phosphorylase 1	Pyrimidine metabolism (ko00240);; Drug metabolism - other enzymes (ko00983)	[F]	Nucleotide transport and metabolism	Phosphorylase superfamily	Uridine phosphorylase 1 OS=Mus musculus OX=10090 GN=Upp1 PE=1 SV=2	F	Nucleotide transport and metabolism	uridine phosphorylase 1 [Mus musculus]	--
ENSMUSG00000034612	Chst11	25.7084	4949	28.6721	6092	46.7252	9402	12.1163	2517	12.9746	2601	15.5122	3241	1.2571e-06	-1.31096	down	--	--	Cellular Component: Golgi membrane (GO:0000139);; Molecular Function: N-acetylgalactosamine 4-O-sulfotransferase activity (GO:0001537);; Biological Process: chondrocyte development (GO:0002063);; Biological Process: respiratory gaseous exchange by respiratory system (GO:0007585);; Biological Process: post-embryonic development (GO:0009791);; Cellular Component: integral component of membrane (GO:…	K01017|0|mmu:58250|K01017 chondroitin 4-sulfotransferase 11 [EC:2.8.2.5] | (RefSeq) Chst11, 1110020P09Rik, C4ST, C4ST-1, C4ST1, C4s; carbohydrate sulfotransferase 11	Glycosaminoglycan biosynthesis - chondroitin sulfate / dermatan sulfate (ko00532)	[MW]	Cell wall/membrane/envelope biogenesis;; Extracellular structures	Sulfotransferase family	Carbohydrate sulfotransferase 11 OS=Mus musculus OX=10090 GN=Chst11 PE=2 SV=1	S	Function unknown	carbohydrate sulfotransferase 11 [Mus musculus]	cellular component: cell (GO:0005623);; cellular component: membrane (GO:0016020);; cellular component: organelle (GO:0043226);; cellular component: organelle part (GO:0044422);; cellular component: cell part (GO:0044464);; molecular function: catalytic activity (GO:0003824);; biological process: cellular process (GO:0009987);; biological process: developmental process (GO:0032502);; biological p…
ENSMUSG00000024621	Csf1r	0.946298	155	0.851526	154	1.40824	242	4.26611	754	6.46344	1101	7.49311	1332	1.1619e-14	2.27142	up	--		Molecular Function: macrophage colony-stimulating factor receptor activity (GO:0005011);; Molecular Function: ATP binding (GO:0005524);; Cellular Component: intracellular (GO:0005622);; Cellular Component: plasma membrane (GO:0005886);; Biological Process: inflammatory response (GO:0006954);; Biological Process: transmembrane receptor protein tyrosine kinase signaling pathway (GO:0007169);; Biolo…	K05090|0|mmu:12978|K05090 macrophage colony-stimulating factor 1 receptor [EC:2.7.10.1] | (RefSeq) Csf1r, AI323359, CD115, CSF-1R, Csfmr, Fim-2, Fim2, Fms, M-CSF-R, M-CSFR; colony stimulating factor 1 receptor	MAPK signaling pathway (ko04010);; Ras signaling pathway (ko04014);; Rap1 signaling pathway (ko04015);; Cytokine-cytokine receptor interaction (ko04060);; Viral protein interaction with cytokine and cytokine receptor (ko04061);; PI3K-Akt signaling pathway (ko04151);; Osteoclast differentiation (ko04380);; Hematopoietic cell lineage (ko04640);; Pathways in cancer (ko05200);; Transcriptional misreg…	[T]	Signal transduction mechanisms	Protein tyrosine kinase;; Protein kinase domain;; Immunoglobulin domain;; Immunoglobulin domain;; Immunoglobulin domain;; Immunoglobulin I-set domain;; Immunoglobulin V-set domain	Macrophage colony-stimulating factor 1 receptor OS=Mus musculus OX=10090 GN=Csf1r PE=1 SV=3	T	Signal transduction mechanisms	macrophage colony-stimulating factor 1 receptor precursor [Mus musculus]	biological process: metabolic process (GO:0008152);; biological process: cellular process (GO:0009987);; biological process: signaling (GO:0023052);; biological process: single-organism process (GO:0044699);; biological process: response to stimulus (GO:0050896);; biological process: biological regulation (GO:0065007);; molecular function: catalytic activity (GO:0003824);; molecular function: sig…
ENSMUSG00000043336	Filip1l	19.0667	2161	18.2201	2321	33.785	4169	11.8054	1473	9.20918	1187	8.29046	1075	4.23354e-05	-1.22762	down	--	--	Cellular Component: nucleus (GO:0005634);; Cellular Component: cytoplasm (GO:0005737);; Cellular Component: membrane (GO:0016020);;	--	--	--	--	Cortactin-binding protein-2	Filamin A-interacting protein 1-like OS=Mus musculus OX=10090 GN=Filip1l PE=1 SV=2	S	Function unknown	filamin A-interacting protein 1-like isoform 1 [Mus musculus]	cellular component: cell (GO:0005623);; cellular component: organelle (GO:0043226);; cellular component: cell part (GO:0044464);; cellular component: membrane (GO:0016020)
Mus_musculus_newGene_16500	--	1.93617	185	1.86241	196	3.55841	355	0.450132	47	0.544057	54	0.934616	97	1.72682e-05	-1.74029	down	--	--	--	--	--	--	--	Retroviral envelope protein	--	S	Function unknown	mCG148321 [Mus musculus]	--
Mus_musculus_newGene_6993	--	9.72219	595	9.29521	628	9.55713	697	3.66964	219	4.05882	222	4.95725	290	4.07231e-13	-1.44125	down	--	--	--	--	--	--	--	--	--	--	--	mCG146105, partial [Mus musculus]	--
ENSMUSG00000032089	Il10ra	0	0	0.014799	2	0	0	0.647783	86	0.755422	96	0.938337	125	2.27269e-20	4.59901	up	--	--	Molecular Function: interleukin-10 receptor activity (GO:0004920);; Cellular Component: plasma membrane (GO:0005886);; Cellular Component: integral component of membrane (GO:0016021);; Biological Process: cytokine-mediated signaling pathway (GO:0019221);; Molecular Function: interleukin-10 binding (GO:0019969);; Biological Process: response to lipopolysaccharide (GO:0032496);; Biological Process:…	K05134|0|mmu:16154|K05134 interleukin 10 receptor alpha | (RefSeq) Il10ra, AW553859, CDw210, CDw210a, IL-10R1, IL-10RA, Il10r, mIL-10R; interleukin 10 receptor, alpha	Cytokine-cytokine receptor interaction (ko04060);; Viral protein interaction with cytokine and cytokine receptor (ko04061);; JAK-STAT signaling pathway (ko04630);; Toxoplasmosis (ko05145);; Tuberculosis (ko05152);; Human cytomegalovirus infection (ko05163)	--	--	Tissue factor	Interleukin-10 receptor subunit alpha OS=Mus musculus OX=10090 GN=Il10ra PE=2 SV=1	U	Intracellular trafficking, secretion, and vesicular transport	interleukin-10 receptor subunit alpha isoform 1 precursor [Mus musculus]	biological process: cellular process (GO:0009987);; biological process: signaling (GO:0023052);; biological process: single-organism process (GO:0044699);; biological process: response to stimulus (GO:0050896);; biological process: biological regulation (GO:0065007);; molecular function: signal transducer activity (GO:0004871);; molecular function: molecular transducer activity (GO:0060089);; cel…
ENSMUSG00000003949	Hlf	0.488644	96	0.496054	108	0.182638	39	0.151713	33	0.151013	31	0.09969	22	0.00638062	-1.31567	down	--	--	--	K09057|1.41115e-158|mmu:217082|K09057 hepatic leukemia factor | (RefSeq) Hlf, E230015K02Rik; hepatic leukemia factor	--	[K]	Transcription	Basic region leucine zipper	Hepatic leukemia factor OS=Mus musculus OX=10090 GN=Hlf PE=2 SV=1	K	Transcription	hepatic leukemia factor [Mus musculus]	--
ENSMUSG00000024640	Psat1	73.0168	6633	74.8754	7506	103.653	9858	27.5242	2697	31.137	2948	33.7017	3332	2.51451e-13	-1.4657	down	[HE]	Coenzyme transport and metabolism;; Amino acid transport and metabolism	Molecular Function: O-phospho-L-serine:2-oxoglutarate aminotransferase activity (GO:0004648);; Cellular Component: cytoplasm (GO:0005737);; Biological Process: L-serine biosynthetic process (GO:0006564);; Cellular Component: extracellular exosome (GO:0070062);;	K00831|0|mmu:107272|K00831 phosphoserine aminotransferase [EC:2.6.1.52] | (RefSeq) Psat1, D8Ertd814e, EPIP, PSA, Psat; phosphoserine aminotransferase 1	Glycine, serine and threonine metabolism (ko00260);; Cysteine and methionine metabolism (ko00270);; Vitamin B6 metabolism (ko00750);; Carbon metabolism (ko01200);; Biosynthesis of amino acids (ko01230)	[HE]	Coenzyme transport and metabolism;; Amino acid transport and metabolism	Aminotransferase class-V	Phosphoserine aminotransferase OS=Mus musculus OX=10090 GN=Psat1 PE=1 SV=1	E	Amino acid transport and metabolism	phosphoserine aminotransferase isoform 1 [Mus musculus]	molecular function: catalytic activity (GO:0003824);; cellular component: cell (GO:0005623);; cellular component: cell part (GO:0044464);; biological process: metabolic process (GO:0008152);; biological process: cellular process (GO:0009987);; biological process: single-organism process (GO:0044699);; cellular component: extracellular region (GO:0005576);; cellular component: organelle (GO:004322…
ENSMUSG00000045658	Pid1	8.61356	800	9.84045	989	3.04236	292	21.837	2176	24.5726	2350	19.7596	1985	0.000212143	1.40324	up	--	--	Biological Process: negative regulation of protein phosphorylation (GO:0001933);; Molecular Function: protein binding (GO:0005515);; Cellular Component: nucleoplasm (GO:0005654);; Cellular Component: cytoplasm (GO:0005737);; Biological Process: cellular response to leptin stimulus (GO:0044320);; Biological Process: positive regulation of transcription by RNA polymerase II (GO:0045944);; Biologica…	--	--	[S]	Function unknown	Phosphotyrosine interaction domain (PTB/PID);; Phosphotyrosine interaction domain (PTB/PID)	PTB-containing, cubilin and LRP1-interacting protein OS=Mus musculus OX=10090 GN=Pid1 PE=1 SV=2	S	Function unknown	unnamed protein product, partial [Mus musculus]	biological process: biological regulation (GO:0065007);; molecular function: binding (GO:0005488);; cellular component: cell (GO:0005623);; cellular component: organelle (GO:0043226);; cellular component: organelle part (GO:0044422);; cellular component: cell part (GO:0044464);; biological process: cellular process (GO:0009987);; biological process: response to stimulus (GO:0050896);; biological …
ENSMUSG00000025473	Adam8	0.977353	107	0.470031	58	0.934904	105	7.06039	824	9.13973	1031	11.9553	1403	2.15614e-25	3.21558	up	--	--	Biological Process: cell morphogenesis (GO:0000902);; Biological Process: angiogenesis (GO:0001525);; Cellular Component: podosome (GO:0002102);; Biological Process: leukocyte migration involved in inflammatory response (GO:0002523);; Biological Process: positive regulation of acute inflammatory response (GO:0002675);; Molecular Function: metalloendopeptidase activity (GO:0004222);; Molecular Fun…	K06540|0|mmu:11501|K06540 disintegrin and metalloproteinase domain-containing protein 8 [EC:3.4.24.-] | (RefSeq) Adam8, ADAM_8, CD156, CD156a, E430039A18Rik, MS2; a disintegrin and metallopeptidase domain 8	--	[O]	Posttranslational modification, protein turnover, chaperones	Reprolysin (M12B) family zinc metalloprotease;; Reprolysin family propeptide;; Metallo-peptidase family M12;; Disintegrin;; Metallo-peptidase family M12B Reprolysin-like;; Metallo-peptidase family M12B Reprolysin-like;; Metallo-peptidase family M12B Reprolysin-like;; ADAM cysteine-rich	Disintegrin and metalloproteinase domain-containing protein 8 OS=Mus musculus OX=10090 GN=Adam8 PE=1 SV=3	S	Function unknown	a disintegrin and metallopeptidase domain 8, isoform CRA_b, partial [Mus musculus]	biological process: cellular process (GO:0009987);; biological process: developmental process (GO:0032502);; biological process: single-organism process (GO:0044699);; biological process: cellular component organization or biogenesis (GO:0071840);; cellular component: cell (GO:0005623);; cellular component: macromolecular complex (GO:0032991);; cellular component: organelle (GO:0043226);; cellula…
ENSMUSG00000022747	St3gal6	0.264509	38	0.33214	53	0.451741	59	0.100484	16	0.072867	11	0.154575	25	0.00575867	-1.33881	down	--	--	--	K03792|0|mmu:54613|K03792 neolactotetraosylceramide alpha-2,3-sialyltransferase (sialyltransferase 10) [EC:2.4.99.6] | (RefSeq) St3gal6, 1700023B24Rik, AI930218, AW552396, Siat10, St3galVI; ST3 beta-galactoside alpha-2,3-sialyltransferase 6	Glycosphingolipid biosynthesis - lacto and neolacto series (ko00601)	[G]	Carbohydrate transport and metabolism	Glycosyltransferase family 29 (sialyltransferase)	Type 2 lactosamine alpha-2,3-sialyltransferase OS=Mus musculus OX=10090 GN=St3gal6 PE=2 SV=3	S	Function unknown	ST3 beta-galactoside alpha-2,3-sialyltransferase 6, isoform CRA_b, partial [Mus musculus]	--
ENSMUSG00000060397	Zfp128	0.498664	67	0.521589	77	0.312934	44	1.26245	182	1.1389	159	0.812057	118	0.00161906	1.10031	up	[R]	General function prediction only	Biological Process: negative regulation of transcription by RNA polymerase II (GO:0000122);; Molecular Function: RNA polymerase II transcription regulatory region sequence-specific DNA binding (GO:0000977);; Molecular Function: DNA-binding transcription factor activity (GO:0003700);; Molecular Function: protein binding (GO:0005515);; Cellular Component: nucleus (GO:0005634);; Biological Process: …	K09228|0|mmu:243833|K09228 KRAB domain-containing zinc finger protein | (RefSeq) Zfp128, 9630016P15Rik, Znf8, mZnf8; zinc finger protein 128	Herpes simplex virus 1 infection (ko05168)	[R]	General function prediction only	Zinc-finger double domain;; Zinc finger, C2H2 type;; KRAB box;; C2H2-type zinc finger;; C2H2-type zinc finger	Zinc finger protein 8 OS=Mus musculus OX=10090 GN=Znf8 PE=1 SV=1	S	Function unknown	zinc finger protein 8 [Mus musculus]	biological process: biological regulation (GO:0065007);; molecular function: binding (GO:0005488);; molecular function: nucleic acid binding transcription factor activity (GO:0001071);; cellular component: cell (GO:0005623);; cellular component: organelle (GO:0043226);; cellular component: cell part (GO:0044464);; biological process: cellular process (GO:0009987);; biological process: signaling (…
ENSMUSG00000054027	Nt5dc3	7.13106	1479	8.85583	2027	10.1233	2194	4.31989	967	4.37142	944	4.71806	1062	1.99903e-07	-1.00129	down	[D]	Cell cycle control, cell division, chromosome partitioning	Cellular Component: mitochondrion (GO:0005739);; Cellular Component: cytosol (GO:0005829);; Molecular Function: 5'-nucleotidase activity (GO:0008253);; Biological Process: dephosphorylation (GO:0016311);; Cellular Component: receptor complex (GO:0043235);; Molecular Function: metal ion binding (GO:0046872);;	--	--	[F]	Nucleotide transport and metabolism	5' nucleotidase family;; Haloacid dehalogenase-like hydrolase	5&apos;-nucleotidase domain-containing protein 3 OS=Mus musculus OX=10090 GN=Nt5dc3 PE=1 SV=1	S	Function unknown	5&apos;-nucleotidase domain-containing protein 3 [Mus musculus]	cellular component: cell (GO:0005623);; cellular component: organelle (GO:0043226);; cellular component: cell part (GO:0044464);; biological process: metabolic process (GO:0008152);; biological process: cellular process (GO:0009987);; molecular function: catalytic activity (GO:0003824);; cellular component: macromolecular complex (GO:0032991);; molecular function: binding (GO:0005488)
ENSMUSG00000053846	Lipg	1.4048	186	1.27251	186	2.17484	300	0.175248	25	0.190319	27	0.223924	33	6.00162e-17	-2.79396	down	--	--	Molecular Function: lipoprotein lipase activity (GO:0004465);; Cellular Component: extracellular space (GO:0005615);; Cellular Component: early endosome (GO:0005769);; Cellular Component: Golgi apparatus (GO:0005794);; Biological Process: response to nutrient (GO:0007584);; Molecular Function: heparin binding (GO:0008201);; Biological Process: cell population proliferation (GO:0008283);; Molecula…	K22284|0|mmu:16891|K22284 endothelial lipase [EC:3.1.1.3] | (RefSeq) Lipg, 3110013K01Rik, EL, lipase, mEDL; lipase, endothelial	Glycerolipid metabolism (ko00561);; Cholesterol metabolism (ko04979)	--	--	Lipase;; PLAT/LH2 domain	Endothelial lipase OS=Mus musculus OX=10090 GN=Lipg PE=2 SV=3	S	Function unknown	endothelial lipase precursor [Mus musculus]	molecular function: catalytic activity (GO:0003824);; cellular component: extracellular region (GO:0005576);; cellular component: extracellular region part (GO:0044421);; cellular component: cell (GO:0005623);; cellular component: organelle (GO:0043226);; cellular component: cell part (GO:0044464);; biological process: response to stimulus (GO:0050896);; molecular function: binding (GO:0005488);;…
ENSMUSG00000078349	AW011738	0.152678	10	0.464533	33	0.407557	28	1.60008	112	0.949854	64	1.69597	119	0.000811793	1.61693	up	--	--	--	--	--	--	--	--	--	--	--	mCG1027459, isoform CRA_a, partial [Mus musculus]	--
ENSMUSG00000020808	Pimreg	10.937	554	11.5685	634	17.1103	911	3.22755	176	3.33038	181	3.21016	182	1.18624e-15	-1.95989	down	--	--	Cellular Component: nucleolus (GO:0005730);; Cellular Component: cytoplasm (GO:0005737);;	--	--	--	--	Protein of unknown function (DUF1466)	Protein PIMREG OS=Mus musculus OX=10090 GN=Pimreg PE=1 SV=1	S	Function unknown	protein PIMREG [Mus musculus]	cellular component: cell (GO:0005623);; cellular component: organelle (GO:0043226);; cellular component: organelle part (GO:0044422);; cellular component: cell part (GO:0044464)
ENSMUSG00000028312	Smc2	9.5508	1790	5.71633	1185	15.9477	3133	2.79958	568	2.75245	540	1.76859	362	5.52895e-08	-1.9462	down	[D]	Cell cycle control, cell division, chromosome partitioning	Cellular Component: nuclear chromosome (GO:0000228);; Cellular Component: condensin complex (GO:0000796);; Molecular Function: ATP binding (GO:0005524);; Cellular Component: nucleolus (GO:0005730);; Cellular Component: cytoplasm (GO:0005737);; Biological Process: mitotic chromosome condensation (GO:0007076);; Biological Process: meiotic chromosome condensation (GO:0010032);; Biological Process: m…	K06674|0|mmu:14211|K06674 structural maintenance of chromosome 2 | (RefSeq) Smc2, 5730502P04Rik, AI255214, AW545314, CAP-E, CAPE, Fin16, SMC-2, Smc2l1; structural maintenance of chromosomes 2	--	[BD]	Chromatin structure and dynamics;; Cell cycle control, cell division, chromosome partitioning	RecF/RecN/SMC N terminal domain;; SMC proteins Flexible Hinge Domain;; AAA domain, putative AbiEii toxin, Type IV TA system	Structural maintenance of chromosomes protein 2 OS=Mus musculus OX=10090 GN=Smc2 PE=1 SV=2	D	Cell cycle control, cell division, chromosome partitioning	structural maintenance of chromosomes protein 2 [Mus musculus]	cellular component: cell (GO:0005623);; cellular component: organelle (GO:0043226);; cellular component: organelle part (GO:0044422);; cellular component: cell part (GO:0044464);; cellular component: macromolecular complex (GO:0032991);; molecular function: binding (GO:0005488);; biological process: cellular process (GO:0009987);; biological process: single-organism process (GO:0044699);; biologi…
ENSMUSG00000026475	Rgs16	127.547	10391	215.749	19399	132.206	11258	40.2507	3538	45.2638	3839	41.9625	3710	3.86331e-16	-1.88532	down	--	--	Molecular Function: GTPase activator activity (GO:0005096);; Cellular Component: cytoplasm (GO:0005737);; Cellular Component: plasma membrane (GO:0005886);; Biological Process: G protein-coupled receptor signaling pathway (GO:0007186);; Biological Process: negative regulation of signal transduction (GO:0009968);; Cellular Component: intrinsic component of membrane (GO:0031224);; Biological Proces…	K16449|2.97058e-121|mmu:19734|K16449 regulator of G-protein signaling | (RefSeq) Rgs16, Rgs14, Rgsr; regulator of G-protein signaling 16	--	[T]	Signal transduction mechanisms	Regulator of G protein signaling domain	Regulator of G-protein signaling 16 OS=Mus musculus OX=10090 GN=Rgs16 PE=1 SV=1	K	Transcription	regulator of G-protein signaling 16 [Mus caroli]	biological process: biological regulation (GO:0065007);; molecular function: molecular function regulator (GO:0098772);; cellular component: cell (GO:0005623);; cellular component: cell part (GO:0044464);; cellular component: membrane (GO:0016020);; biological process: cellular process (GO:0009987);; biological process: signaling (GO:0023052);; biological process: single-organism process (GO:0044…
ENSMUSG00000056457	Prl2c3	201.585	6006	201.473	6599	130.129	4036	20.1566	649	32.7504	1018	34.5463	1118	4.79931e-22	-2.51931	down	--	--	Biological Process: sprouting angiogenesis (GO:0002040);; Biological Process: positive regulation of neuroblast proliferation (GO:0002052);; Molecular Function: hormone activity (GO:0005179);; Cellular Component: extracellular space (GO:0005615);; Cellular Component: endoplasmic reticulum (GO:0005783);; Molecular Function: growth factor activity (GO:0008083);; Biological Process: positive regulat…	--	--	--	--	Somatotropin hormone family	Prolactin-2C3 OS=Mus musculus OX=10090 GN=Prl2c3 PE=1 SV=2	--	--	prolactin-2C3 precursor [Mus musculus]	biological process: multicellular organismal process (GO:0032501);; biological process: developmental process (GO:0032502);; biological process: single-organism process (GO:0044699);; biological process: cellular process (GO:0009987);; biological process: biological regulation (GO:0065007);; molecular function: binding (GO:0005488);; cellular component: extracellular region (GO:0005576);; cellula…
ENSMUSG00000050503	Fbxl22	0.160146	22	0.254847	39	0.133494	20	0.445832	66	0.552587	79	0.36265	54	0.0173481	1.05451	up	--	--	--	K10288|5.05693e-148|mmu:74165|K10288 F-box and leucine-rich repeat protein 22 | (RefSeq) Fbxl22, 1110004B15Rik; F-box and leucine-rich repeat protein 22	--	--	--	--	F-box and leucine-rich protein 22 OS=Mus musculus OX=10090 GN=Fbxl22 PE=1 SV=1	S	Function unknown	F-box and leucine-rich repeat protein 22, partial [Mus musculus]	--
ENSMUSG00000027111	Itga6	8.99761	1328	10.4173	1698	15.4386	2405	1.81686	293	1.79782	279	2.14014	347	4.08718e-24	-2.52419	down	[U]	Intracellular trafficking, secretion, and vesicular transport	--	K06485|0|rno:114517|K06485 integrin alpha 6 | (RefSeq) Itga6; integrin subunit alpha 6	PI3K-Akt signaling pathway (ko04151);; Focal adhesion (ko04510);; ECM-receptor interaction (ko04512);; Cell adhesion molecules (ko04514);; Hematopoietic cell lineage (ko04640);; Regulation of actin cytoskeleton (ko04810);; Toxoplasmosis (ko05145);; Human papillomavirus infection (ko05165);; Pathways in cancer (ko05200);; Small cell lung cancer (ko05222);; Hypertrophic cardiomyopathy (ko05410);; A…	[W]	Extracellular structures	Integrin alpha;; FG-GAP repeat;; Repeat domain in Vibrio, Colwellia, Bradyrhizobium and Shewanella;; Integrin alpha cytoplasmic region	Integrin alpha-6 OS=Mus musculus OX=10090 GN=Itga6 PE=1 SV=3	U	Intracellular trafficking, secretion, and vesicular transport	integrin alpha-6 isoform 1 precursor [Mus musculus]	--
ENSMUSG00000090698	Apold1	0.394587	50	0.781607	108	1.72918	225	0.081216	11	0.056648	8	0.066702	9	1.20652e-08	-2.89734	down	--	--	Biological Process: angiogenesis (GO:0001525);; Biological Process: response to hypoxia (GO:0001666);; Cellular Component: extracellular region (GO:0005576);; Cellular Component: plasma membrane (GO:0005886);; Biological Process: lipid transport (GO:0006869);; Molecular Function: lipid binding (GO:0008289);; Cellular Component: integral component of membrane (GO:0016021);; Biological Process: end…	--	--	--	--	Apolipoprotein L	Apolipoprotein L domain-containing protein 1 OS=Rattus norvegicus OX=10116 GN=Apold1 PE=1 SV=1	U	Intracellular trafficking, secretion, and vesicular transport	apolipoprotein L domain-containing protein 1 [Mus musculus]	biological process: developmental process (GO:0032502);; biological process: single-organism process (GO:0044699);; biological process: response to stimulus (GO:0050896);; cellular component: extracellular region (GO:0005576);; cellular component: cell (GO:0005623);; cellular component: membrane (GO:0016020);; cellular component: cell part (GO:0044464);; biological process: localization (GO:00511…
ENSMUSG00000037313	Tacc3	14.5032	1108	14.8737	1254	25.918	2073	5.02924	421	4.92174	394	5.26804	448	2.34188e-11	-1.80184	down	--	--	Biological Process: response to hypoxia (GO:0001666);; Cellular Component: cytoplasm (GO:0005737);; Cellular Component: centrosome (GO:0005813);; Biological Process: metaphase/anaphase transition of mitotic cell cycle (GO:0007091);; Molecular Function: protein domain specific binding (GO:0019904);; Biological Process: cerebral cortex development (GO:0021987);; Biological Process: neurogenesis (GO…	K14283|0|mmu:21335|K14283 transforming acidic coiled-coil-containing protein 3 | (RefSeq) Tacc3, Aint, C86661, Eric1; transforming, acidic coiled-coil containing protein 3	RNA transport (ko03013)	--	--	Transforming acidic coiled-coil-containing protein (TACC)	Transforming acidic coiled-coil-containing protein 3 OS=Mus musculus OX=10090 GN=Tacc3 PE=1 SV=1	S	Function unknown	transforming, acidic coiled-coil containing protein 3, isoform CRA_b, partial [Mus musculus]	biological process: response to stimulus (GO:0050896);; cellular component: cell (GO:0005623);; cellular component: cell part (GO:0044464);; cellular component: organelle (GO:0043226);; cellular component: organelle part (GO:0044422);; biological process: cellular process (GO:0009987);; biological process: single-organism process (GO:0044699);; biological process: biological regulation (GO:006500…
ENSMUSG00000038932	Tcfl5	1.33083	104	1.37468	118	1.78198	145	3.25777	273	4.23104	342	3.32633	280	5.09865e-06	1.14164	up	--	--	Cellular Component: male germ cell nucleus (GO:0001673);; Molecular Function: DNA binding (GO:0003677);; Molecular Function: DNA-binding transcription factor activity (GO:0003700);; Biological Process: regulation of transcription, DNA-templated (GO:0006355);; Biological Process: transcription by RNA polymerase II (GO:0006366);; Biological Process: spermatogenesis (GO:0007283);; Biological Process…	K09092|0|mmu:277353|K09092 transcription factor-like 5 | (RefSeq) Tcfl5, Figlb, Sosf1; transcription factor-like 5 (basic helix-loop-helix)	--	--	--	Helix-loop-helix DNA-binding domain	--	K	Transcription	transcription factor-like 5 protein isoform 2 [Mus musculus]	cellular component: cell (GO:0005623);; cellular component: organelle (GO:0043226);; cellular component: cell part (GO:0044464);; molecular function: binding (GO:0005488);; biological process: biological regulation (GO:0065007);; molecular function: nucleic acid binding transcription factor activity (GO:0001071);; biological process: metabolic process (GO:0008152);; biological process: cellular p…
ENSMUSG00000058715	Fcer1g	0.209594	5	0.157473	5	0.527076	13	14.0919	358	18.7549	460	20.0231	512	2.29506e-47	5.07481	up	--	--	Biological Process: positive regulation of type IIa hypersensitivity (GO:0001798);; Biological Process: positive regulation of type III hypersensitivity (GO:0001805);; Biological Process: positive regulation of type I hypersensitivity (GO:0001812);; Biological Process: neutrophil activation involved in immune response (GO:0002283);; Biological Process: T cell differentiation involved in immune re…	K07983|2.1711e-34|mmu:14127|K07983 high affinity immunoglobulin epsilon receptor subunit gamma | (RefSeq) Fcer1g, AI573376, CD23, FcR-gamma, FcR[g], FcRgamma, Fce1g, FcepsilonRI, Ly-50; Fc receptor, IgE, high affinity I, gamma polypeptide	Sphingolipid signaling pathway (ko04071);; Phospholipase D signaling pathway (ko04072);; Platelet activation (ko04611);; C-type lectin receptor signaling pathway (ko04625);; Natural killer cell mediated cytotoxicity (ko04650);; Fc epsilon RI signaling pathway (ko04664);; Tuberculosis (ko05152);; Asthma (ko05310)	--	--	T-cell surface glycoprotein CD3 zeta chain	High affinity immunoglobulin epsilon receptor subunit gamma OS=Mus musculus OX=10090 GN=Fcer1g PE=1 SV=1	U	Intracellular trafficking, secretion, and vesicular transport	high affinity immunoglobulin epsilon receptor subunit gamma precursor [Mus musculus]	biological process: biological regulation (GO:0065007);; biological process: immune system process (GO:0002376);; biological process: cellular process (GO:0009987);; biological process: single-organism process (GO:0044699);; biological process: response to stimulus (GO:0050896);; biological process: multicellular organismal process (GO:0032501);; biological process: developmental process (GO:0032…
ENSMUSG00000034881	Tbxa2r	4.25727	269	3.5266	243	1.13568	75	15.5616	1053	14.6864	959	14.1944	962	3.93047e-07	1.98311	up	--	--	Cellular Component: acrosomal vesicle (GO:0001669);; Molecular Function: thromboxane A2 receptor activity (GO:0004961);; Molecular Function: protein binding (GO:0005515);; Cellular Component: integral component of plasma membrane (GO:0005887);; Biological Process: inflammatory response (GO:0006954);; Biological Process: adenylate cyclase-activating G protein-coupled receptor signaling pathway (GO…	K04264|0|mmu:21390|K04264 thromboxane A2 receptor | (RefSeq) Tbxa2r, TP, TXA2-R; thromboxane A2 receptor	Calcium signaling pathway (ko04020);; Neuroactive ligand-receptor interaction (ko04080);; Platelet activation (ko04611)	[R]	General function prediction only	7 transmembrane receptor (rhodopsin family)	Thromboxane A2 receptor OS=Mus musculus OX=10090 GN=Tbxa2r PE=1 SV=1	U	Intracellular trafficking, secretion, and vesicular transport	thromboxane A2 receptor [Mus musculus]	cellular component: cell (GO:0005623);; cellular component: organelle (GO:0043226);; cellular component: cell part (GO:0044464);; biological process: cellular process (GO:0009987);; biological process: signaling (GO:0023052);; biological process: single-organism process (GO:0044699);; biological process: response to stimulus (GO:0050896);; biological process: biological regulation (GO:0065007);; …
ENSMUSG00000044548	Dact1	2.16962	257	2.11013	277	1.74238	217	9.94902	1286	7.41228	918	5.8279	763	4.03471e-14	1.80696	up	--	--	Biological Process: negative regulation of transcription by RNA polymerase II (GO:0000122);; Molecular Function: RNA polymerase II transcription factor binding (GO:0001085);; Biological Process: gastrulation with mouth forming second (GO:0001702);; Molecular Function: protein kinase C binding (GO:0005080);; Cellular Component: nucleoplasm (GO:0005654);; Molecular Function: beta-catenin binding (G…	K22154|0|mmu:59036|K22154 dapper | (RefSeq) Dact1, 4921528D17Rik, AI115603, DAPPER, DAPPER1, FRODO, Frd1, Frodo1, MDpr1, MTNG3, THYEX3; dishevelled-binding antagonist of beta-catenin 1	--	--	--	Dapper	Dapper homolog 1 OS=Mus musculus OX=10090 GN=Dact1 PE=1 SV=1	Z	Cytoskeleton	dapper homolog 1 isoform 2 [Mus musculus]	biological process: biological regulation (GO:0065007);; molecular function: binding (GO:0005488);; biological process: multicellular organismal process (GO:0032501);; biological process: developmental process (GO:0032502);; biological process: single-organism process (GO:0044699);; cellular component: cell (GO:0005623);; cellular component: organelle (GO:0043226);; cellular component: organelle …
ENSMUSG00000015217	Hmgb3	3.82309	215	3.2607	209	9.58236	551	1.82337	105	1.48328	88	1.91917	117	0.000336896	-1.52089	down	--	--	Molecular Function: four-way junction DNA binding (GO:0000400);; Cellular Component: nucleus (GO:0005634);; Cellular Component: chromosome (GO:0005694);; Cellular Component: cytoplasm (GO:0005737);; Biological Process: regulation of transcription, DNA-templated (GO:0006355);; Molecular Function: DNA binding, bending (GO:0008301);; Biological Process: DNA geometric change (GO:0032392);; Molecular …	--	--	[R]	General function prediction only	HMG-box domain;; HMG (high mobility group) box	High mobility group protein B3 OS=Mus musculus OX=10090 GN=Hmgb3 PE=1 SV=3	B	Chromatin structure and dynamics	PREDICTED: high mobility group protein B3 isoform X1 [Rattus norvegicus]	molecular function: binding (GO:0005488);; cellular component: cell (GO:0005623);; cellular component: organelle (GO:0043226);; cellular component: cell part (GO:0044464);; biological process: biological regulation (GO:0065007);; biological process: cellular process (GO:0009987);; biological process: cellular component organization or biogenesis (GO:0071840);; biological process: immune system pr…
ENSMUSG00000060988	Galnt13	2.54337	550	2.10972	569	1.24256	258	0.990007	281	1.88441	239	0.580049	120	0.0116924	-1.05439	down	[G]	Carbohydrate transport and metabolism	Cellular Component: Golgi membrane (GO:0000139);; Molecular Function: polypeptide N-acetylgalactosaminyltransferase activity (GO:0004653);; Biological Process: protein O-linked glycosylation (GO:0006493);; Cellular Component: integral component of membrane (GO:0016021);; Molecular Function: carbohydrate binding (GO:0030246);; Molecular Function: metal ion binding (GO:0046872);;	K00710|0|mmu:271786|K00710 polypeptide N-acetylgalactosaminyltransferase [EC:2.4.1.41] | (RefSeq) Galnt13, A230002A12, A230020F20, BB182356; polypeptide N-acetylgalactosaminyltransferase 13	Mucin type O-glycan biosynthesis (ko00512);; Other types of O-glycan biosynthesis (ko00514)	[O]	Posttranslational modification, protein turnover, chaperones	Glycosyl transferase family 2;; Ricin-type beta-trefoil lectin domain;; Glycosyltransferase like family 2;; Ricin-type beta-trefoil lectin domain-like;; N-terminal domain of galactosyltransferase;; Protein of unknown function (DUF3915)	Polypeptide N-acetylgalactosaminyltransferase 13 OS=Mus musculus OX=10090 GN=Galnt13 PE=2 SV=1	S	Function unknown	UDP-N-acetyl-alpha-D-galactosamine:polypeptide N-acetylgalactosaminyltransferase 13, isoform CRA_b, partial [Mus musculus]	cellular component: cell (GO:0005623);; cellular component: membrane (GO:0016020);; cellular component: organelle (GO:0043226);; cellular component: organelle part (GO:0044422);; cellular component: cell part (GO:0044464);; molecular function: catalytic activity (GO:0003824);; biological process: metabolic process (GO:0008152);; biological process: cellular process (GO:0009987);; biological proce…
ENSMUSG00000024986	Hhex	0	0	0.028872	3	0.222038	15	0.589799	40	0.673718	45	0.579036	40	0.0277558	1.44333	up	--	--	Biological Process: negative regulation of transcription by RNA polymerase II (GO:0000122);; Molecular Function: RNA polymerase II cis-regulatory region sequence-specific DNA binding (GO:0000978);; Molecular Function: DNA-binding transcription repressor activity, RNA polymerase II-specific (GO:0001078);; Biological Process: vasculogenesis (GO:0001570);; Biological Process: in utero embryonic deve…	K08024|1.43594e-130|mmu:15242|K08024 homeobox protein HEX | (RefSeq) Hhex, Hex, Hex1, Hhex-rs2, Prh, Prhx; hematopoietically expressed homeobox	Maturity onset diabetes of the young (ko04950);; Transcriptional misregulation in cancer (ko05202)	[K]	Transcription	Homeobox domain	Hematopoietically-expressed homeobox protein Hhex OS=Mus musculus OX=10090 GN=Hhex PE=2 SV=1	K	Transcription	hematopoietically-expressed homeobox protein Hhex [Mus musculus]	biological process: biological regulation (GO:0065007);; molecular function: binding (GO:0005488);; molecular function: nucleic acid binding transcription factor activity (GO:0001071);; biological process: cellular process (GO:0009987);; biological process: developmental process (GO:0032502);; biological process: single-organism process (GO:0044699);; biological process: multicellular organismal …
ENSMUSG00000051378	Kif18b	3.19016	370	3.26537	418	6.78297	822	0.822233	103	1.17222	142	1.18238	149	7.21779e-08	-1.91822	down	--	--	Biological Process: mitotic sister chromatid segregation (GO:0000070);; Cellular Component: astral microtubule (GO:0000235);; Molecular Function: ATP binding (GO:0005524);; Cellular Component: nucleus (GO:0005634);; Cellular Component: kinesin complex (GO:0005871);; Biological Process: microtubule-based movement (GO:0007018);; Biological Process: microtubule depolymerization (GO:0007019);; Molecu…	--	--	[Z]	Cytoskeleton	Kinesin motor domain;; Microtubule binding	Kinesin-like protein KIF18B OS=Mus musculus OX=10090 GN=Kif18b PE=2 SV=2	Z	Cytoskeleton	kinesin-like protein KIF18B [Mus musculus]	biological process: cellular process (GO:0009987);; biological process: single-organism process (GO:0044699);; biological process: cellular component organization or biogenesis (GO:0071840);; cellular component: cell (GO:0005623);; cellular component: organelle (GO:0043226);; cellular component: organelle part (GO:0044422);; cellular component: cell part (GO:0044464);; cellular component: supramo…
Mus_musculus_newGene_5927	--	18.8251	2115	16.6679	2062	27.3674	3225	4.5553	554	5.36138	628	5.51984	674	6.40019e-18	-2.00389	down	--	--	--	--	--	--	--	ENV polyprotein (coat polyprotein)	MLV-related proviral Env polyprotein OS=Mus musculus OX=10090 PE=1 SV=3	S	Function unknown	PREDICTED: uncharacterized protein LOC110956 isoform X1 [Mus musculus]	--
ENSMUSG00000045362	Tnfrsf26	2.57647	279	2.28071	273	6.4214	727	1.11232	130	1.56283	177	1.92869	227	0.00881502	-1.17086	down	--	--	Molecular Function: tumor necrosis factor-activated receptor activity (GO:0005031);; Cellular Component: mitochondrion (GO:0005739);; Cellular Component: integral component of plasma membrane (GO:0005887);; Biological Process: inflammatory response (GO:0006954);; Biological Process: immune response (GO:0006955);; Biological Process: multicellular organism development (GO:0007275);; Biological Pro…	K05161|9.28716e-101|mmu:244237|K05161 tumor necrosis factor receptor superfamily member 26 | (RefSeq) Tnfrsf26, Tnfrh3, Tnfrsf24; tumor necrosis factor receptor superfamily, member 26	--	--	--	TNFR/NGFR cysteine-rich region	Tumor necrosis factor receptor superfamily member 26 OS=Mus musculus OX=10090 GN=Tnfrsf26 PE=2 SV=1	S	Function unknown	tumor necrosis factor receptor superfamily member 26 precursor [Mus musculus]	biological process: cellular process (GO:0009987);; biological process: signaling (GO:0023052);; biological process: single-organism process (GO:0044699);; biological process: response to stimulus (GO:0050896);; biological process: biological regulation (GO:0065007);; molecular function: signal transducer activity (GO:0004871);; molecular function: molecular transducer activity (GO:0060089);; cel…
ENSMUSG00000053395	Cacng8	1.07331	66	1.37514	80	1.07886	71	0.244359	19	0.353404	26	0.266244	17	7.66186e-06	-1.69065	down	--	--	Molecular Function: voltage-gated calcium channel activity (GO:0005245);; Molecular Function: protein binding (GO:0005515);; Cellular Component: postsynaptic density (GO:0014069);; Molecular Function: channel regulator activity (GO:0016247);; Biological Process: transmission of nerve impulse (GO:0019226);; Cellular Component: cell junction (GO:0030054);; Cellular Component: AMPA glutamate recepto…	K04873|0|mmu:81905|K04873 voltage-dependent calcium channel gamma-8 | (RefSeq) Cacng8; calcium channel, voltage-dependent, gamma subunit 8	MAPK signaling pathway (ko04010);; Cardiac muscle contraction (ko04260);; Adrenergic signaling in cardiomyocytes (ko04261);; Oxytocin signaling pathway (ko04921);; Hypertrophic cardiomyopathy (ko05410);; Arrhythmogenic right ventricular cardiomyopathy (ko05412);; Dilated cardiomyopathy (ko05414)	--	--	PMP-22/EMP/MP20/Claudin family;; PMP-22/EMP/MP20/Claudin tight junction	Voltage-dependent calcium channel gamma-8 subunit OS=Mus musculus OX=10090 GN=Cacng8 PE=1 SV=1	U	Intracellular trafficking, secretion, and vesicular transport	voltage-dependent calcium channel gamma-8 subunit [Mus caroli]	biological process: localization (GO:0051179);; biological process: biological regulation (GO:0065007);; molecular function: transporter activity (GO:0005215);; molecular function: binding (GO:0005488);; cellular component: cell (GO:0005623);; cellular component: organelle (GO:0043226);; cellular component: synapse part (GO:0044456);; cellular component: cell part (GO:0044464);; cellular componen…
Mus_musculus_newGene_4638	--	0.484493	86	0.753324	121	0.357871	56	1.39904	224	1.51841	222	1.04359	169	0.00269133	1.04906	up	--	--	--	--	--	--	--	--	--	--	--	single-strand selective monofunctional uracil DNA glycosylase isoform X1 [Heterocephalus glaber]	--
Mus_musculus_newGene_7424	--	64.9458	7483	37.9723	4690	17.4476	2101	98.6642	12252	116.758	14000	116.243	14518	0.00130522	1.26477	up	--	--	--	--	--	--	--	--	--	--	--	mCG148129 [Mus musculus]	--
Mus_musculus_newGene_1987	--	3.68137	136	1.72697	68	2.57883	99	5.6146	223	11.4228	437	4.15319	166	0.0109097	1.15378	up	[J]	Translation, ribosomal structure and biogenesis	Molecular Function: structural constituent of ribosome (GO:0003735);; Cellular Component: ribosome (GO:0005840);; Biological Process: translation (GO:0006412);;	K02979|4.80652e-30|nle:100602422|K02979 small subunit ribosomal protein S28e | (RefSeq) 40S ribosomal protein S28	Ribosome (ko03010)	[J]	Translation, ribosomal structure and biogenesis	Ribosomal protein S28e	40S ribosomal protein S28 OS=Rattus norvegicus OX=10116 GN=Rps28 PE=1 SV=1	J	Translation, ribosomal structure and biogenesis	hypothetical protein A6R68_08900, partial [Neotoma lepida]	molecular function: structural molecule activity (GO:0005198);; cellular component: cell (GO:0005623);; cellular component: macromolecular complex (GO:0032991);; cellular component: organelle (GO:0043226);; cellular component: cell part (GO:0044464);; biological process: metabolic process (GO:0008152);; biological process: cellular process (GO:0009987)
ENSMUSG00000053522	Lgals7	1.74498	36	1.67106	37	2.47788	50	0.663196	17	0.448158	10	0.3876	12	0.00263837	-1.44819	down	--	--	Cellular Component: extracellular space (GO:0005615);; Cellular Component: nucleus (GO:0005634);; Cellular Component: cytoplasm (GO:0005737);; Biological Process: apoptotic process (GO:0006915);; Biological Process: heterophilic cell-cell adhesion via plasma membrane cell adhesion molecules (GO:0007157);; Molecular Function: carbohydrate binding (GO:0030246);; Cellular Component: extracellular ex…	K10092|1.26362e-93|mmu:16858|K10092 galectin-7 | (RefSeq) Lgals7, Galectin-7, Pig1; lectin, galactose binding, soluble 7	--	[W]	Extracellular structures	Galactoside-binding lectin	Galectin-7 OS=Mus musculus OX=10090 GN=Lgals7 PE=2 SV=3	S	Function unknown	galectin-7 [Mus musculus]	cellular component: extracellular region (GO:0005576);; cellular component: extracellular region part (GO:0044421);; cellular component: cell (GO:0005623);; cellular component: organelle (GO:0043226);; cellular component: cell part (GO:0044464);; biological process: cellular process (GO:0009987);; biological process: single-organism process (GO:0044699);; biological process: biological adhesion (…
ENSMUSG00000056531	Ccdc18	0.458333	84	0.431531	76	0.673526	126	0.255793	47	0.15724	22	0.100449	21	0.000970522	-1.49781	down	--	--	--	--	--	--	--	--	Coiled-coil domain-containing protein 18 OS=Mus musculus OX=10090 GN=Ccdc18 PE=1 SV=1	S	Function unknown	coiled-coil domain-containing protein 18 [Mus musculus]	--
ENSMUSG00000028438	Kif24	0.423836	83	0.438231	95	0.922916	152	0.226915	48	0.167853	35	0.291663	62	0.00668039	-1.12968	down	--	--	Molecular Function: microtubule motor activity (GO:0003777);; Molecular Function: ATP binding (GO:0005524);; Cellular Component: centriole (GO:0005814);; Cellular Component: kinesin complex (GO:0005871);; Cellular Component: microtubule (GO:0005874);; Biological Process: microtubule-based movement (GO:0007018);; Biological Process: microtubule depolymerization (GO:0007019);; Molecular Function: m…	K10393|0|mmu:109242|K10393 kinesin family member 2/24 | (RefSeq) Kif24, 4933425J19Rik, 9430029L23Rik; kinesin family member 24	--	[Z]	Cytoskeleton	Kinesin motor domain;; Microtubule binding	Kinesin-like protein KIF24 OS=Mus musculus OX=10090 GN=Kif24 PE=1 SV=2	Z	Cytoskeleton	kinesin-like protein KIF24 [Mus musculus]	molecular function: catalytic activity (GO:0003824);; molecular function: binding (GO:0005488);; cellular component: cell (GO:0005623);; cellular component: organelle (GO:0043226);; cellular component: organelle part (GO:0044422);; cellular component: cell part (GO:0044464);; cellular component: macromolecular complex (GO:0032991);; cellular component: supramolecular complex (GO:0099080);; biolog…
ENSMUSG00000056413	Adap1	0.08055	8	0.040694	5	0	0	0.624551	61	0.647579	61	0.885452	86	4.72112e-07	2.72599	up	--	--	Molecular Function: GTPase activator activity (GO:0005096);; Molecular Function: phosphatidylinositol-3,4,5-trisphosphate binding (GO:0005547);; Cellular Component: nucleus (GO:0005634);; Cellular Component: cytoplasm (GO:0005737);; Cellular Component: plasma membrane (GO:0005886);; Biological Process: positive regulation of GTPase activity (GO:0043547);; Biological Process: inositol phosphate-me…	--	--	[T]	Signal transduction mechanisms	Putative GTPase activating protein for Arf;; PH domain;; Pleckstrin homology domain	Arf-GAP with dual PH domain-containing protein 2 OS=Rattus norvegicus OX=10116 GN=Adap2 PE=1 SV=1	U	Intracellular trafficking, secretion, and vesicular transport	arf-GAP with dual PH domain-containing protein 1 [Mus musculus]	biological process: biological regulation (GO:0065007);; molecular function: molecular function regulator (GO:0098772);; molecular function: binding (GO:0005488);; cellular component: cell (GO:0005623);; cellular component: organelle (GO:0043226);; cellular component: cell part (GO:0044464);; cellular component: membrane (GO:0016020);; biological process: cellular process (GO:0009987);; biologica…
ENSMUSG00000027901	Dennd2d	1.46821	132	1.29225	135	0.83954	97	0.174413	27	0.280245	31	0.281174	41	9.61913e-08	-1.79696	down	--	--	Cellular Component: cytoplasm (GO:0005737);; Molecular Function: Rab guanyl-nucleotide exchange factor activity (GO:0017112);; Biological Process: positive regulation of GTPase activity (GO:0043547);;	K20161|0|mmu:72121|K20161 DENN domain-containing protein 2 | (RefSeq) Dennd2d, 2010308M01Rik, AI451421; DENN/MADD domain containing 2D	--	[T]	Signal transduction mechanisms	DENN (AEX-3) domain;; uDENN domain;; dDENN domain	DENN domain-containing protein 2D OS=Mus musculus OX=10090 GN=Dennd2d PE=1 SV=1	S	Function unknown	unnamed protein product, partial [Mus musculus]	cellular component: cell (GO:0005623);; cellular component: cell part (GO:0044464);; biological process: biological regulation (GO:0065007);; molecular function: molecular function regulator (GO:0098772)
ENSMUSG00000026640	Plxna2	3.11958	1200	3.73844	1587	1.57506	621	1.12962	469	0.807127	324	1.1166	466	4.10422e-05	-1.39325	down	[MU]	Cell wall/membrane/envelope biogenesis;; Intracellular trafficking, secretion, and vesicular transport	Biological Process: somitogenesis (GO:0001756);; Cellular Component: semaphorin receptor complex (GO:0002116);; Cellular Component: integral component of plasma membrane (GO:0005887);; Molecular Function: semaphorin receptor activity (GO:0017154);; Biological Process: branchiomotor neuron axon guidance (GO:0021785);; Biological Process: neural tube development (GO:0021915);; Biological Process: c…	K06820|0|mmu:18845|K06820 plexin A | (RefSeq) Plxna2, 2810428A13Rik, AA589422, AW457381, OCT, PlexA2, Plxn2, mKIAA0463; plexin A2	Axon guidance (ko04360)	[T]	Signal transduction mechanisms	Plexin cytoplasmic RasGAP domain;; Sema domain;; IPT/TIG domain;; Plexin repeat	Plexin-A2 OS=Mus musculus OX=10090 GN=Plxna2 PE=1 SV=2	S	Function unknown	plexin A2, isoform CRA_b, partial [Mus musculus]	biological process: multicellular organismal process (GO:0032501);; biological process: developmental process (GO:0032502);; biological process: single-organism process (GO:0044699);; cellular component: macromolecular complex (GO:0032991);; cellular component: cell (GO:0005623);; cellular component: membrane (GO:0016020);; cellular component: membrane part (GO:0044425);; cellular component: cell…
ENSMUSG00000020335	Zfp354b	0.243034	21	0.226969	22	0.085107	8	0.467837	44	0.516386	46	0.527964	50	0.0277613	1.11964	up	[R]	General function prediction only	--	K09228|0|mmu:27274|K09228 KRAB domain-containing zinc finger protein | (RefSeq) Zfp354b, Kid2, Tcf17l1, Znf354b; zinc finger protein 354B	Herpes simplex virus 1 infection (ko05168)	[R]	General function prediction only	Zinc-finger double domain;; Zinc finger, C2H2 type;; C2H2-type zinc finger;; C2H2-type zinc finger;; KRAB box;; Zinc-finger double-stranded RNA-binding;; Zinc ribbon domain;; zinc-finger C2H2-type;; zinc-ribbon family;; Zinc-finger of C2H2 type	Zinc finger protein 354B OS=Mus musculus OX=10090 GN=Znf354b PE=2 SV=1	S	Function unknown	zinc finger protein 354B [Mus musculus]	--
ENSMUSG00000032925	Itgbl1	9.15126	1291	8.55321	1334	1.39397	207	26.7795	4055	23.8268	3479	19.3152	2966	0.0435512	1.24157	up	--	--	Cellular Component: extracellular space (GO:0005615);;	--	--	[TW]	Signal transduction mechanisms;; Extracellular structures	EGF-like domain	Integrin beta-like protein 1 OS=Mus musculus OX=10090 GN=Itgbl1 PE=2 SV=2	U	Intracellular trafficking, secretion, and vesicular transport	integrin beta-like protein 1 precursor [Mus musculus]	cellular component: extracellular region (GO:0005576);; cellular component: extracellular region part (GO:0044421)
ENSMUSG00000056144	Trim34a	2.01438	179	1.62031	158	0.839285	80	3.24902	317	3.90246	367	3.94762	386	0.000593313	1.16883	up	--	--	Biological Process: protein polyubiquitination (GO:0000209);; Biological Process: positive regulation of defense response to virus by host (GO:0002230);; Biological Process: positive regulation of cytokine production involved in immune response (GO:0002741);; Cellular Component: nucleus (GO:0005634);; Cellular Component: cytosol (GO:0005829);; Molecular Function: transcription factor binding (GO:…	K11999|0|mmu:94094|K11999 tripartite motif-containing protein 6/22/34 | (RefSeq) Trim34a, Trim34, Trim34-1; tripartite motif-containing 34A	--	[O]	Posttranslational modification, protein turnover, chaperones	SPRY domain;; RING-type zinc-finger;; B-box zinc finger;; Zinc finger, C3HC4 type (RING finger);; Zinc finger, C3HC4 type (RING finger)	Tripartite motif-containing protein 34A OS=Mus musculus OX=10090 GN=Trim34a PE=2 SV=2	S	Function unknown	tripartite motif-containing protein 34A [Mus musculus]	biological process: metabolic process (GO:0008152);; biological process: cellular process (GO:0009987);; biological process: biological regulation (GO:0065007);; cellular component: cell (GO:0005623);; cellular component: organelle (GO:0043226);; cellular component: cell part (GO:0044464);; molecular function: binding (GO:0005488);; biological process: cellular component organization or biogenesi…
ENSMUSG00000029380	Cxcl1	5.10561	170	6.24906	229	11.2484	391	3.1549	113	2.13187	74	2.25176	82	0.000106361	-1.47612	down	--	--	Biological Process: response to amphetamine (GO:0001975);; Biological Process: acute inflammatory response (GO:0002526);; Cellular Component: extracellular space (GO:0005615);; Cellular Component: obsolete cell (GO:0005623);; Biological Process: immune response (GO:0006955);; Biological Process: G protein-coupled receptor signaling pathway (GO:0007186);; Biological Process: positive regulation of…	K05505|1.62833e-42|mmu:14825|K05505 C-X-C motif chemokine 1/2/3 | (RefSeq) Cxcl1, Fsp, Gro1, KC, Mgsa, N51, Scyb1, gro; chemokine (C-X-C motif) ligand 1	Cytokine-cytokine receptor interaction (ko04060);; Viral protein interaction with cytokine and cytokine receptor (ko04061);; Chemokine signaling pathway (ko04062);; NF-kappa B signaling pathway (ko04064);; NOD-like receptor signaling pathway (ko04621);; IL-17 signaling pathway (ko04657);; TNF signaling pathway (ko04668);; Legionellosis (ko05134);; Amoebiasis (ko05146);; Kaposi sarcoma-associated …	--	--	Small cytokines (intecrine/chemokine), interleukin-8 like	Growth-regulated alpha protein OS=Mus musculus OX=10090 GN=Cxcl1 PE=1 SV=1	S	Function unknown	Cxcl1 protein, partial [Mus musculus]	biological process: response to stimulus (GO:0050896);; cellular component: extracellular region (GO:0005576);; cellular component: extracellular region part (GO:0044421);; cellular component: cell (GO:0005623);; biological process: immune system process (GO:0002376);; biological process: cellular process (GO:0009987);; biological process: signaling (GO:0023052);; biological process: single-organ…
ENSMUSG00000029999	Tgfa	0.265371	42	0.380296	67	0.329022	55	0.119797	21	0.143126	24	0.086531	15	0.00236242	-1.32663	down	--	--	Biological Process: activation of MAPK activity (GO:0000187);; Biological Process: angiogenesis (GO:0001525);; Molecular Function: protein binding (GO:0001948);; Molecular Function: epidermal growth factor receptor binding (GO:0005154);; Cellular Component: extracellular space (GO:0005615);; Cellular Component: nucleus (GO:0005634);; Cellular Component: integral component of plasma membrane (GO:0…	K08774|5.11783e-77|mmu:21802|K08774 transforming growth factor, alpha | (RefSeq) Tgfa, wa-1, wa1; transforming growth factor alpha	EGFR tyrosine kinase inhibitor resistance (ko01521);; MAPK signaling pathway (ko04010);; ErbB signaling pathway (ko04012);; Ras signaling pathway (ko04014);; PI3K-Akt signaling pathway (ko04151);; Estrogen signaling pathway (ko04915);; Pathways in cancer (ko05200);; Colorectal cancer (ko05210);; Renal cell carcinoma (ko05211);; Pancreatic cancer (ko05212);; Glioma (ko05214);; Prostate cancer (ko0…	--	--	--	Protransforming growth factor alpha OS=Mus musculus OX=10090 GN=Tgfa PE=1 SV=1	T	Signal transduction mechanisms	protransforming growth factor alpha preproprotein [Mus musculus]	biological process: biological regulation (GO:0065007);; biological process: developmental process (GO:0032502);; biological process: single-organism process (GO:0044699);; molecular function: binding (GO:0005488);; cellular component: extracellular region (GO:0005576);; cellular component: extracellular region part (GO:0044421);; cellular component: cell (GO:0005623);; cellular component: organe…
ENSMUSG00000022070	Bora	3.46887	329	3.25068	346	7.09279	718	1.52995	157	1.73519	172	1.47651	159	3.73e-05	-1.46382	down	--	--	--	K16831|8.02228e-159|mmu:77744|K16831 protein aurora borealis | (RefSeq) Bora, 6720463M24Rik, AI317232; bora, aurora kinase A activator	--	--	--	Protein aurora borealis N-terminus;; Protein of unknown function (DUF3704);; Protein of unknown function (DUF1725)	Protein aurora borealis OS=Mus musculus OX=10090 GN=Bora PE=1 SV=1	S	Function unknown	RIKEN cDNA 6720463M24, isoform CRA_c, partial [Mus musculus]	--
ENSMUSG00000048355	Arxes1	1.72326	95	1.22091	75	1.20968	70	5.44461	324	3.82617	220	3.76038	225	2.74098e-07	1.48564	up	--	--	Cellular Component: signal peptidase complex (GO:0005787);; Biological Process: signal peptide processing (GO:0006465);; Molecular Function: peptidase activity (GO:0008233);; Cellular Component: integral component of membrane (GO:0016021);; Cellular Component: organelle membrane (GO:0031090);; Biological Process: fat cell differentiation (GO:0045444);;	K12948|7.36764e-123|mmu:76219|K12948 signal peptidase complex subunit 3 [EC:3.4.-.-] | (RefSeq) Arxes1, 6530401D17Rik, Spc22/23, Spcs3; adipocyte-related X-chromosome expressed sequence 1	Protein export (ko03060)	[U]	Intracellular trafficking, secretion, and vesicular transport	Signal peptidase subunit	Adipocyte-related X-chromosome expressed sequence 2 OS=Mus musculus OX=10090 GN=Arxes2 PE=1 SV=1	U	Intracellular trafficking, secretion, and vesicular transport	adipocyte-related X-chromosome expressed sequence 1 [Mus musculus]	cellular component: cell (GO:0005623);; cellular component: membrane (GO:0016020);; cellular component: macromolecular complex (GO:0032991);; cellular component: organelle (GO:0043226);; cellular component: organelle part (GO:0044422);; cellular component: membrane part (GO:0044425);; cellular component: cell part (GO:0044464);; biological process: metabolic process (GO:0008152);; biological proc…
ENSMUSG00000059325	Hopx	2.83168	114	2.51475	113	0.828579	36	0.818842	35	0.831826	36	0.642549	28	0.01492	-1.2239	down	--	--	Biological Process: negative regulation of transcription by RNA polymerase II (GO:0000122);; Biological Process: trophectodermal cell differentiation (GO:0001829);; Molecular Function: DNA binding (GO:0003677);; Molecular Function: protein binding (GO:0005515);; Cellular Component: nucleus (GO:0005634);; Cellular Component: cytoplasm (GO:0005737);; Biological Process: heart development (GO:000750…	--	--	[R]	General function prediction only	Homeobox domain	Homeodomain-only protein OS=Rattus norvegicus OX=10116 GN=Hopx PE=1 SV=1	K	Transcription	PREDICTED: homeodomain-only protein isoform X2 [Cricetulus griseus]	biological process: biological regulation (GO:0065007);; biological process: cellular process (GO:0009987);; biological process: developmental process (GO:0032502);; biological process: single-organism process (GO:0044699);; molecular function: binding (GO:0005488);; cellular component: cell (GO:0005623);; cellular component: organelle (GO:0043226);; cellular component: cell part (GO:0044464);; b…
ENSMUSG00000017724	Etv4	17.4439	1441	18.1461	1651	32.3501	2813	6.52419	587	9.64171	835	9.6151	868	1.10888e-05	-1.36002	down	--	--	Molecular Function: RNA polymerase II cis-regulatory region sequence-specific DNA binding (GO:0000978);; Molecular Function: DNA-binding transcription factor activity, RNA polymerase II-specific (GO:0000981);; Cellular Component: nucleolus (GO:0005730);; Biological Process: motor neuron axon guidance (GO:0008045);; Biological Process: negative regulation of mammary gland epithelial cell prolifera…	K15592|0|mmu:18612|K15592 ets translocation variant 4 | (RefSeq) Etv4, AW414408, Pea-3, Pea3; ets variant 4	Transcriptional misregulation in cancer (ko05202)	[K]	Transcription	PEA3 subfamily ETS-domain transcription factor N terminal domain;; Ets-domain	ETS translocation variant 4 OS=Mus musculus OX=10090 GN=Etv4 PE=2 SV=2	K	Transcription	ets variant gene 4 (E1A enhancer binding protein, E1AF), isoform CRA_b, partial [Mus musculus]	molecular function: binding (GO:0005488);; biological process: biological regulation (GO:0065007);; molecular function: nucleic acid binding transcription factor activity (GO:0001071);; cellular component: cell (GO:0005623);; cellular component: organelle (GO:0043226);; cellular component: organelle part (GO:0044422);; cellular component: cell part (GO:0044464);; biological process: cellular proc…
Mus_musculus_newGene_2595	--	0.227073	28	0.412927	41	0.122383	22	1.10528	121	0.689735	73	0.910973	86	0.000846752	1.35393	up	--	--	--	--	--	--	--	--	--	--	--	hypothetical protein I79_012302 [Cricetulus griseus]	--
ENSMUSG00000002068	Ccne1	15.4671	1075	14.1439	1085	16.4576	1187	4.71984	352	7.07785	511	7.39248	557	1.26482e-08	-1.27924	down	--	--	--	K06626|0|mmu:12447|K06626 G1/S-specific cyclin-E1 | (RefSeq) Ccne1, AW538188, CycE1; cyclin E1	Cell cycle (ko04110);; Oocyte meiosis (ko04114);; p53 signaling pathway (ko04115);; PI3K-Akt signaling pathway (ko04151);; Cellular senescence (ko04218);; Cushing syndrome (ko04934);; Hepatitis B (ko05161);; Measles (ko05162);; Human papillomavirus infection (ko05165);; Human T-cell leukemia virus 1 infection (ko05166);; Epstein-Barr virus infection (ko05169);; Pathways in cancer (ko05200);; Vira…	[D]	Cell cycle control, cell division, chromosome partitioning	Cyclin, N-terminal domain;; Cyclin, C-terminal domain	G1/S-specific cyclin-E1 OS=Mus musculus OX=10090 GN=Ccne1 PE=1 SV=2	D	Cell cycle control, cell division, chromosome partitioning	cyclin E1, isoform CRA_a, partial [Mus musculus]	--
ENSMUSG00000033220	Rac2	0.141089	10	0.066372	8	0.049487	6	1.41481	158	2.52785	274	2.31064	264	2.53624e-26	4.09798	up	[R]	General function prediction only	Cellular Component: Golgi membrane (GO:0000139);; Cellular Component: pericentriolar material (GO:0000242);; Cellular Component: phagocytic cup (GO:0001891);; Biological Process: positive regulation of protein phosphorylation (GO:0001934);; Biological Process: auditory receptor cell morphogenesis (GO:0002093);; Biological Process: epithelial cell morphogenesis (GO:0003382);; Molecular Function: n…	K07860|1.74847e-128|rno:366957|K07860 Ras-related C3 botulinum toxin substrate 2 | (RefSeq) Rac2; ras-related C3 botulinum toxin substrate 2 (rho family, small GTP binding protein Rac2)	MAPK signaling pathway (ko04010);; Ras signaling pathway (ko04014);; Rap1 signaling pathway (ko04015);; cAMP signaling pathway (ko04024);; Chemokine signaling pathway (ko04062);; Sphingolipid signaling pathway (ko04071);; Wnt signaling pathway (ko04310);; Axon guidance (ko04360);; VEGF signaling pathway (ko04370);; Focal adhesion (ko04510);; Adherens junction (ko04520);; Natural killer cell media…	[R]	General function prediction only	Ras family;; Ras of Complex, Roc, domain of DAPkinase;; ADP-ribosylation factor family	Ras-related C3 botulinum toxin substrate 2 OS=Mus musculus OX=10090 GN=Rac2 PE=1 SV=1	S	Function unknown	ras-related C3 botulinum toxin substrate 1-like protein [Cricetulus griseus]	cellular component: cell (GO:0005623);; cellular component: membrane (GO:0016020);; cellular component: organelle (GO:0043226);; cellular component: organelle part (GO:0044422);; cellular component: cell part (GO:0044464);; cellular component: membrane part (GO:0044425);; biological process: biological regulation (GO:0065007);; biological process: cellular process (GO:0009987);; biological proces…
ENSMUSG00000031994	Adamts8	0.608572	77	0.532972	75	0.524542	70	0.029315	5	0.01352	2	0	0	3.27429e-14	-3.71589	down	--	--	Molecular Function: metalloendopeptidase activity (GO:0004222);; Cellular Component: extracellular matrix (GO:0005578);; Biological Process: proteolysis (GO:0006508);; Molecular Function: heparin binding (GO:0008201);; Molecular Function: zinc ion binding (GO:0008270);;	K08623|0|mmu:30806|K08623 a disintegrin and metalloproteinase with thrombospondin motifs 8 [EC:3.4.24.-] | (RefSeq) Adamts8, METH-2, METH2; a disintegrin-like and metallopeptidase (reprolysin type) with thrombospondin type 1 motif, 8	--	[O]	Posttranslational modification, protein turnover, chaperones	ADAM-TS Spacer 1;; Reprolysin (M12B) family zinc metalloprotease;; Reprolysin family propeptide;; Metallo-peptidase family M12;; Metallo-peptidase family M12B Reprolysin-like;; Thrombospondin type 1 domain	A disintegrin and metalloproteinase with thrombospondin motifs 8 OS=Mus musculus OX=10090 GN=Adamts8 PE=2 SV=1	S	Function unknown	A disintegrin and metalloproteinase with thrombospondin motifs 8 isoform 1 preproprotein [Mus musculus]	biological process: metabolic process (GO:0008152);; molecular function: catalytic activity (GO:0003824);; cellular component: extracellular region (GO:0005576);; cellular component: extracellular region part (GO:0044421);; molecular function: binding (GO:0005488)
ENSMUSG00000027656	Wisp2	29.2084	1749	20.2429	1338	3.81161	239	120.23	7767	121.423	7569	113.402	7369	0.00216616	1.81647	up	--	--	Biological Process: regulation of cell growth (GO:0001558);; Molecular Function: integrin binding (GO:0005178);; Molecular Function: insulin-like growth factor binding (GO:0005520);; Cellular Component: extracellular matrix (GO:0005578);; Cellular Component: extracellular space (GO:0005615);; Cellular Component: cytoplasm (GO:0005737);; Cellular Component: plasma membrane (GO:0005886);; Biologica…	K23089|2.40528e-155|mmu:22403|K23089 WNT1-inducible-signaling pathway protein 2 | (RefSeq) Ccn5, Crgr4, Ctgfl, Rcop1, Wisp2; cellular communication network factor 5	--	--	--	Insulin-like growth factor binding protein;; von Willebrand factor type C domain	WNT1-inducible-signaling pathway protein 2 OS=Mus musculus OX=10090 GN=Wisp2 PE=2 SV=1	U	Intracellular trafficking, secretion, and vesicular transport	WNT1-inducible-signaling pathway protein 2 precursor [Mus musculus]	biological process: biological regulation (GO:0065007);; molecular function: binding (GO:0005488);; cellular component: extracellular region (GO:0005576);; cellular component: extracellular region part (GO:0044421);; cellular component: cell (GO:0005623);; cellular component: cell part (GO:0044464);; cellular component: membrane (GO:0016020);; biological process: biological adhesion (GO:0022610);…
ENSMUSG00000005233	Spc25	13.8931	703	12.6027	673	17.3412	897	5.20681	274	5.02061	262	4.79108	268	2.28827e-15	-1.54869	down	--	--	--	K11550|1.04329e-148|mmu:66442|K11550 kinetochore protein Spc25, animal type | (RefSeq) Spc25, 2600017H08Rik, 2610205L13Rik, Spbc25; SPC25, NDC80 kinetochore complex component, homolog (S. cerevisiae)	--	[S]	Function unknown	Chromosome segregation protein Spc25	Kinetochore protein Spc25 OS=Mus musculus OX=10090 GN=Spc25 PE=2 SV=1	S	Function unknown	spindle pole body component 25 homolog (S. cerevisiae), isoform CRA_b, partial [Mus musculus]	--
ENSMUSG00000024371	C2	6.47112	591	6.12516	616	2.33167	211	15.178	1460	11.8125	1129	11.3539	1111	0.00236054	1.16621	up	[O]	Posttranslational modification, protein turnover, chaperones	Molecular Function: nucleotide binding (GO:0000166);; Biological Process: mRNA splicing, via spliceosome (GO:0000398);; Cellular Component: P-body (GO:0000932);; Molecular Function: RNA polymerase II transcription regulatory region sequence-specific DNA binding (GO:0000977);; Biological Process: desensitization of G protein-coupled receptor signaling pathway (GO:0002029);; Molecular Function: ser…	K01332|0|mmu:12263|K01332 complement component 2 [EC:3.4.21.43] | (RefSeq) C2; complement component 2 (within H-2S)	Complement and coagulation cascades (ko04610);; Pertussis (ko05133);; Staphylococcus aureus infection (ko05150);; Systemic lupus erythematosus (ko05322)	[E]	Amino acid transport and metabolism	von Willebrand factor type A domain;; Trypsin;; Sushi repeat (SCR repeat);; von Willebrand factor type A domain;; Domain of unknown function (DUF1986)	Complement C2 OS=Mus musculus OX=10090 GN=C2 PE=1 SV=2	O	Posttranslational modification, protein turnover, chaperones	complement C2 preproprotein [Mus musculus]	molecular function: binding (GO:0005488);; biological process: metabolic process (GO:0008152);; biological process: cellular process (GO:0009987);; cellular component: cell (GO:0005623);; cellular component: macromolecular complex (GO:0032991);; cellular component: organelle (GO:0043226);; cellular component: cell part (GO:0044464);; biological process: biological regulation (GO:0065007);; molecu…
ENSMUSG00000026981	Il1rn	0.651087	56	0.549299	53	0.961589	84	1.89852	165	2.03321	166	1.61829	132	0.0011131	1.07944	up	--	--	--	K05481|1.89943e-104|mmu:16181|K05481 interleukin 1 receptor antagonist | (RefSeq) Il1rn, F630041P17Rik, IL-1ra; interleukin 1 receptor antagonist	Cytokine-cytokine receptor interaction (ko04060)	--	--	Interleukin-1 / 18	Interleukin-1 receptor antagonist protein OS=Mus musculus OX=10090 GN=Il1rn PE=2 SV=1	O	Posttranslational modification, protein turnover, chaperones	interleukin-1 receptor antagonist protein isoform 1 [Mus musculus]	--
ENSMUSG00000041112	Elmo1	0.17236	33	0.20269	43	0.17789	36	0.496412	102	0.67545	134	0.534768	111	7.41838e-06	1.42956	up	--	--	Molecular Function: guanyl-nucleotide exchange factor activity (GO:0005085);; Cellular Component: cytoplasm (GO:0005737);; Cellular Component: plasma membrane (GO:0005886);; Biological Process: phagocytosis, engulfment (GO:0006911);; Biological Process: apoptotic process (GO:0006915);; Biological Process: cell migration (GO:0016477);; Biological Process: Rac protein signal transduction (GO:001660…	K12366|0|rno:361251|K12366 engulfment and cell motility protein 1 | (RefSeq) Elmo1, ELMO1s; engulfment and cell motility 1	Chemokine signaling pathway (ko04062);; Bacterial invasion of epithelial cells (ko05100);; Salmonella infection (ko05132);; Yersinia infection (ko05135)	[T]	Signal transduction mechanisms	Domain of unknown function (DUF3361);; ELMO/CED-12 family;; Pleckstrin homology domain	Engulfment and cell motility protein 1 OS=Mus musculus OX=10090 GN=Elmo1 PE=1 SV=2	S	Function unknown	engulfment and cell motility 1, ced-12 homolog (C. elegans), isoform CRA_b [Mus musculus]	biological process: biological regulation (GO:0065007);; molecular function: molecular function regulator (GO:0098772);; cellular component: cell (GO:0005623);; cellular component: cell part (GO:0044464);; cellular component: membrane (GO:0016020);; biological process: cellular process (GO:0009987);; biological process: cellular component organization or biogenesis (GO:0071840);; biological proce…
ENSMUSG00000037254	Itih2	3.68663	385	4.58766	548	2.06945	232	0.512292	60	0.925396	105	0.726998	86	8.50504e-09	-2.06203	down	[R]	General function prediction only	Molecular Function: serine-type endopeptidase inhibitor activity (GO:0004867);; Biological Process: negative regulation of endopeptidase activity (GO:0010951);; Biological Process: hyaluronan metabolic process (GO:0030212);; Cellular Component: extracellular exosome (GO:0070062);; Cellular Component: blood microparticle (GO:0072562);;	K19015|0|mmu:16425|K19015 inter-alpha-trypsin inhibitor heavy chain H2 | (RefSeq) Itih2, AI747202, Intin2, Itih-2; inter-alpha trypsin inhibitor, heavy chain 2	--	--	--	Inter-alpha-trypsin inhibitor heavy chain C-terminus;; Vault protein inter-alpha-trypsin domain;; von Willebrand factor type A domain;; von Willebrand factor type A domain;; von Willebrand factor type A domain	Inter-alpha-trypsin inhibitor heavy chain H2 OS=Mus musculus OX=10090 GN=Itih2 PE=1 SV=1	S	Function unknown	inter-alpha-trypsin inhibitor heavy chain H2 precursor [Mus musculus]	biological process: biological regulation (GO:0065007);; molecular function: molecular function regulator (GO:0098772);; biological process: metabolic process (GO:0008152);; biological process: cellular process (GO:0009987);; biological process: single-organism process (GO:0044699);; cellular component: extracellular region (GO:0005576);; cellular component: organelle (GO:0043226);; cellular comp…
ENSMUSG00000031327	Chic1	2.57107	661	2.76371	784	1.74033	468	1.07509	298	1.08268	290	0.830986	232	3.31101e-07	-1.25233	down	--	--	Cellular Component: plasma membrane (GO:0005886);; Biological Process: transport (GO:0006810);; Cellular Component: integral component of membrane (GO:0016021);; Cellular Component: cytoplasmic vesicle (GO:0031410);;	--	--	[R]	General function prediction only	Golgin subfamily A member 7/ERF4 family	Cysteine-rich hydrophobic domain-containing protein 1 OS=Mus musculus OX=10090 GN=Chic1 PE=2 SV=2	U	Intracellular trafficking, secretion, and vesicular transport	cysteine-rich hydrophobic domain-containing protein 1 isoform X4 [Mus pahari]	cellular component: cell (GO:0005623);; cellular component: membrane (GO:0016020);; cellular component: cell part (GO:0044464);; biological process: localization (GO:0051179);; cellular component: membrane part (GO:0044425);; cellular component: organelle (GO:0043226)
ENSMUSG00000043439	Epop	1.29045	104	0.998585	89	1.95234	165	0.340928	30	0.56457	48	0.751988	66	0.00608231	-1.2161	down	--	--	Molecular Function: protein binding (GO:0005515);; Biological Process: neuron fate commitment (GO:0048663);;	--	--	--	--	Domain of unknown function (DUF4584)	Elongin BC and Polycomb repressive complex 2-associated protein OS=Mus musculus OX=10090 GN=Epop PE=1 SV=1	S	Function unknown	elongin BC and Polycomb repressive complex 2-associated protein [Mus musculus]	molecular function: binding (GO:0005488);; biological process: cellular process (GO:0009987);; biological process: developmental process (GO:0032502);; biological process: single-organism process (GO:0044699)
ENSMUSG00000022369	Mtbp	4.91254	533	5.38897	651	7.44561	840	2.86541	340	2.46825	282	2.71718	324	1.12276e-06	-1.14387	down	--	--	Cellular Component: kinetochore (GO:0000776);; Cellular Component: chromatin (GO:0000785);; Molecular Function: protein binding (GO:0005515);; Biological Process: cell cycle arrest (GO:0007050);; Biological Process: traversing start control point of mitotic cell cycle (GO:0007089);; Biological Process: negative regulation of cell population proliferation (GO:0008285);; Biological Process: protein…	--	--	--	--	MDM2-binding;; MDM2-binding	Mdm2-binding protein OS=Mus musculus OX=10090 GN=Mtbp PE=1 SV=1	S	Function unknown	mdm2-binding protein isoform 2 [Mus musculus]	cellular component: cell (GO:0005623);; cellular component: macromolecular complex (GO:0032991);; cellular component: organelle (GO:0043226);; cellular component: organelle part (GO:0044422);; cellular component: cell part (GO:0044464);; molecular function: binding (GO:0005488);; biological process: cellular process (GO:0009987);; biological process: single-organism process (GO:0044699);; biologi…
ENSMUSG00000071862	Lrrtm2	0.72651	144	0.685713	150	1.07566	222	0.07807	17	0.022665	5	0.063295	14	1.9132e-16	-3.34936	down	[K]	Transcription	Biological Process: negative regulation of receptor internalization (GO:0002091);; Cellular Component: integral component of membrane (GO:0016021);; Cellular Component: cell junction (GO:0030054);; Molecular Function: neurexin family protein binding (GO:0042043);; Cellular Component: postsynaptic membrane (GO:0045211);; Biological Process: positive regulation of synapse assembly (GO:0051965);; Ce…	K16665|0|mmu:107065|K16665 leucine-rich repeat transmembrane neuronal protein 1/2 | (RefSeq) Lrrtm2, AI851755, BB129880, C630011A14Rik, mKIAA0416; leucine rich repeat transmembrane neuronal 2	--	[R]	General function prediction only	Leucine rich repeat;; Leucine Rich repeats (2 copies);; Leucine rich repeats (6 copies);; Leucine-rich repeat;; Leucine Rich Repeat	Leucine-rich repeat transmembrane neuronal protein 2 OS=Mus musculus OX=10090 GN=Lrrtm2 PE=2 SV=1	S	Function unknown	mKIAA0416 protein, partial [Mus musculus]	biological process: biological regulation (GO:0065007);; cellular component: membrane (GO:0016020);; cellular component: membrane part (GO:0044425);; cellular component: cell junction (GO:0030054);; molecular function: binding (GO:0005488);; cellular component: cell (GO:0005623);; cellular component: synapse part (GO:0044456);; cellular component: cell part (GO:0044464);; cellular component: syna…
ENSMUSG00000062515	Fabp4	40.2934	1258	33.338	1149	37.3478	1219	13.2132	445	15.8328	515	11.3478	385	1.53403e-17	-1.48943	down	--	--	Biological Process: cytokine production (GO:0001816);; Molecular Function: transporter activity (GO:0005215);; Molecular Function: fatty acid binding (GO:0005504);; Molecular Function: protein binding (GO:0005515);; Cellular Component: nucleus (GO:0005634);; Cellular Component: lipid droplet (GO:0005811);; Cellular Component: cytosol (GO:0005829);; Biological Process: negative regulation of prote…	K08753|1.31321e-87|mmu:11770|K08753 fatty acid-binding protein 4, adipocyte | (RefSeq) Fabp4, 422/aP2, AFABP, ALBP, ALBP/Ap2, Ap2, Lbpl, P15; fatty acid binding protein 4, adipocyte	PPAR signaling pathway (ko03320);; Regulation of lipolysis in adipocytes (ko04923)	[I]	Lipid transport and metabolism	Lipocalin / cytosolic fatty-acid binding protein family	Fatty acid-binding protein, adipocyte OS=Mus musculus OX=10090 GN=Fabp4 PE=1 SV=3	I	Lipid transport and metabolism	fatty acid-binding protein, adipocyte [Mus musculus]	biological process: multicellular organismal process (GO:0032501);; biological process: single-organism process (GO:0044699);; molecular function: transporter activity (GO:0005215);; molecular function: binding (GO:0005488);; cellular component: cell (GO:0005623);; cellular component: organelle (GO:0043226);; cellular component: cell part (GO:0044464);; biological process: biological regulation (…
ENSMUSG00000018930	Ccl4	0	0	0	0	0	0	2.40461	60	5.12139	123	2.78322	70	1.72472e-16	4.42594	up	--	--	Biological Process: monocyte chemotaxis (GO:0002548);; Cellular Component: extracellular space (GO:0005615);; Biological Process: G protein-coupled receptor signaling pathway (GO:0007186);; Molecular Function: chemokine activity (GO:0008009);; Biological Process: response to toxic substance (GO:0009636);; Biological Process: neutrophil chemotaxis (GO:0030593);; Molecular Function: CCR1 chemokine …	K12964|4.13524e-46|mmu:20303|K12964 C-C motif chemokine 4 | (RefSeq) Ccl4, AT744.1, Act-2, MIP-1B, Mip1b, Scya4; chemokine (C-C motif) ligand 4	Cytokine-cytokine receptor interaction (ko04060);; Viral protein interaction with cytokine and cytokine receptor (ko04061);; Chemokine signaling pathway (ko04062);; NF-kappa B signaling pathway (ko04064);; Toll-like receptor signaling pathway (ko04620);; Cytosolic DNA-sensing pathway (ko04623);; Human cytomegalovirus infection (ko05163)	--	--	Small cytokines (intecrine/chemokine), interleukin-8 like	C-C motif chemokine 4 OS=Mus musculus OX=10090 GN=Ccl4 PE=3 SV=3	O	Posttranslational modification, protein turnover, chaperones	C-C motif chemokine 4 precursor [Mus musculus]	biological process: immune system process (GO:0002376);; biological process: cellular process (GO:0009987);; biological process: locomotion (GO:0040011);; biological process: single-organism process (GO:0044699);; biological process: response to stimulus (GO:0050896);; biological process: localization (GO:0051179);; cellular component: extracellular region (GO:0005576);; cellular component: extra…
ENSMUSG00000022847	Thpo	0.482899	35	0.174215	17	0.10679	9	0.751243	54	1.10601	65	0.87431	62	0.0313779	1.15926	up	--	--	--	K06854|0|mmu:21832|K06854 thrombopoietin | (RefSeq) Thpo, Mgdf, Ml, Mpllg, Tpo; thrombopoietin	Cytokine-cytokine receptor interaction (ko04060);; JAK-STAT signaling pathway (ko04630);; Hematopoietic cell lineage (ko04640)	--	--	Erythropoietin/thrombopoietin	Thrombopoietin OS=Mus musculus OX=10090 GN=Thpo PE=2 SV=1	O	Posttranslational modification, protein turnover, chaperones	PREDICTED: thrombopoietin isoform X7 [Mus musculus]	--
ENSMUSG00000042515	Mum1l1	3.60874	566	3.02418	522	3.8181	611	1.96021	325	1.88266	315	1.31223	229	3.1484e-06	-1.02678	down	--	--	--	K23386|0|mmu:245631|K23386 PWWP domain-containing DNA repair factor 3 | (RefSeq) Pwwp3b, 9430086K21Rik, Mum1l1; PWWP domain containing 3B	--	--	--	PWWP domain	PWWP domain-containing protein MUM1L1 OS=Mus musculus OX=10090 GN=Mum1l1 PE=1 SV=2	S	Function unknown	melanoma associated antigen (mutated) 1-like 1, partial [Mus musculus]	--
ENSMUSG00000024998	Plce1	0.328663	98	0.223916	72	0.369304	113	1.2135	386	0.665681	224	0.760831	241	5.01022e-05	1.36555	up	--	--	Cellular Component: Golgi membrane (GO:0000139);; Biological Process: activation of MAPK activity (GO:0000187);; Molecular Function: phosphatidylinositol phospholipase C activity (GO:0004435);; Molecular Function: obsolete signal transducer activity (GO:0004871);; Molecular Function: guanyl-nucleotide exchange factor activity (GO:0005085);; Cellular Component: cytosol (GO:0005829);; Cellular Comp…	K05860|0|mmu:74055|K05860 phosphatidylinositol phospholipase C, epsilon [EC:3.1.4.11] | (RefSeq) Plce1, 4933403A21Rik, PLCepsilon, Plce, mKIAA1516; phospholipase C, epsilon 1	Inositol phosphate metabolism (ko00562);; Ras signaling pathway (ko04014);; Rap1 signaling pathway (ko04015);; Calcium signaling pathway (ko04020);; cAMP signaling pathway (ko04024);; Phosphatidylinositol signaling system (ko04070);; Thyroid hormone signaling pathway (ko04919);; AGE-RAGE signaling pathway in diabetic complications (ko04933);; Proteoglycans in cancer (ko05205)	--	--	Phosphatidylinositol-specific phospholipase C, X domain;; Phosphatidylinositol-specific phospholipase C, Y domain;; RasGEF domain;; Ras association (RalGDS/AF-6) domain;; C2 domain;; Phosphoinositide-specific phospholipase C, efhand-like	1-phosphatidylinositol 4,5-bisphosphate phosphodiesterase epsilon-1 OS=Mus musculus OX=10090 GN=Plce1 PE=1 SV=3	S	Function unknown	1-phosphatidylinositol 4,5-bisphosphate phosphodiesterase epsilon-1 [Mus musculus]	cellular component: cell (GO:0005623);; cellular component: membrane (GO:0016020);; cellular component: organelle (GO:0043226);; cellular component: organelle part (GO:0044422);; cellular component: cell part (GO:0044464);; biological process: biological regulation (GO:0065007);; molecular function: catalytic activity (GO:0003824);; molecular function: signal transducer activity (GO:0004871);; mo…
ENSMUSG00000030688	Stard10	1.99071	98	1.64287	88	1.12155	58	5.01941	268	4.35319	223	3.01696	162	0.000284681	1.22197	up	--	--	--	K24142|0|mcf:101867497|K24142 StAR-related lipid transfer protein 10 | (RefSeq) STARD10; StAR related lipid transfer domain containing 10	--	[I]	Lipid transport and metabolism	START domain	START domain-containing protein 10 OS=Mus musculus OX=10090 GN=Stard10 PE=1 SV=1	U	Intracellular trafficking, secretion, and vesicular transport	PCTP-like protein [Mus pahari]	--
ENSMUSG00000032579	Hemk1	1.43087	110	1.52017	129	1.06237	85	3.4542	285	2.71765	216	2.73048	227	0.000127965	1.02587	up	[J]	Translation, ribosomal structure and biogenesis	--	K02493|0|mmu:69536|K02493 release factor glutamine methyltransferase [EC:2.1.1.297] | (RefSeq) Hemk1, 2310008M14Rik, AW049265; HemK methyltransferase family member 1	--	[R]	General function prediction only	Methyltransferase small domain;; Methyltransferase domain;; Methyltransferase domain;; Ribosomal protein L11 methyltransferase (PrmA);; Conserved hypothetical protein 95;; Methyltransferase domain;; Putative RNA methylase family UPF0020;; Putative methyltransferase	HemK methyltransferase family member 1 OS=Mus musculus OX=10090 GN=Hemk1 PE=2 SV=2	J	Translation, ribosomal structure and biogenesis	hemK methyltransferase family member 1 [Mus musculus]	--
ENSMUSG00000071715	Ncf4	0	0	0	0	0	0	0.797099	44	1.47178	79	1.47979	82	9.1372e-15	4.21468	up	--	--	Molecular Function: protein binding (GO:0005515);; Cellular Component: cytosol (GO:0005829);; Cellular Component: endosome membrane (GO:0010008);; Molecular Function: superoxide-generating NADPH oxidase activator activity (GO:0016176);; Molecular Function: phosphatidylinositol-3-phosphate binding (GO:0032266);; Cellular Component: NADPH oxidase complex (GO:0043020);; Biological Process: positive …	K08012|0|mmu:17972|K08012 neutrophil cytosolic factor 4 | (RefSeq) Ncf4, AI451400, p40phox; neutrophil cytosolic factor 4	Phagosome (ko04145);; Osteoclast differentiation (ko04380);; Leukocyte transendothelial migration (ko04670);; Prion disease (ko05020);; Leishmaniasis (ko05140)	[C]	Energy production and conversion	PB1 domain;; PX domain;; SH3 domain;; Variant SH3 domain;; Variant SH3 domain	Neutrophil cytosol factor 4 OS=Mus musculus OX=10090 GN=Ncf4 PE=1 SV=2	T	Signal transduction mechanisms	neutrophil cytosol factor 4 [Mus musculus]	molecular function: binding (GO:0005488);; cellular component: cell (GO:0005623);; cellular component: cell part (GO:0044464);; cellular component: membrane (GO:0016020);; cellular component: organelle (GO:0043226);; cellular component: organelle part (GO:0044422);; biological process: biological regulation (GO:0065007);; molecular function: molecular function regulator (GO:0098772);; cellular co…
ENSMUSG00000025776	Crispld1	0.96204	123	0.742066	128	0.598709	64	0.626171	67	0.311439	51	0.167026	29	0.0275435	-1.01876	down	[S]	Function unknown	Biological Process: face morphogenesis (GO:0060325);; Cellular Component: extracellular exosome (GO:0070062);;	K24243|0|mmu:83691|K24243 cysteine-rich secretory protein LCCL domain-containing | (RefSeq) Crispld1, Cocoacrisp, Lcrisp1; cysteine-rich secretory protein LCCL domain containing 1	--	[S]	Function unknown	LCCL domain;; Cysteine-rich secretory protein family	Cysteine-rich secretory protein LCCL domain-containing 1 OS=Mus musculus OX=10090 GN=Crispld1 PE=2 SV=1	S	Function unknown	cysteine-rich secretory protein LCCL domain-containing 1 precursor [Mus musculus]	biological process: developmental process (GO:0032502);; biological process: single-organism process (GO:0044699);; cellular component: extracellular region (GO:0005576);; cellular component: organelle (GO:0043226);; cellular component: extracellular region part (GO:0044421)
ENSMUSG00000000028	Cdc45	5.35345	369	6.55743	467	10.0667	718	2.53255	180	2.5908	176	2.35349	188	2.7849e-07	-1.50636	down	--	--	Biological Process: double-strand break repair via break-induced replication (GO:0000727);; Molecular Function: chromatin binding (GO:0003682);; Molecular Function: DNA replication origin binding (GO:0003688);; Molecular Function: single-stranded DNA binding (GO:0003697);; Cellular Component: nuclear pre-replicative complex (GO:0005656);; Cellular Component: centrosome (GO:0005813);; Biological P…	K06628|0|mmu:12544|K06628 cell division control protein 45 | (RefSeq) Cdc45, Cdc45l; cell division cycle 45	Cell cycle (ko04110)	[L]	Replication, recombination and repair	CDC45-like protein	Cell division control protein 45 homolog OS=Mus musculus OX=10090 GN=Cdc45 PE=1 SV=2	D	Cell cycle control, cell division, chromosome partitioning	CDC45L [Mus musculus]	biological process: metabolic process (GO:0008152);; biological process: cellular process (GO:0009987);; biological process: response to stimulus (GO:0050896);; molecular function: binding (GO:0005488);; cellular component: cell (GO:0005623);; cellular component: membrane-enclosed lumen (GO:0031974);; cellular component: macromolecular complex (GO:0032991);; cellular component: organelle (GO:0043…
ENSMUSG00000015085	Entpd2	0.41548	29	0.217701	17	0.161542	12	2.26314	165	2.34849	165	1.83346	135	5.21117e-12	2.56994	up	[F]	Nucleotide transport and metabolism	Molecular Function: ATP binding (GO:0005524);; Cellular Component: basement membrane (GO:0005605);; Biological Process: G protein-coupled receptor signaling pathway (GO:0007186);; Biological Process: purine ribonucleoside diphosphate catabolic process (GO:0009181);; Cellular Component: cell surface (GO:0009986);; Biological Process: response to auditory stimulus (GO:0010996);; Cellular Component:…	K01509|0|mmu:12496|K01509 adenosinetriphosphatase [EC:3.6.1.-] | (RefSeq) Entpd2, Cd39l1, NTPDase2; ectonucleoside triphosphate diphosphohydrolase 2	Purine metabolism (ko00230);; Taste transduction (ko04742)	[F]	Nucleotide transport and metabolism	GDA1/CD39 (nucleoside phosphatase) family	Ectonucleoside triphosphate diphosphohydrolase 2 OS=Mus musculus OX=10090 GN=Entpd2 PE=1 SV=2	GO	Carbohydrate transport and metabolism;; Posttranslational modification, protein turnover, chaperones	ectonucleoside triphosphate diphosphohydrolase 2 precursor [Mus musculus]	molecular function: binding (GO:0005488);; cellular component: extracellular region (GO:0005576);; cellular component: extracellular region part (GO:0044421);; biological process: cellular process (GO:0009987);; biological process: signaling (GO:0023052);; biological process: single-organism process (GO:0044699);; biological process: response to stimulus (GO:0050896);; biological process: biologi…
[truncated: 1,300 more rows]
