# Supplementary material for: Anti-aging mechanism of different age donor-matched adipose-derived stem cells
Source: Stem Cell Res Ther. 2023 Aug 2;14:192. doi: 10.1186/s13287-023-03415-3 (PMC10394785; doi:10.1186/s13287-023-03415-3)
Supplement: Supplementary file 3 — Additional file 3. The total proteins were detected in the Y-ASCs and O-ASCs. [file 13287_2023_3415_MOESM3_ESM.xlsx]

## Sheet: O__Y
Accession	Gene	Description	Mw(kDa)	Length	O/Y	log2 O/Y	P-value	P.adjust	Diff Sig	Count	O1	O2	O3	Y1	Y2	Y3
A0A0G2JGD2	S100a4	Protein S100-A4 (Fragment) OS=Mus musculus OX=10090 GN=S100a4 PE=1 SV=1	9.062	78	1.56574	0.646843	0.01666	0.418373	+	6	18.2935	17.7555	18.157	17.3777	17.4616	17.4261
A0A0R4J036	Nefm	Neurofilament 3, medium OS=Mus musculus OX=10090 GN=Nefm PE=1 SV=1	95.941	848	1.92538	0.945142	0.01892	0.427395	+	6	15.9855	15.8483	15.3783	14.4606	14.9827	14.9332
A0A0U1RP62	Selenos	Histocompatibility 47, isoform CRA_b OS=Mus musculus OX=10090 GN=Selenos PE=1 SV=1	21.188	187	1.21989	0.286748	0.01664	0.418373	+	6	12.9036	12.9778	12.9564	12.7363	12.7195	12.5217
A0A0U1RP69	Ccdc97	Coiled-coil domain-containing protein 97 (Fragment) OS=Mus musculus OX=10090 GN=Ccdc97 PE=1 SV=1	19.331	168	1.2053	0.269396	0.02149	0.432304	+	6	9.61306	9.67025	9.43572	9.27478	9.29289	9.34317
A0A1B0GR29	Tmem143	Transmembrane protein 143 (Fragment) OS=Mus musculus OX=10090 GN=Tmem143 PE=1 SV=1	28.633	255	1.26368	0.337637	0.02859	0.434853	+	6	12.5688	12.2582	12.2954	12.0058	12.0836	12.0201
A0A1L1SRV8	Ppcdc	Phosphopantothenoylcysteine decarboxylase OS=Mus musculus OX=10090 GN=Ppcdc PE=1 SV=1	3.776	36	1.2969	0.375065	0.005547	0.360735	+	6	12.1828	12.028	12.1418	11.7133	11.8419	11.6722
A0A1W2P7Y9	Nrcam	Neuronal cell adhesion molecule OS=Mus musculus OX=10090 GN=Nrcam PE=1 SV=1	125.513	1134	2.46489	1.30152	0.001265	0.254632	+	6	16.2861	16.3663	16.1881	14.6777	15.1697	15.0885
A0A494BBK2	Rhot1	Mitochondrial Rho GTPase 1 (Fragment) OS=Mus musculus OX=10090 GN=Rhot1 PE=1 SV=1	24.327	214	1.20614	0.270396	0.008955	0.380757	+	6	11.8229	11.7664	11.7115	11.4414	11.5899	11.4584
A2AEY2	Fhl1	Four and a half LIM domains 1, isoform CRA_c OS=Mus musculus OX=10090 GN=Fhl1 PE=1 SV=1	36.261	323	1.38899	0.474035	0.02614	0.433695	+	6	11.6046	11.1891	11.2168	10.9107	10.8715	10.8062
A2ARF6	Ak4	Adenylate kinase 4, mitochondrial (Fragment) OS=Mus musculus OX=10090 GN=Ak4 PE=1 SV=1	12.514	115	1.21305	0.278641	0.001615	0.277404	+	6	15.421	15.4723	15.5282	15.1671	15.2332	15.1851
B9EKI5	Cblb	Casitas B-lineage lymphoma b OS=Mus musculus OX=10090 GN=Cblb PE=1 SV=1	104.592	938	1.36149	0.445186	0.01008	0.38372	+	6	15.9915	16.1833	15.9071	15.5918	15.6671	15.4874
D3YUN2	St7	Suppressor of tumorigenicity 7 protein OS=Mus musculus OX=10090 GN=St7 PE=1 SV=1	57.444	503	1.25067	0.322702	0.0167	0.418373	+	6	13.5568	13.3649	13.626	13.1742	13.2397	13.1658
D3Z1T0	Alkbh6	Alpha-ketoglutarate-dependent dioxygenase alkB homolog 6 (Fragment) OS=Mus musculus OX=10090 GN=Alkbh6 PE=1 SV=8	24.189	215	1.23671	0.306507	0.01736	0.424161	+	6	8.9842	8.92092	9.13759	8.77959	8.6257	8.7179
D3Z5G2	Slc25a45	Solute carrier family 25 member 45 (Fragment) OS=Mus musculus OX=10090 GN=Slc25a45 PE=1 SV=1	21.317	195	1.2787	0.354677	0.008123	0.380757	+	6	12.0929	11.9176	12.138	11.6538	11.7468	11.684
D3Z6A6	Gsta2	Glutathione S-transferase (Fragment) OS=Mus musculus OX=10090 GN=Gsta2 PE=3 SV=1	20.581	179	2.57428	1.36417	0.03455	0.449532	+	6	15.2629	13.8242	14.7712	13.0841	13.261	13.4206
D3Z710	Klc3	Kinesin light chain 3 OS=Mus musculus OX=10090 GN=Klc3 PE=1 SV=1	55.678	505	1.24687	0.318306	0.03916	0.459186	+	6	15.5768	15.3266	15.4888	15.0161	15.2785	15.1427
E9PVB6	Limk1	LIM domain kinase 1 OS=Mus musculus OX=10090 GN=Limk1 PE=1 SV=1	71.824	639	1.25171	0.323903	0.01712	0.424161	+	6	11.6813	11.7084	11.5697	11.361	11.1941	11.4327
E9PWE9	Syk	Tyrosine-protein kinase OS=Mus musculus OX=10090 GN=Syk PE=1 SV=1	66.066	583	1.49138	0.576644	0.003978	0.345549	+	6	13.7858	13.5091	13.5129	12.9715	13.0791	13.0272
E9PZT5	Tnfrsf12a	Tumor necrosis factor receptor superfamily member 12A OS=Mus musculus OX=10090 GN=Tnfrsf12a PE=1 SV=1	10.033	94	1.20822	0.27288	0.03161	0.448249	+	6	11.8094	12.0369	11.84	11.6132	11.7043	11.5502
E9Q649	Gcnt4	Beta-1,3-galactosyl-O-glycosyl-glycoprotein beta-1,6-N-acetylglucosaminyltransferase 4 OS=Mus musculus OX=10090 GN=Gcnt4 PE=3 SV=1	52.832	455	1.26905	0.343752	0.01775	0.424161	+	6	14.2454	14.0296	14.2764	13.9026	13.8586	13.7591
E9Q7B0	P4ha1	Prolyl 4-hydroxylase subunit alpha-1 OS=Mus musculus OX=10090 GN=P4ha1 PE=1 SV=1	51.754	454	1.23662	0.306406	0.001972	0.296783	+	6	13.4285	13.4538	13.5013	13.2272	13.1073	13.1298
E9Q7E2	Arid2	AT-rich interactive domain-containing protein 2 OS=Mus musculus OX=10090 GN=Arid2 PE=1 SV=1	195.988	1828	1.24464	0.315728	0.04015	0.461194	+	6	16.1223	15.7954	16.0754	15.7291	15.6791	15.6376
E9QNY8	Sacs	Sacsin OS=Mus musculus OX=10090 GN=Sacs PE=1 SV=1	520.692	4582	1.23026	0.29896	0.03748	0.459186	+	6	16.8238	16.9367	16.7824	16.3812	16.666	16.5988
E9QPH0	Prkg2	cGMP-dependent protein kinase OS=Mus musculus OX=10090 GN=Prkg2 PE=1 SV=1	84.21	733	1.27185	0.346927	0.02228	0.432304	+	6	14.8664	14.7204	14.6192	14.4834	14.4137	14.2682
G3UZI7	Arhgap6	Rho GTPase activating protein 6, isoform CRA_b OS=Mus musculus OX=10090 GN=Arhgap6 PE=1 SV=1	53.592	478	1.44683	0.532898	0.02813	0.433754	+	6	11.2724	11.4484	11.2868	10.5138	11.0013	10.8938
H3BL05	Zfp428	Zinc finger protein 428 (Fragment) OS=Mus musculus OX=10090 GN=Zfp428 PE=1 SV=1	16.317	153	1.23107	0.299909	0.01201	0.3923	+	6	11.1789	11.2181	11.216	10.7998	10.8828	11.0306
O35732	Cflar	CASP8 and FADD-like apoptosis regulator OS=Mus musculus OX=10090 GN=Cflar PE=2 SV=3	54.875	481	1.36266	0.446421	0.007576	0.380757	+	6	12.7123	12.679	12.5138	12.0582	12.255	12.2526
O88843	Cradd	Death domain-containing protein CRADD OS=Mus musculus OX=10090 GN=Cradd PE=1 SV=2	22.656	199	1.30648	0.385682	0.02108	0.430306	+	6	9.79134	9.53631	9.51678	9.33828	9.15385	9.19525
O89084	Pde4a	cAMP-specific 3',5'-cyclic phosphodiesterase 4A OS=Mus musculus OX=10090 GN=Pde4a PE=1 SV=2	93.558	844	1.20547	0.269595	0.04378	0.462499	+	6	13.4951	13.6609	13.4028	13.2983	13.1426	13.3092
P02463	Col4a1	Collagen alpha-1(IV) chain OS=Mus musculus OX=10090 GN=Col4a1 PE=1 SV=4	160.679	1669	1.2714	0.346414	0.03773	0.459186	+	6	16.1105	16.0431	16.2365	15.9794	15.6759	15.6955
P04202	Tgfb1	Transforming growth factor beta-1 proprotein OS=Mus musculus OX=10090 GN=Tgfb1 PE=1 SV=1	44.31	390	1.23136	0.300253	0.03623	0.455868	+	6	13.4481	13.5561	13.2348	13.118	13.1475	13.0728
P06869	Plau	Urokinase-type plasminogen activator OS=Mus musculus OX=10090 GN=Plau PE=1 SV=1	48.268	433	1.79207	0.841628	0.01188	0.391622	+	6	11.5434	12.134	11.7424	10.8129	11.0974	10.9846
P07141	Csf1	Macrophage colony-stimulating factor 1 OS=Mus musculus OX=10090 GN=Csf1 PE=1 SV=2	60.649	552	1.55096	0.633158	0.01189	0.391622	+	6	15.892	16.3252	16.1877	15.3741	15.6047	15.5266
P08122	Col4a2	Collagen alpha-2(IV) chain OS=Mus musculus OX=10090 GN=Col4a2 PE=1 SV=4	167.325	1707	1.3325	0.414133	0.008992	0.380757	+	6	16.9084	16.7304	16.9575	16.3452	16.5154	16.4933
P10493	Nid1	Nidogen-1 OS=Mus musculus OX=10090 GN=Nid1 PE=1 SV=2	136.538	1245	1.42813	0.514125	0.004362	0.345549	+	6	17.3703	17.1534	17.3258	16.6519	16.8355	16.8198
P11214	Plat	Tissue-type plasminogen activator OS=Mus musculus OX=10090 GN=Plat PE=1 SV=3	63.097	559	1.29499	0.372941	0.02605	0.433695	+	6	15.1586	15.3423	15.1804	14.6757	14.9105	14.9763
P11688	Itga5	Integrin alpha-5 OS=Mus musculus OX=10090 GN=Itga5 PE=1 SV=3	115.043	1053	1.25623	0.329105	0.02742	0.433695	+	6	17.9295	18.2391	18.0988	17.6864	17.8064	17.7874
P14602	Hspb1	Heat shock protein beta-1 OS=Mus musculus OX=10090 GN=Hspb1 PE=1 SV=3	23.014	209	1.33916	0.421327	0.005752	0.360735	+	6	17.8441	17.6237	17.6042	17.262	17.2971	17.2489
P20152	Vim	Vimentin OS=Mus musculus OX=10090 GN=Vim PE=1 SV=3	53.688	466	1.2755	0.351059	0.0107	0.38372	+	6	21.1561	20.8938	21.0595	20.7115	20.6664	20.6783
P22935	Crabp2	Cellular retinoic acid-binding protein 2 OS=Mus musculus OX=10090 GN=Crabp2 PE=2 SV=2	15.746	138	1.82962	0.871547	0.002544	0.316508	+	6	17.6215	17.4366	17.3925	16.3967	16.7486	16.6907
P25322	Ccnd1	G1/S-specific cyclin-D1 OS=Mus musculus OX=10090 GN=Ccnd1 PE=1 SV=1	33.429	295	1.99556	0.996795	0.02162	0.432304	+	6	16.1509	15.796	16.1445	14.5435	15.3147	15.2429
P28481	Col2a1	Collagen alpha-1(II) chain OS=Mus musculus OX=10090 GN=Col2a1 PE=1 SV=2	141.973	1487	1.2154	0.281435	0.02184	0.432304	+	6	13.7229	13.8539	13.5911	13.4534	13.4574	13.4128
P29268	Ccn2	CCN family member 2 OS=Mus musculus OX=10090 GN=Ccn2 PE=2 SV=3	37.824	348	1.45046	0.536514	0.007105	0.371249	+	6	17.507	17.8028	17.7391	17.0361	17.2139	17.1893
P29452	Casp1	Caspase-1 OS=Mus musculus OX=10090 GN=Casp1 PE=1 SV=1	45.64	402	1.33275	0.414409	0.04485	0.462499	+	6	14.859	14.5652	14.8184	14.554	14.2189	14.2265
P39689	Cdkn1a	Cyclin-dependent kinase inhibitor 1 OS=Mus musculus OX=10090 GN=Cdkn1a PE=1 SV=4	17.785	159	1.40933	0.495014	0.03587	0.453008	+	6	15.3985	15.4267	15.5418	14.6549	15.1251	15.1019
P48410	Abcd1	ATP-binding cassette sub-family D member 1 OS=Mus musculus OX=10090 GN=Abcd1 PE=1 SV=1	81.859	736	1.27702	0.352786	0.01149	0.390115	+	6	15.5838	15.4632	15.4387	15.0197	15.1619	15.2457
P49070	Camlg	Calcium signal-modulating cyclophilin ligand OS=Mus musculus OX=10090 GN=Camlg PE=1 SV=2	32.542	294	1.27489	0.35037	0.03261	0.448249	+	6	13.6081	13.5554	13.4845	12.9994	13.3438	13.2536
P51642	Cntf	Ciliary neurotrophic factor OS=Mus musculus OX=10090 GN=Cntf PE=2 SV=1	22.587	198	1.39652	0.481839	0.001265	0.254632	+	6	12.262	12.382	12.1921	11.7684	11.8391	11.7832
P55284	Cdh5	Cadherin-5 OS=Mus musculus OX=10090 GN=Cdh5 PE=1 SV=2	87.903	784	1.43122	0.517241	0.03225	0.448249	+	6	15.172	14.7445	15.1847	14.4209	14.4764	14.6522
P58801	Ripk2	Receptor-interacting serine/threonine-protein kinase 2 OS=Mus musculus OX=10090 GN=Ripk2 PE=1 SV=1	60.4	539	1.20486	0.26886	0.006854	0.371249	+	6	16.1945	16.0286	16.101	15.8098	15.8276	15.8801
P59041	Dnajc30	DnaJ homolog subfamily C member 30, mitochondrial OS=Mus musculus OX=10090 GN=Dnajc30 PE=1 SV=1	24.762	219	1.20273	0.266314	0.0307	0.448123	+	6	11.8606	11.8748	11.6642	11.6021	11.4495	11.549
P62818	S100a3	Protein S100-A3 OS=Mus musculus OX=10090 GN=S100a3 PE=2 SV=1	11.747	101	1.29105	0.368542	0.03642	0.455929	+	6	13.3435	13.0115	13.3797	12.8847	12.8359	12.9084
P63254	Crip1	Cysteine-rich protein 1 OS=Mus musculus OX=10090 GN=Crip1 PE=1 SV=2	8.55	77	1.48344	0.568951	0.02155	0.432304	+	6	16.278	16.1358	16.1425	15.8912	15.576	15.3822
P97427	Crmp1	Dihydropyrimidinase-related protein 1 OS=Mus musculus OX=10090 GN=Crmp1 PE=1 SV=1	62.168	572	1.49954	0.584525	0.04074	0.461512	+	6	13.781	13.9196	14.1568	13.0428	13.53	13.531
Q07079	Igfbp5	Insulin-like growth factor-binding protein 5 OS=Mus musculus OX=10090 GN=Igfbp5 PE=1 SV=1	30.372	271	1.29267	0.370356	0.02195	0.432304	+	6	10.1423	10.1578	10.3506	9.78342	9.99887	9.75738
Q3U276	Sdhaf1	Succinate dehydrogenase assembly factor 1, mitochondrial OS=Mus musculus OX=10090 GN=Sdhaf1 PE=1 SV=1	13.142	118	1.36457	0.44845	0.02093	0.430306	+	6	10.8982	10.8377	10.8411	10.22	10.3801	10.6315
Q3U8S1	Cd44	CD44 antigen OS=Mus musculus OX=10090 GN=Cd44 PE=1 SV=1	40.263	365	1.45118	0.537222	0.004376	0.345549	+	6	15.9432	15.9235	15.8599	15.1956	15.4366	15.4828
Q3UE31		Uncharacterized protein KIAA0930 homolog OS=Mus musculus OX=10090 PE=1 SV=2	45.96	404	1.21763	0.284073	0.008605	0.380757	+	6	14.0774	14.1892	14.2257	13.8138	13.9481	13.8782
Q3UEE2	Gss	Glutathione synthetase OS=Mus musculus OX=10090 GN=Gss PE=1 SV=1	44.792	405	1.20924	0.274095	0.02522	0.433695	+	6	16.8644	16.8394	16.8535	16.4233	16.6372	16.6746
Q3UJ81	Cnep1r1	Nuclear envelope phosphatase-regulatory subunit 1 OS=Mus musculus OX=10090 GN=Cnep1r1 PE=1 SV=1	14.267	125	1.23467	0.30413	0.01021	0.38372	+	6	11.5021	11.6221	11.5527	11.1527	11.2636	11.3482
Q3V038	Ttc9	Tetratricopeptide repeat protein 9A OS=Mus musculus OX=10090 GN=Ttc9 PE=1 SV=1	24.351	219	1.22414	0.291767	0.002505	0.316508	+	6	13.9187	13.8494	13.9843	13.5983	13.6176	13.6613
Q3V2Y9	Dusp3	Dual-specificity protein phosphatase 3 OS=Mus musculus OX=10090 GN=Dusp3 PE=1 SV=1	13.232	117	1.22457	0.292271	0.02678	0.433695	+	6	11.8249	11.7483	11.9862	11.6539	11.4885	11.5402
Q52KR3	Prune2	Protein prune homolog 2 OS=Mus musculus OX=10090 GN=Prune2 PE=1 SV=2	339.516	3084	1.7291	0.790024	0.007238	0.371249	+	6	15.0492	14.5499	14.8874	13.9323	14.0993	14.085
Q5SV80	Myo19	Unconventional myosin-XIX OS=Mus musculus OX=10090 GN=Myo19 PE=1 SV=1	108.075	963	1.27047	0.345361	0.002179	0.296783	+	6	10.1489	10.2633	10.203	9.84267	9.80676	9.9298
Q5SVP2	9930111J21Rik2	RIKEN cDNA 9930111J21 gene 2 OS=Mus musculus OX=10090 GN=9930111J21Rik2 PE=1 SV=1	95.451	844	1.88295	0.912991	0.01456	0.403879	+	6	14.7201	14.4272	14.885	13.4224	13.8611	14.0097
Q60769	Tnfaip3	Tumor necrosis factor alpha-induced protein 3 OS=Mus musculus OX=10090 GN=Tnfaip3 PE=1 SV=2	87.654	775	1.24273	0.313516	0.04936	0.47524	+	6	12.8659	13.0239	13.1633	12.5599	12.7886	12.764
Q60987	Foxg1	Forkhead box protein G1 OS=Mus musculus OX=10090 GN=Foxg1 PE=1 SV=1	51.625	481	1.85775	0.893557	0.008612	0.380757	+	6	10.3955	10.3576	10.5158	9.18785	9.79713	9.60328
Q61739	Itga6	Integrin alpha-6 OS=Mus musculus OX=10090 GN=Itga6 PE=1 SV=3	122.159	1091	1.97758	0.983735	0.04223	0.462301	+	6	15.6497	15.5038	15.4436	13.8928	14.8426	14.9106
Q64374	Rgn	Regucalcin OS=Mus musculus OX=10090 GN=Rgn PE=1 SV=1	33.407	299	2.11296	1.07927	0.01406	0.403879	+	6	14.644	13.8922	14.5593	13.0975	13.4507	13.3095
Q64449	Mrc2	C-type mannose receptor 2 OS=Mus musculus OX=10090 GN=Mrc2 PE=1 SV=3	167.074	1479	1.24397	0.314948	0.01697	0.422022	+	6	18.8993	18.6552	18.7081	18.4981	18.4004	18.4193
Q6P3B9	Rbfa	Putative ribosome-binding factor A, mitochondrial OS=Mus musculus OX=10090 GN=Rbfa PE=2 SV=1	39.317	350	1.31448	0.394494	0.0372	0.459186	+	6	11.7979	11.7871	11.6566	11.1142	11.4968	11.4471
Q6P5H2	Nes	Nestin OS=Mus musculus OX=10090 GN=Nes PE=1 SV=1	207.124	1864	1.64145	0.714971	0.02605	0.433695	+	6	19.3492	19.3507	19.5599	18.3152	18.9143	18.8854
Q6ZWZ2	Ube2r2	Ubiquitin-conjugating enzyme E2 R2 OS=Mus musculus OX=10090 GN=Ube2r2 PE=1 SV=1	27.166	238	1.20283	0.266436	0.0137	0.403879	+	6	12.5227	12.5999	12.4256	12.3258	12.2216	12.2015
Q71FD5	Znrf2	E3 ubiquitin-protein ligase ZNRF2 OS=Mus musculus OX=10090 GN=Znrf2 PE=1 SV=1	23.705	238	1.31358	0.393502	0.004928	0.34665	+	6	15.5115	15.3654	15.3773	14.9208	15.0842	15.0687
Q80SW1	Ahcyl1	S-adenosylhomocysteine hydrolase-like protein 1 OS=Mus musculus OX=10090 GN=Ahcyl1 PE=1 SV=1	58.951	530	1.27322	0.348485	0.03775	0.459186	+	6	18.2455	18.0411	17.8883	17.8043	17.6501	17.6751
Q8BG51	Rhot1	Mitochondrial Rho GTPase 1 OS=Mus musculus OX=10090 GN=Rhot1 PE=1 SV=1	72.242	631	1.20033	0.263428	0.003523	0.342748	+	6	13.221	13.1074	13.1508	12.8542	12.8877	12.9469
Q8BGW5	Nabp1	SOSS complex subunit B2 OS=Mus musculus OX=10090 GN=Nabp1 PE=2 SV=1	21.749	198	1.46503	0.550926	0.04275	0.462301	+	6	9.55457	9.82223	9.64701	8.88343	9.454	9.03361
Q8BGX2	Timm29	Mitochondrial import inner membrane translocase subunit Tim29 OS=Mus musculus OX=10090 GN=Timm29 PE=1 SV=1	29.415	266	1.24721	0.3187	0.01121	0.388719	+	6	11.7465	11.7596	11.8539	11.4375	11.3773	11.5892
Q8BIS8	Ccdc126	Coiled-coil domain-containing protein 126 OS=Mus musculus OX=10090 GN=Ccdc126 PE=2 SV=1	15.59	140	1.28609	0.362996	0.03572	0.453008	+	6	15.1136	14.9715	15.014	14.4545	14.8022	14.7533
Q8BMJ7	Cgrrf1	Cell growth regulator with RING finger domain protein 1 OS=Mus musculus OX=10090 GN=Cgrrf1 PE=2 SV=1	37.899	332	1.26355	0.337487	0.01408	0.403879	+	6	11.1233	11.0782	11.2158	10.6689	10.8286	10.9074
Q8BR63	Fam177a1	Protein FAM177A1 OS=Mus musculus OX=10090 GN=Fam177a1 PE=1 SV=1	23.578	207	1.22381	0.291382	0.003666	0.342748	+	6	15.7019	15.7512	15.7295	15.5234	15.4157	15.3693
Q8BWG9	Orai1	Calcium release-activated calcium channel protein 1 OS=Mus musculus OX=10090 GN=Orai1 PE=2 SV=1	33.062	304	1.31996	0.400492	0.01774	0.424161	+	6	9.94374	9.85877	9.9583	9.51331	9.69309	9.35292
Q8BXR9	Osbpl6	Oxysterol-binding protein-related protein 6 OS=Mus musculus OX=10090 GN=Osbpl6 PE=1 SV=1	108.92	959	1.64716	0.719977	0.03498	0.449828	+	6	13.2126	12.9129	13.1015	11.9349	12.5172	12.615
Q8CGA4	Mturn	Maturin OS=Mus musculus OX=10090 GN=Mturn PE=1 SV=1	14.841	131	1.32746	0.408669	0.01879	0.427395	+	6	11.3177	10.99	11.114	10.716	10.6574	10.8223
Q8K2Q7	Brox	BRO1 domain-containing protein BROX OS=Mus musculus OX=10090 GN=Brox PE=1 SV=1	46.202	411	1.20078	0.263977	0.008979	0.380757	+	6	16.3619	16.2048	16.2326	15.9495	16.0168	16.041
Q8R310	Tmcc3	Transmembrane and coiled-coil domain protein 3 OS=Mus musculus OX=10090 GN=Tmcc3 PE=1 SV=2	53.722	477	1.55649	0.638293	0.009388	0.383093	+	6	16.3568	16.4285	16.3658	15.4806	15.9163	15.8393
Q8R464	Cadm4	Cell adhesion molecule 4 OS=Mus musculus OX=10090 GN=Cadm4 PE=1 SV=1	42.723	388	1.39307	0.47827	0.004727	0.345549	+	6	14.5236	14.344	14.5949	14.0691	14.0221	13.9365
Q8VCM5	Mul1	Mitochondrial ubiquitin ligase activator of NFKB 1 OS=Mus musculus OX=10090 GN=Mul1 PE=1 SV=2	39.835	352	1.45635	0.542361	0.01063	0.38372	+	6	9.89647	10.1024	10.1108	9.43208	9.3655	9.68495
Q8VHY0	Cspg4	Chondroitin sulfate proteoglycan 4 OS=Mus musculus OX=10090 GN=Cspg4 PE=1 SV=3	252.309	2327	1.87745	0.908771	0.01646	0.418373	+	6	15.1424	15.1451	15.4888	14.745	14.1566	14.1484
Q8VI16	B3gnt9	UDP-GlcNAc:betaGal beta-1,3-N-acetylglucosaminyltransferase 9 OS=Mus musculus OX=10090 GN=B3gnt9 PE=2 SV=1	44.231	399	1.45026	0.536314	0.02489	0.433695	+	6	9.03286	9.36788	9.18971	8.55502	8.52887	8.89762
Q8VI78	Pla1a	Phospholipase A1 member A OS=Mus musculus OX=10090 GN=Pla1a PE=2 SV=3	49.984	456	1.54545	0.628027	0.0007614	0.217094	+	6	14.0257	13.9743	13.8944	13.2249	13.3837	13.4017
Q91WE4		UPF0729 protein C18orf32 homolog OS=Mus musculus OX=10090 PE=3 SV=1	8.036	72	1.27687	0.352612	0.02795	0.433695	+	6	14.7536	14.6812	14.8324	14.2132	14.5001	14.4961
Q91XW9	Pcdhgc5	MCG133388, isoform CRA_f OS=Mus musculus OX=10090 GN=Pcdhgc5 PE=1 SV=1	101.891	944	1.32841	0.409696	0.02441	0.433695	+	6	12.6314	12.4025	12.7008	12.0274	12.2751	12.2031
Q91ZI0	Celsr3	Cadherin EGF LAG seven-pass G-type receptor 3 OS=Mus musculus OX=10090 GN=Celsr3 PE=2 SV=2	358.478	3301	1.86014	0.895411	0.03303	0.448249	+	6	8.2764	8.87321	8.92539	7.42176	8.0011	7.9659
Q923D2	Blvrb	Flavin reductase (NADPH) OS=Mus musculus OX=10090 GN=Blvrb PE=1 SV=3	22.197	206	1.22612	0.294103	0.005417	0.360735	+	6	16.2088	16.32	16.3554	16.0057	16.0509	15.9453
Q9CY62	Rnf181	E3 ubiquitin-protein ligase RNF181 OS=Mus musculus OX=10090 GN=Rnf181 PE=1 SV=1	19.101	165	1.28206	0.358461	0.004165	0.345549	+	6	15.0626	15.1035	14.9537	14.6875	14.7499	14.607
Q9CYT6	Cap2	Adenylyl cyclase-associated protein 2 OS=Mus musculus OX=10090 GN=Cap2 PE=1 SV=1	52.862	476	1.24622	0.317563	0.0223	0.432304	+	6	14.1588	14.2853	14.2133	13.7474	14.0133	13.944
Q9CZQ6	Raet1e	Retinoic acid early-inducible protein 1-epsilon OS=Mus musculus OX=10090 GN=Raet1e PE=1 SV=1	28.284	251	1.3912	0.476332	0.002136	0.296783	+	6	12.3952	12.3405	12.2277	11.7541	11.875	11.9054
Q9D2U5	Naa38	N-alpha-acetyltransferase 38, NatC auxiliary subunit OS=Mus musculus OX=10090 GN=Naa38 PE=1 SV=1	13.43	125	1.36409	0.447941	0.03172	0.448249	+	6	9.72455	9.55537	9.59398	9.40169	8.95667	9.17172
Q9D2Y4	Mlkl	Mixed lineage kinase domain-like protein OS=Mus musculus OX=10090 GN=Mlkl PE=1 SV=1	54.317	472	1.24358	0.314494	0.02363	0.433695	+	6	17.2298	17.1021	17.173	16.6958	16.9577	16.9079
Q9D708	S100a16	Protein S100-A16 OS=Mus musculus OX=10090 GN=S100a16 PE=1 SV=1	14.324	124	1.30373	0.382642	0.01162	0.390115	+	6	15.2218	15.1919	15.2494	14.6688	14.9085	14.9379
Q9D7X8	Ggct	Gamma-glutamylcyclotransferase OS=Mus musculus OX=10090 GN=Ggct PE=1 SV=1	21.166	188	1.57245	0.653017	0.01207	0.3923	+	6	11.6094	11.9743	11.8123	11.1984	10.941	11.2976
Q9DAV6	Serpinb9b	R86 OS=Mus musculus OX=10090 GN=Serpinb9b PE=1 SV=1	42.734	377	2.22785	1.15565	0.02751	0.433695	+	6	16.0315	15.0228	15.993	14.3565	14.6077	14.6161
Q9DCT8	Crip2	Cysteine-rich protein 2 OS=Mus musculus OX=10090 GN=Crip2 PE=1 SV=1	22.727	208	1.33288	0.414548	0.03378	0.448249	+	6	15.9894	15.5734	15.9222	15.426	15.4431	15.3723
Q9ERI6	Rdh14	Retinol dehydrogenase 14 OS=Mus musculus OX=10090 GN=Rdh14 PE=1 SV=1	36.366	334	1.20828	0.27296	0.04424	0.462499	+	6	14.6916	14.444	14.6982	14.2534	14.3958	14.3657
Q9JHI0	Mmp19	Matrix metalloproteinase-19 OS=Mus musculus OX=10090 GN=Mmp19 PE=2 SV=1	59.122	527	1.2673	0.341759	0.02978	0.444332	+	6	14.4618	14.7933	14.7032	14.2961	14.3687	14.2682
Q9JI58	Raet1d	Retinoic acid early-inducible protein 1-delta OS=Mus musculus OX=10090 GN=Raet1d PE=1 SV=1	27.884	249	1.30639	0.385584	0.03659	0.45651	+	6	14.8551	14.7136	14.4409	14.2527	14.2594	14.3407
Q9JIG4	Ppp1r3f	Protein phosphatase 1 regulatory subunit 3F OS=Mus musculus OX=10090 GN=Ppp1r3f PE=1 SV=3	84.12	799	1.25009	0.322029	0.03313	0.448249	+	6	11.7183	11.4576	11.4286	11.2768	11.2256	11.1361
Q9JKS4	Ldb3	LIM domain-binding protein 3 OS=Mus musculus OX=10090 GN=Ldb3 PE=1 SV=1	76.432	723	1.30458	0.383587	0.006281	0.370991	+	6	15.1306	14.9244	14.934	14.5587	14.6558	14.6239
Q9QUN9	Dkk3	Dickkopf-related protein 3 OS=Mus musculus OX=10090 GN=Dkk3 PE=2 SV=1	38.388	349	1.38876	0.473802	0.02316	0.433695	+	6	12.4425	12.2293	12.3473	11.6319	11.9917	11.9741
Q9QXS6	Dbn1	Drebrin OS=Mus musculus OX=10090 GN=Dbn1 PE=1 SV=4	77.287	706	1.32028	0.400838	0.02925	0.439107	+	6	13.5842	13.6575	13.461	12.9557	13.2908	13.2537
Q9WU60	Atrn	Attractin OS=Mus musculus OX=10090 GN=Atrn PE=1 SV=3	158.058	1428	1.22885	0.297314	0.03392	0.448249	+	6	15.0305	14.8265	14.8877	14.4845	14.7308	14.6375
Q9WU81	Slc37a2	Glucose-6-phosphate exchanger SLC37A2 OS=Mus musculus OX=10090 GN=Slc37a2 PE=1 SV=1	55.073	501	1.2341	0.303456	0.03515	0.449944	+	6	10.0667	10.0824	9.8046	9.60987	9.71188	9.72153
A0A0A6YXP4	Rcor3	REST corepressor 3 (Fragment) OS=Mus musculus OX=10090 GN=Rcor3 PE=1 SV=1	31.384	281	0.784723	-0.349744	0.009045	0.380757	-	6	12.2206	12.2009	12.0589	12.6131	12.4822	12.4343
A0A0G2JEG0	Mvk	Mevalonate kinase OS=Mus musculus OX=10090 GN=Mvk PE=1 SV=1	24.415	226	0.711107	-0.491861	0.001379	0.254632	-	6	14.1546	14.176	14.1399	14.7711	14.5921	14.5829
A0A0G2JF61	Lmo4	LIM domain transcription factor LMO4 OS=Mus musculus OX=10090 GN=Lmo4 PE=1 SV=1	9.277	85	0.748557	-0.417816	0.009575	0.38372	-	6	12.5514	12.6471	12.6253	13.1948	12.929	12.9535
A0A0J9YU67	Msi1	RNA-binding protein Musashi homolog 1 (Fragment) OS=Mus musculus OX=10090 GN=Msi1 PE=1 SV=1	29.495	269	0.709811	-0.494492	0.004238	0.345549	-	6	14.0251	14.3096	14.1097	14.6477	14.6354	14.6449
A0A0J9YUP5	N4bp2	NEDD4-binding protein 2 (Fragment) OS=Mus musculus OX=10090 GN=N4bp2 PE=1 SV=3	164.305	1498	0.783197	-0.352552	0.01965	0.427395	-	6	13.3212	13.3472	13.3159	13.8622	13.6257	13.5541
A0A0J9YUZ4	Hmgb1	High mobility group protein B1 (Fragment) OS=Mus musculus OX=10090 GN=Hmgb1 PE=1 SV=1	24.234	211	0.766359	-0.383908	0.02664	0.433695	-	6	16.5138	16.8963	16.7182	17.1215	17.058	17.1005
A0A0R4J023	Auh	Methylglutaconyl-CoA hydratase, mitochondrial OS=Mus musculus OX=10090 GN=Auh PE=1 SV=1	33.338	314	0.823042	-0.280962	0.02483	0.433695	-	6	15.5388	15.3765	15.4103	15.8478	15.6764	15.6443
A0A0R4J086	Olfml3	Olfactomedin-like protein 3 OS=Mus musculus OX=10090 GN=Olfml3 PE=1 SV=1	45.798	406	0.622757	-0.68326	0.04247	0.462301	-	6	10.5581	10.6285	10.2431	11.5598	10.9733	10.9465
A0A0R4J097	Tgfbr3	Transforming growth factor beta receptor type 3 OS=Mus musculus OX=10090 GN=Tgfbr3 PE=1 SV=1	93.783	850	0.812031	-0.300394	0.00551	0.360735	-	6	15.3059	15.3747	15.2878	15.5266	15.667	15.676
A0A0R4J1G9	Steap3	Metalloreductase STEAP3 OS=Mus musculus OX=10090 GN=Steap3 PE=1 SV=1	54.748	488	0.35905	-1.47774	0.01019	0.38372	-	6	9.94322	9.83209	9.98324	12.0164	11.2245	10.9508
A0A1B0GRU3	Zc3h4	Zinc finger CCCH domain-containing protein 4 OS=Mus musculus OX=10090 GN=Zc3h4 PE=1 SV=1	127.448	1180	0.821711	-0.283298	0.0253	0.433695	-	6	15.9199	16.1301	16.0091	16.4073	16.2743	16.2273
A0A1B0GSP9	Ing1	Inhibitor of growth protein 1 (Fragment) OS=Mus musculus OX=10090 GN=Ing1 PE=1 SV=1	9.326	77	0.726186	-0.461589	0.00221	0.296783	-	6	13.0331	13.234	13.0647	13.604	13.5304	13.5821
A0A1L1STF4	Islr	Immunoglobulin superfamily-containing leucine-rich repeat protein (Fragment) OS=Mus musculus OX=10090 GN=Islr PE=1 SV=1	16.401	150	0.830639	-0.267707	0.04768	0.471537	-	6	13.7134	13.4171	13.5017	13.7822	13.7714	13.8817
A0A1W2P6R9	Arhgef25	Rho guanine nucleotide exchange factor 25 OS=Mus musculus OX=10090 GN=Arhgef25 PE=1 SV=1	64.117	579	0.829655	-0.269416	0.04211	0.462301	-	6	15.0273	14.9502	15.0134	15.4396	15.15	15.2096
A0A1W2P872	Nova2	Neuro-oncological ventral antigen 2 OS=Mus musculus OX=10090 GN=Nova2 PE=1 SV=1	49.067	492	0.685453	-0.54487	0.03401	0.448249	-	6	13.3462	13.8653	13.7407	14.3085	14.2161	14.0623
A0A286YCM6	Tent2	Poly(A) RNA polymerase GLD2 (Fragment) OS=Mus musculus OX=10090 GN=Tent2 PE=1 SV=1	17.833	155	0.830354	-0.268202	0.02768	0.433695	-	6	11.6822	11.9166	11.7048	12.0778	11.9866	12.0438
A0A2I3BQV4	Sall2	Sal-like protein 2 OS=Mus musculus OX=10090 GN=Sall2 PE=1 SV=1	104.337	1002	0.753809	-0.407729	0.008673	0.380757	-	6	10.7408	10.8944	10.9073	11.3175	11.3251	11.1231
A0A2I3BS20	Ndrg2	Protein NDRG2 (Fragment) OS=Mus musculus OX=10090 GN=Ndrg2 PE=1 SV=1	12.837	114	0.82238	-0.282123	0.03727	0.459186	-	6	12.3783	12.5266	12.5171	12.6401	12.9055	12.7227
A0A2R8VHF9	Myh11	Myosin-11 OS=Mus musculus OX=10090 GN=Myh11 PE=1 SV=1	223.357	1938	0.646687	-0.628861	0.01671	0.418373	-	6	17.5297	17.6589	17.6962	18.5581	18.0937	18.1196
A0A2R8VHX5	Zfp385a	Zinc finger protein 385A OS=Mus musculus OX=10090 GN=Zfp385a PE=1 SV=1	36.281	347	0.823542	-0.280086	0.002055	0.296783	-	6	12.1398	12.2641	12.2468	12.4851	12.5052	12.5005
A0A3B2WBL9	Cdc42ep3	Cdc42 effector protein 3 (Fragment) OS=Mus musculus OX=10090 GN=Cdc42ep3 PE=1 SV=1	10.875	97	0.386916	-1.36991	0.006791	0.371249	-	6	9.06462	9.77548	9.02143	10.8398	10.6593	10.4721
A0A3B2WD96	Epb41l3	Band 4.1-like protein 3 OS=Mus musculus OX=10090 GN=Epb41l3 PE=1 SV=1	90.203	812	0.682843	-0.550374	0.0007751	0.217094	-	6	10.8509	10.6729	10.7031	11.3247	11.2467	11.3066
A2A4U6	Zfp334	Zinc finger protein 334 OS=Mus musculus OX=10090 GN=Zfp334 PE=1 SV=1	78.258	679	0.793621	-0.333478	0.001843	0.296783	-	6	12.5066	12.572	12.4475	12.788	12.8582	12.8805
A2A763	Nfyc	Nuclear transcription factor Y subunit gamma (Fragment) OS=Mus musculus OX=10090 GN=Nfyc PE=1 SV=1	11.371	98	0.799298	-0.323195	0.02391	0.433695	-	6	14.3042	14.5611	14.4152	14.8554	14.7008	14.6939
A2AEG3	Gpm6b	Glycoprotein m6b, isoform CRA_a OS=Mus musculus OX=10090 GN=Gpm6b PE=1 SV=1	33.515	305	0.434331	-1.20313	0.02447	0.433695	-	6	9.82727	9.8059	10.3528	10.6324	11.6017	11.3612
A2AHG3	Phf21a	PHD finger protein 21A OS=Mus musculus OX=10090 GN=Phf21a PE=1 SV=1	62.194	556	0.788727	-0.342402	0.006418	0.370991	-	6	12.4668	12.5477	12.5185	12.8404	12.9652	12.7545
A2AMH3	Slc44a1	Choline transporter-like protein 1 OS=Mus musculus OX=10090 GN=Slc44a1 PE=1 SV=1	59.118	526	0.686991	-0.541637	0.02356	0.433695	-	6	11.5757	11.2845	11.2296	12.0984	11.7261	11.8902
A2AVA0	Svep1	Sushi, von Willebrand factor type A, EGF and pentraxin domain-containing protein 1 OS=Mus musculus OX=10090 GN=Svep1 PE=1 SV=1	387.457	3567	0.706333	-0.50158	0.04306	0.462499	-	6	17.0217	16.8255	16.9149	17.7447	17.2352	17.287
A2AWS5	Hdac5	Histone deacetylase OS=Mus musculus OX=10090 GN=Hdac5 PE=1 SV=1	111.463	1030	0.79025	-0.339619	0.007766	0.380757	-	6	14.9141	15.0747	15.069	15.4372	15.3547	15.2847
A2BG76	Nfib	Nuclear factor 1 OS=Mus musculus OX=10090 GN=Nfib PE=1 SV=1	54.777	486	0.626696	-0.674163	0.0009972	0.230166	-	6	10.4877	10.6622	10.6354	11.3753	11.183	11.2496
B1AUB9	Nfia	Nuclear factor 1 OS=Mus musculus OX=10090 GN=Nfia PE=1 SV=1	53.601	487	0.755658	-0.404195	0.0003722	0.217094	-	6	13.8662	13.8314	13.8997	14.331	14.2415	14.2374
B1AXN9	Rps6ka3	Non-specific serine/threonine protein kinase OS=Mus musculus OX=10090 GN=Rps6ka3 PE=1 SV=1	80.67	712	0.801146	-0.319864	0.01047	0.38372	-	6	17.4753	17.6042	17.5697	17.9862	17.8262	17.7965
B7ZNL3	Tpm1	Tpm1 protein OS=Mus musculus OX=10090 GN=Tpm1 PE=1 SV=1	32.637	284	0.802339	-0.317716	0.04172	0.462301	-	6	13.0571	12.7621	12.7136	13.1527	13.1728	13.1605
D3YV17	Tnrc18	Trinucleotide repeat-containing gene 18 protein OS=Mus musculus OX=10090 GN=Tnrc18 PE=1 SV=2	187.744	1755	0.747717	-0.419435	0.002757	0.323929	-	6	11.1954	11.312	11.3263	11.7917	11.6685	11.6318
D3YXP6	Pmvk	Phosphomevalonate kinase OS=Mus musculus OX=10090 GN=Pmvk PE=1 SV=1	17.943	158	0.721533	-0.470862	0.0464	0.468789	-	6	15.1074	15.4288	15.3162	15.4845	15.911	15.8694
D3YY34	Phc3	Polyhomeotic-like protein 3 OS=Mus musculus OX=10090 GN=Phc3 PE=1 SV=1	102.139	948	0.813918	-0.297045	0.01427	0.403879	-	6	13.7221	13.605	13.7555	14.0928	13.9778	13.9031
D3Z3N4	Hnrnph3	Heterogeneous nuclear ribonucleoprotein H3 OS=Mus musculus OX=10090 GN=Hnrnph3 PE=1 SV=1	36.869	346	0.814285	-0.296395	0.035	0.449828	-	6	15.6586	15.8499	15.7423	16.1998	15.9741	15.9661
D3Z606	Zfp740	Zinc finger protein 740 (Fragment) OS=Mus musculus OX=10090 GN=Zfp740 PE=1 SV=1	8.22	74	0.726497	-0.46097	0.01976	0.427395	-	6	11.0905	10.8628	11.0344	11.2668	11.6144	11.4893
D9J2V6	Pbx1	Pre-B-cell leukemia transcription factor 1 OS=Mus musculus OX=10090 GN=Pbx1 PE=1 SV=1	37.048	339	0.790472	-0.339214	0.01024	0.38372	-	6	14.3532	14.5464	14.3445	14.801	14.6877	14.7729
E9PUQ8	Dgkd	Diacylglycerol kinase OS=Mus musculus OX=10090 GN=Dgkd PE=1 SV=1	135.208	1220	0.809705	-0.304532	0.004211	0.345549	-	6	12.1738	12.2936	12.1834	12.5849	12.4646	12.515
E9PWF0	Thbs3	Thrombospondin-3 OS=Mus musculus OX=10090 GN=Thbs3 PE=1 SV=1	100.186	919	0.752389	-0.41045	0.0229	0.433695	-	6	14.5585	14.6221	14.4851	15.1775	14.8316	14.8879
E9PZA7	Trrap	Transformation/transcription domain-associated protein OS=Mus musculus OX=10090 GN=Trrap PE=1 SV=1	434.046	3829	0.796646	-0.327989	0.001992	0.296783	-	6	16.5411	16.5379	16.6122	16.9691	16.8497	16.8565
E9Q1R7	Tiam1	T-lymphoma invasion and metastasis-inducing protein 1 OS=Mus musculus OX=10090 GN=Tiam1 PE=1 SV=1	70.648	622	0.78485	-0.349511	0.02648	0.433695	-	6	12.4437	12.5556	12.5469	13.039	12.8452	12.7107
E9Q2W1	Hmg20b	SWI/SNF-related matrix-associated actin-dependent regulator of chromatin subfamily E member 1-related (Fragment) OS=Mus musculus OX=10090 GN=Hmg20b PE=1 SV=1	26.691	235	0.827162	-0.273759	0.02454	0.433695	-	6	11.1613	11.1981	11.0655	11.5419	11.3134	11.3909
E9Q450	Tpm1	Tropomyosin alpha-1 chain OS=Mus musculus OX=10090 GN=Tpm1 PE=1 SV=1	32.848	284	0.711842	-0.490371	0.03935	0.459186	-	6	15.7693	16.306	16.1629	16.5171	16.5892	16.603
E9Q4P1	Wdfy1	WD repeat and FYVE domain-containing protein 1 OS=Mus musculus OX=10090 GN=Wdfy1 PE=1 SV=1	46.218	410	0.276112	-1.85667	0.002136	0.296783	-	6	12.1446	12.0554	11.989	14.4383	13.6421	13.6786
E9Q6R4	Arid1b	AT-rich interactive domain-containing protein 1B OS=Mus musculus OX=10090 GN=Arid1b PE=1 SV=1	237.02	2243	0.798495	-0.324644	0.009369	0.383093	-	6	13.8115	14.0063	13.8481	14.2829	14.1751	14.1819
E9Q7G0	Numa1	Nuclear mitotic apparatus protein 1 OS=Mus musculus OX=10090 GN=Numa1 PE=1 SV=1	235.63	2094	0.776977	-0.364057	0.02718	0.433695	-	6	18.605	18.8397	18.7211	19.2513	18.9963	19.0104
E9Q7S4	Spats2l	SPATS2-like protein OS=Mus musculus OX=10090 GN=Spats2l PE=1 SV=2	49.444	450	0.687914	-0.539699	0.04829	0.472411	-	6	13.9377	14.5289	14.1242	14.8962	14.6424	14.6714
E9QAS9	Fmr1	Synaptic functional regulator FMR1 OS=Mus musculus OX=10090 GN=Fmr1 PE=1 SV=1	65.919	585	0.776466	-0.365005	0.02467	0.433695	-	6	15.4151	15.4957	15.3402	15.9615	15.6452	15.7392
E9QAT0	Fmr1	Synaptic functional regulator FMR1 OS=Mus musculus OX=10090 GN=Fmr1 PE=1 SV=1	66.17	589	0.807114	-0.309155	0.01936	0.427395	-	6	12.5062	12.5215	12.3876	12.6445	12.823	12.8754
F6QCP8	Ace	Angiotensin-converting enzyme (Fragment) OS=Mus musculus OX=10090 GN=Ace PE=1 SV=1	117.621	1016	0.545254	-0.874999	0.034	0.448249	-	6	13.3463	12.961	13.0919	14.5081	13.7006	13.8155
F6TTJ9	Tead3	Transcriptional enhancer factor TEF-5 OS=Mus musculus OX=10090 GN=Tead3 PE=4 SV=2	48.92	439	0.705051	-0.504201	0.000699	0.217094	-	6	13.5905	13.6516	13.6864	14.2378	14.1014	14.1019
F6YWH6	Adam12	Disintegrin and metalloproteinase domain-containing protein 12 (Fragment) OS=Mus musculus OX=10090 GN=Adam12 PE=4 SV=1	62.647	581	0.592999	-0.753898	0.01091	0.38372	-	6	11.1143	11.4231	11.3892	12.3358	11.9263	11.9261
F6ZGI7	Mocs2	Molybdopterin synthase sulfur carrier subunit OS=Mus musculus OX=10090 GN=Mocs2 PE=1 SV=1	9.701	88	0.768663	-0.379577	0.01193	0.391622	-	6	14.1559	14.0683	14.1344	14.6641	14.4257	14.4075
F6ZQA3	Numa1	Nuclear mitotic apparatus protein 1 (Fragment) OS=Mus musculus OX=10090 GN=Numa1 PE=1 SV=1	82.883	741	0.754793	-0.405847	0.006554	0.370991	-	6	11.5563	11.6725	11.4784	12.0223	11.8669	12.0355
F8WH46	0610010K14Rik	RIKEN cDNA 0610010K14 gene OS=Mus musculus OX=10090 GN=0610010K14Rik PE=1 SV=1	8.611	81	0.802095	-0.318156	0.02441	0.433695	-	6	12.8442	12.9342	13.0416	13.3521	13.3011	13.1212
F8WHU7	Stag1	Cohesin subunit SA-1 OS=Mus musculus OX=10090 GN=Stag1 PE=1 SV=1	140.133	1221	0.802312	-0.317766	0.01314	0.403879	-	6	14.7647	14.9449	14.7998	15.2527	15.0861	15.1238
G3UXR2	Fap	Prolyl endopeptidase FAP OS=Mus musculus OX=10090 GN=Fap PE=1 SV=1	85.08	736	0.731153	-0.451754	0.04812	0.472411	-	6	13.6743	13.8202	13.5817	14.4322	13.977	14.0224
G3UXT7	Fus	RNA-binding protein FUS (Fragment) OS=Mus musculus OX=10090 GN=Fus PE=1 SV=1	14.009	130	0.816162	-0.293072	0.03031	0.444332	-	6	17.1736	17.4799	17.3278	17.6431	17.6115	17.606
G3X8S6	Bicc1	Bicaudal C homolog 1 (Drosophila), isoform CRA_d OS=Mus musculus OX=10090 GN=Bicc1 PE=1 SV=1	102.199	951	0.707978	-0.498225	0.02991	0.444332	-	6	14.3509	14.1103	14.3023	15.0162	14.6112	14.6308
G5E8P1	Brd1	Bromodomain-containing 1 OS=Mus musculus OX=10090 GN=Brd1 PE=1 SV=1	119.714	1058	0.807216	-0.308974	0.02602	0.433695	-	6	12.5846	12.6941	12.6144	13.0147	12.7736	13.0317
H3BJ12	Golph3l	Golgi phosphoprotein 3-like (Fragment) OS=Mus musculus OX=10090 GN=Golph3l PE=1 SV=1	31.924	278	0.821758	-0.283215	0.0004693	0.217094	-	6	13.0101	13.0801	13.0154	13.3231	13.2905	13.3418
H3BJK2	Smarca2	Probable global transcription activator SNF2L2 OS=Mus musculus OX=10090 GN=Smarca2 PE=1 SV=1	174.033	1525	0.787992	-0.343748	0.02475	0.433695	-	6	15.3796	15.1434	15.203	15.7205	15.5294	15.5074
H3BJR8	Foxp1	Forkhead box protein P1 OS=Mus musculus OX=10090 GN=Foxp1 PE=1 SV=1	63.078	564	0.73662	-0.441007	0.04404	0.462499	-	6	14.3662	14.8626	14.4934	15.0763	14.9818	14.9871
O09164	Sod3	Extracellular superoxide dismutase [Cu-Zn] OS=Mus musculus OX=10090 GN=Sod3 PE=1 SV=1	27.392	251	0.714032	-0.48594	0.0374	0.459186	-	6	11.539	11.3481	11.5207	12.2232	11.9229	11.7195
O35381	Anp32a	Acidic leucine-rich nuclear phosphoprotein 32 family member A OS=Mus musculus OX=10090 GN=Anp32a PE=1 SV=1	28.538	247	0.766135	-0.38433	0.03282	0.448249	-	6	16.0843	16.1834	16.1816	16.7628	16.392	16.4475
O35386	Phyh	Phytanoyl-CoA dioxygenase, peroxisomal OS=Mus musculus OX=10090 GN=Phyh PE=1 SV=1	38.607	338	0.784948	-0.349332	0.0317	0.448249	-	6	14.6086	14.7652	14.8262	15.2334	14.9348	15.08
O35607	Bmpr2	Bone morphogenetic protein receptor type-2 OS=Mus musculus OX=10090 GN=Bmpr2 PE=1 SV=1	115.02	1038	0.80465	-0.313566	0.01979	0.427395	-	6	13.6103	13.8196	13.8763	14.0617	14.1231	14.0621
O35730	Ring1	E3 ubiquitin-protein ligase RING1 OS=Mus musculus OX=10090 GN=Ring1 PE=1 SV=2	42.631	406	0.810159	-0.303722	0.03314	0.448249	-	6	10.908	10.9884	10.8815	11.4072	11.1207	11.1611
O88322	Nid2	Nidogen-2 OS=Mus musculus OX=10090 GN=Nid2 PE=1 SV=2	153.913	1403	0.816032	-0.293302	0.04828	0.472411	-	6	11.0865	11.2537	11.373	11.6509	11.4365	11.5057
O89017	Lgmn	Legumain OS=Mus musculus OX=10090 GN=Lgmn PE=1 SV=1	49.373	435	0.745085	-0.424523	0.002969	0.331488	-	6	15.0183	15.0079	14.8901	15.3679	15.3256	15.4964
P09602	Hmgn2	Non-histone chromosomal protein HMG-17 OS=Mus musculus OX=10090 GN=Hmgn2 PE=1 SV=2	9.423	90	0.735965	-0.44229	0.03311	0.448249	-	6	14.252	14.5628	14.3949	15.0402	14.8183	14.678
P11152	Lpl	Lipoprotein lipase OS=Mus musculus OX=10090 GN=Lpl PE=1 SV=3	53.109	474	0.571873	-0.806233	0.004509	0.345549	-	6	13.2874	13.2335	13.4484	14.3758	13.9791	14.0331
P21995	Emb	Embigin OS=Mus musculus OX=10090 GN=Emb PE=1 SV=2	37.064	330	0.642796	-0.637566	0.009073	0.380757	-	6	15.5976	15.413	15.5043	16.3895	16.0301	16.008
P25085	Il1rn	Interleukin-1 receptor antagonist protein OS=Mus musculus OX=10090 GN=Il1rn PE=2 SV=1	20.274	178	0.262862	-1.92762	0.02999	0.444332	-	6	14.0653	13.6616	13.7977	16.9127	15.1545	15.2403
P26618	Pdgfra	Platelet-derived growth factor receptor alpha OS=Mus musculus OX=10090 GN=Pdgfra PE=1 SV=3	122.683	1089	0.759964	-0.395997	0.0163	0.418373	-	6	14.9772	14.9045	15.1572	15.5352	15.3192	15.3725
P32507	Nectin2	Nectin-2 OS=Mus musculus OX=10090 GN=Nectin2 PE=1 SV=2	57.318	530	0.805404	-0.312216	0.04681	0.469718	-	6	15.1644	14.9752	15.2252	15.5938	15.3467	15.361
P40224	Cxcl12	Stromal cell-derived factor 1 OS=Mus musculus OX=10090 GN=Cxcl12 PE=2 SV=2	10.561	93	0.665845	-0.586742	0.0223	0.432304	-	6	14.1818	13.8958	13.9239	14.8552	14.4574	14.4492
P40240	Cd9	CD9 antigen OS=Mus musculus OX=10090 GN=Cd9 PE=1 SV=2	25.258	226	0.590418	-0.760193	0.0423	0.462301	-	6	15.9481	15.1421	15.8021	16.4899	16.434	16.2491
P41233	Abca1	Phospholipid-transporting ATPase ABCA1 OS=Mus musculus OX=10090 GN=Abca1 PE=1 SV=4	253.912	2261	0.806066	-0.311031	0.04584	0.466999	-	6	12.4026	12.2233	12.4389	12.8118	12.6715	12.5146
P42128	Foxk1	Forkhead box protein K1 OS=Mus musculus OX=10090 GN=Foxk1 PE=1 SV=2	74.92	719	0.775107	-0.367533	0.01019	0.38372	-	6	14.7479	14.9304	14.8223	15.3173	15.1153	15.1705
P42337	Pik3ca	Phosphatidylinositol 4,5-bisphosphate 3-kinase catalytic subunit alpha isoform OS=Mus musculus OX=10090 GN=Pik3ca PE=1 SV=2	124.412	1068	0.754616	-0.406185	0.033	0.448249	-	6	14.2589	14.2723	14.2658	14.9249	14.5645	14.5261
P46414	Cdkn1b	Cyclin-dependent kinase inhibitor 1B OS=Mus musculus OX=10090 GN=Cdkn1b PE=1 SV=2	22.193	197	0.721101	-0.471726	0.01258	0.397076	-	6	14.0972	14.142	14.132	14.8125	14.4766	14.4972
P54227	Stmn1	Stathmin OS=Mus musculus OX=10090 GN=Stmn1 PE=1 SV=2	17.274	149	0.744082	-0.426467	0.01191	0.391622	-	6	17.24	17.5031	17.3972	17.9256	17.7653	17.7288
P54763	Ephb2	Ephrin type-B receptor 2 OS=Mus musculus OX=10090 GN=Ephb2 PE=1 SV=3	109.899	986	0.50588	-0.983134	0.01144	0.390115	-	6	14.8774	14.8894	15.0595	16.3494	15.6629	15.7634
P55821	Stmn2	Stathmin-2 OS=Mus musculus OX=10090 GN=Stmn2 PE=1 SV=1	20.828	179	0.655511	-0.609308	0.02493	0.433695	-	6	13.946	14.4478	14.0849	14.9447	14.7067	14.6553
P58242	Smpdl3b	Acid sphingomyelinase-like phosphodiesterase 3b OS=Mus musculus OX=10090 GN=Smpdl3b PE=1 SV=1	51.6	456	0.71871	-0.476519	0.03553	0.453008	-	6	13.2069	13.5984	13.5206	14.0945	13.8922	13.7688
P59114	Pcif1	mRNA (2'-O-methyladenosine-N(6)-)-methyltransferase OS=Mus musculus OX=10090 GN=Pcif1 PE=1 SV=1	80.504	706	0.663909	-0.590942	0.001319	0.254632	-	6	13.9182	14.1228	14.0411	14.6938	14.5424	14.6188
P62313	Lsm6	U6 snRNA-associated Sm-like protein LSm6 OS=Mus musculus OX=10090 GN=Lsm6 PE=1 SV=1	9.128	80	0.832949	-0.263701	0.0114	0.390115	-	6	14.3636	14.5148	14.4701	14.6999	14.6532	14.7866
P70424	Erbb2	Receptor tyrosine-protein kinase erbB-2 OS=Mus musculus OX=10090 GN=Erbb2 PE=1 SV=3	138.579	1256	0.780442	-0.357637	0.0007572	0.217094	-	6	14.0835	14.0177	14.0609	14.4667	14.4172	14.3511
P81122	Irs2	Insulin receptor substrate 2 OS=Mus musculus OX=10090 GN=Irs2 PE=1 SV=2	136.763	1321	0.708841	-0.496465	0.01888	0.427395	-	6	12.7981	13.19	13.0467	13.4133	13.4862	13.6247
P97449	Anpep	Aminopeptidase N OS=Mus musculus OX=10090 GN=Anpep PE=1 SV=4	109.651	966	0.519295	-0.945374	0.03526	0.450572	-	6	16.4898	16.5728	16.4517	18.0497	17.1249	17.1758
Q08761	Pros1	Vitamin K-dependent protein S OS=Mus musculus OX=10090 GN=Pros1 PE=2 SV=1	74.934	675	0.829666	-0.269397	0.0139	0.403879	-	6	13.3738	13.5347	13.4188	13.6303	13.7286	13.7766
Q08879	Fbln1	Fibulin-1 OS=Mus musculus OX=10090 GN=Fbln1 PE=1 SV=2	78.033	705	0.791322	-0.337663	0.0158	0.416781	-	6	13.0372	13.285	13.2558	13.5569	13.4697	13.5643
Q3THW5	H2afv	Histone H2A.V OS=Mus musculus OX=10090 GN=H2afv PE=1 SV=3	13.509	128	0.773166	-0.371151	0.04729	0.471537	-	6	16.4582	16.8589	16.5587	17.1002	16.9406	16.9484
Q3V113	Pygo2	Pygopus 2 OS=Mus musculus OX=10090 GN=Pygo2 PE=1 SV=1	37.537	368	0.81377	-0.297306	0.02042	0.430261	-	6	12.7898	12.991	12.8728	13.2142	13.0755	13.2557
Q45VK7	Dync2h1	Cytoplasmic dynein 2 heavy chain 1 OS=Mus musculus OX=10090 GN=Dync2h1 PE=1 SV=1	492.339	4306	0.808597	-0.306507	0.0026	0.316508	-	6	14.9818	15.1115	15.0455	15.396	15.3574	15.3048
Q5U464	Asap3	Arf-GAP with SH3 domain, ANK repeat and PH domain-containing protein 3 OS=Mus musculus OX=10090 GN=Asap3 PE=2 SV=1	99.276	904	0.793616	-0.333487	0.02791	0.433695	-	6	11.4106	11.2431	11.5417	11.7539	11.6402	11.8018
Q60991	Cyp7b1	Cytochrome P450 7B1 OS=Mus musculus OX=10090 GN=Cyp7b1 PE=1 SV=2	58.47	507	0.428896	-1.2213	0.000175	0.217094	-	6	13.8137	13.8629	13.8439	15.2299	15.0292	14.9252
Q61142	Spin1	Spindlin-1 OS=Mus musculus OX=10090 GN=Spin1 PE=1 SV=2	29.643	262	0.808131	-0.307339	0.0006535	0.217094	-	6	15.3342	15.3963	15.4385	15.7134	15.699	15.6785
Q61879	Myh10	Myosin-10 OS=Mus musculus OX=10090 GN=Myh10 PE=1 SV=2	228.996	1976	0.74748	-0.419893	0.02787	0.433695	-	6	20.2434	20.0643	20.189	20.8104	20.4763	20.4697
Q62463	Avpr1a	Vasopressin V1a receptor OS=Mus musculus OX=10090 GN=Avpr1a PE=1 SV=1	47.182	423	0.533878	-0.905419	0.00925	0.383093	-	6	9.54096	9.32289	9.44209	10.6706	10.3078	10.0438
Q64429	Cyp1b1	Cytochrome P450 1B1 OS=Mus musculus OX=10090 GN=Cyp1b1 PE=1 SV=3	60.537	543	0.620399	-0.688732	0.008696	0.380757	-	6	16.0919	16.0198	16.249	17.0625	16.6794	16.685
Q67FY2	Bcl9l	B-cell CLL/lymphoma 9-like protein OS=Mus musculus OX=10090 GN=Bcl9l PE=1 SV=1	156.68	1494	0.723288	-0.467358	0.02214	0.432304	-	6	14.5926	14.636	14.8	15.3675	15.0434	15.0198
Q69ZS0	Pdzrn3	E3 ubiquitin-protein ligase PDZRN3 OS=Mus musculus OX=10090 GN=Pdzrn3 PE=1 SV=3	119.401	1063	0.766284	-0.38405	0.01529	0.408763	-	6	17.3379	17.5523	17.3222	17.9051	17.7294	17.73
Q6NVF4	Helb	DNA helicase B OS=Mus musculus OX=10090 GN=Helb PE=1 SV=2	121.471	1074	0.818773	-0.288464	0.04376	0.462499	-	6	14.7093	15.0024	14.7864	15.2048	15.1139	15.0448
Q6PDN3	Mylk	Myosin light chain kinase, smooth muscle OS=Mus musculus OX=10090 GN=Mylk PE=1 SV=3	212.925	1941	0.554978	-0.849497	0.01771	0.424161	-	6	12.2326	12.1467	12.34	13.5088	12.8369	12.9221
Q7TNC6	Kif26b	Kinesin-like protein KIF26B OS=Mus musculus OX=10090 GN=Kif26b PE=1 SV=3	225.511	2112	0.627866	-0.671471	0.0002249	0.217094	-	6	15.2393	15.3521	15.3661	16.0599	15.9515	15.9604
Q7TQC7	Gpatch2	G patch domain-containing protein 2 OS=Mus musculus OX=10090 GN=Gpatch2 PE=1 SV=2	58.218	527	0.724014	-0.465911	0.04836	0.47247	-	6	9.25208	8.75357	9.06109	9.38771	9.4302	9.64656
Q7TT15	Galnt17	Polypeptide N-acetylgalactosaminyltransferase 17 OS=Mus musculus OX=10090 GN=Galnt17 PE=1 SV=1	67.691	598	0.73264	-0.448825	0.03007	0.444332	-	6	15.977	15.5347	15.7615	16.2958	16.1894	16.1345
Q80W94	Mogat2	2-acylglycerol O-acyltransferase 2 OS=Mus musculus OX=10090 GN=Mogat2 PE=1 SV=1	38.591	334	0.825121	-0.277322	0.04421	0.462499	-	6	14.1245	13.9164	14.1718	14.2437	14.3719	14.4291
Q80ZM5	H1fx	H1 histone family, member X OS=Mus musculus OX=10090 GN=H1fx PE=1 SV=1	20.151	188	0.555867	-0.847189	0.01505	0.407177	-	6	11.4841	11.4716	11.559	12.7634	12.1459	12.147
Q8BG30	Nelfa	Negative elongation factor A OS=Mus musculus OX=10090 GN=Nelfa PE=1 SV=1	57.585	530	0.788027	-0.343683	0.04496	0.462499	-	6	13.572	13.9764	13.7578	14.1413	14.131	14.0649
Q8BH95	Echs1	Enoyl-CoA hydratase, mitochondrial OS=Mus musculus OX=10090 GN=Echs1 PE=1 SV=1	31.474	290	0.804565	-0.31372	0.004482	0.345549	-	6	16.4247	16.5933	16.5214	16.8671	16.7844	16.8289
Q8BHC1	Rab39b	Ras-related protein Rab-39B OS=Mus musculus OX=10090 GN=Rab39b PE=1 SV=1	24.636	213	0.641375	-0.640761	0.04255	0.462301	-	6	13.8139	13.5348	13.5523	14.6712	14.0566	14.0955
Q8BHJ5	Tbl1xr1	F-box-like/WD repeat-containing protein TBL1XR1 OS=Mus musculus OX=10090 GN=Tbl1xr1 PE=1 SV=1	55.661	514	0.766606	-0.383442	0.04687	0.469718	-	6	11.6077	11.741	11.7523	12.3273	11.9009	12.0231
Q8BL48	Unk	RING finger protein unkempt homolog OS=Mus musculus OX=10090 GN=Unk PE=1 SV=1	88.058	810	0.751054	-0.413011	0.0238	0.433695	-	6	12.6517	12.5621	12.7397	13.2704	12.9899	12.9323
Q8BPM0	Daam1	Disheveled-associated activator of morphogenesis 1 OS=Mus musculus OX=10090 GN=Daam1 PE=1 SV=4	123.37	1077	0.792445	-0.335617	0.02307	0.433695	-	6	15.674	15.5185	15.6635	16.1121	15.884	15.8668
Q8BZF8	Pgm5	Phosphoglucomutase-like protein 5 OS=Mus musculus OX=10090 GN=Pgm5 PE=1 SV=2	62.22	567	0.303392	-1.72074	0.0007936	0.217094	-	6	14.4297	14.6353	14.4202	16.5646	16.0553	16.0275
Q8C4Y3	Nelfb	Negative elongation factor B OS=Mus musculus OX=10090 GN=Nelfb PE=1 SV=2	65.636	580	0.829886	-0.269015	0.01378	0.403879	-	6	14.6913	14.8648	14.8185	15.1245	15.0634	14.9937
Q8CFG9	C1rb	Complement C1r-B subcomponent OS=Mus musculus OX=10090 GN=C1rb PE=2 SV=1	79.936	706	0.666606	-0.585094	0.01188	0.391622	-	6	11.7165	11.4658	11.7853	12.4237	12.1645	12.1347
Q8K135	Kiaa0319l	Dyslexia-associated protein KIAA0319-like protein OS=Mus musculus OX=10090 GN=Kiaa0319l PE=1 SV=1	115.312	1048	0.740064	-0.434278	0.0008913	0.227005	-	6	11.6046	11.7058	11.5433	12.0657	12.0277	12.0631
Q8K1H7	Tcp11l2	T-complex protein 11-like protein 2 OS=Mus musculus OX=10090 GN=Tcp11l2 PE=1 SV=1	57.889	517	0.800385	-0.321235	0.007205	0.371249	-	6	13.9898	14.0442	14.0559	14.4682	14.3173	14.2682
Q8K2A1	Gulp1	PTB domain-containing engulfment adapter protein 1 OS=Mus musculus OX=10090 GN=Gulp1 PE=1 SV=1	34.47	304	0.819474	-0.28723	0.01632	0.418373	-	6	16.1535	16.003	16.0695	16.4728	16.2795	16.3354
Q8R314	Slc35f5	Solute carrier family 35 member F5 OS=Mus musculus OX=10090 GN=Slc35f5 PE=2 SV=1	58.613	524	0.793371	-0.333933	0.01408	0.403879	-	6	11.6256	11.4593	11.6598	12.0049	11.913	11.8287
Q8R4A3	Dact1	Dapper homolog 1 OS=Mus musculus OX=10090 GN=Dact1 PE=1 SV=1	84.306	778	0.619935	-0.689812	0.02785	0.433695	-	6	11.5618	11.6097	11.4206	12.6088	11.9773	12.0754
Q8VDP4	Ccar2	Cell cycle and apoptosis regulator protein 2 OS=Mus musculus OX=10090 GN=Ccar2 PE=1 SV=2	103.002	922	0.812677	-0.299246	0.004311	0.345549	-	6	16.5911	16.7516	16.6534	17.0065	16.9375	16.9499
Q8VE97	Srsf4	Serine/arginine-rich splicing factor 4 OS=Mus musculus OX=10090 GN=Srsf4 PE=2 SV=1	55.979	489	0.795844	-0.329442	0.02577	0.433695	-	6	15.904	16.1396	16.0149	16.4787	16.3095	16.2586
Q8VHJ5	Mark1	Serine/threonine-protein kinase MARK1 OS=Mus musculus OX=10090 GN=Mark1 PE=1 SV=2	88.335	795	0.820481	-0.285459	0.01767	0.424161	-	6	12.2005	12.43	12.2644	12.6345	12.5449	12.5718
Q91WT4	Dnajc17	DnaJ homolog subfamily C member 17 OS=Mus musculus OX=10090 GN=Dnajc17 PE=1 SV=2	34.465	303	0.832909	-0.263768	0.02618	0.433695	-	6	13.7931	14.0057	13.8066	14.1806	14.1489	14.0672
Q91ZR4	Nek8	Serine/threonine-protein kinase Nek8 OS=Mus musculus OX=10090 GN=Nek8 PE=1 SV=1	75.265	698	0.755328	-0.404824	0.005352	0.360735	-	6	13.24	13.0319	13.1503	13.6048	13.4634	13.5686
Q91ZS8	Adarb1	Double-stranded RNA-specific editase 1 OS=Mus musculus OX=10090 GN=Adarb1 PE=1 SV=1	78.001	711	0.779201	-0.359932	0.03174	0.448249	-	6	12.9654	13.2588	13.1666	13.6279	13.4028	13.4399
Q91ZU6	Dst	Dystonin OS=Mus musculus OX=10090 GN=Dst PE=1 SV=2	834.218	7393	0.814569	-0.295892	0.02247	0.433695	-	6	19.6936	19.6615	19.7188	20.1475	19.9062	19.9079
Q920A5	Scpep1	Retinoid-inducible serine carboxypeptidase OS=Mus musculus OX=10090 GN=Scpep1 PE=1 SV=2	50.965	452	0.774664	-0.368358	0.034	0.448249	-	6	17.2532	16.9881	17.1477	17.6724	17.407	17.4147
Q920E5	Fdps	Farnesyl pyrophosphate synthase OS=Mus musculus OX=10090 GN=Fdps PE=1 SV=1	40.582	353	0.671255	-0.575067	0.01227	0.39254	-	6	16.9109	17.3521	17.1049	17.6283	17.7467	17.7182
Q922G2	Fam76a	Protein FAM76A OS=Mus musculus OX=10090 GN=Fam76a PE=2 SV=1	35.095	307	0.801024	-0.320082	0.003126	0.331842	-	6	13.2867	13.4163	13.356	13.7357	13.6207	13.6629
Q99K46	Usp11	Ubiquitin carboxyl-terminal hydrolase 11 OS=Mus musculus OX=10090 GN=Usp11 PE=1 SV=4	105.384	921	0.667135	-0.58395	0.0001874	0.217094	-	6	12.1898	12.3285	12.2569	12.8089	12.846	12.8722
Q9D2L1	Arsk	Arylsulfatase K OS=Mus musculus OX=10090 GN=Arsk PE=2 SV=2	62.801	553	0.778874	-0.360538	0.0009565	0.227894	-	6	13.863	14.0032	13.9197	14.2881	14.3025	14.2769
Q9DAR7	Dcps	m7GpppX diphosphatase OS=Mus musculus OX=10090 GN=Dcps PE=1 SV=1	38.988	338	0.823015	-0.28101	0.03949	0.459186	-	6	15.0352	15.2912	15.2187	15.5692	15.4232	15.3956
Q9DBX1	Rgcc	Regulator of cell cycle RGCC OS=Mus musculus OX=10090 GN=Rgcc PE=1 SV=1	14.717	137	0.447771	-1.15917	0.02109	0.430306	-	6	12.1439	12.441	12.1379	13.996	13.0845	13.1198
Q9DC33	Hmg20a	High mobility group protein 20A OS=Mus musculus OX=10090 GN=Hmg20a PE=1 SV=1	39.917	346	0.818812	-0.288397	0.03032	0.444332	-	6	14.3156	14.5931	14.3995	14.7774	14.7254	14.6707
Q9EPR5	Sorcs2	VPS10 domain-containing receptor SorCS2 OS=Mus musculus OX=10090 GN=Sorcs2 PE=1 SV=2	128.903	1159	0.66695	-0.58435	0.001356	0.254632	-	6	15.7696	15.935	15.8823	16.5539	16.4139	16.3721
Q9ES30	C1qtnf3	Complement C1q tumor necrosis factor-related protein 3 OS=Mus musculus OX=10090 GN=C1qtnf3 PE=2 SV=1	26.828	246	0.295804	-1.75729	0.001372	0.254632	-	6	11.5244	11.3969	11.0333	13.4073	12.9052	12.914
Q9ES70	Nek6	Serine/threonine-protein kinase Nek6 OS=Mus musculus OX=10090 GN=Nek6 PE=1 SV=1	35.742	313	0.731177	-0.451708	0.001041	0.232995	-	6	13.8853	13.8991	14.0246	14.4409	14.3405	14.3826
Q9EST5	Anp32b	Acidic leucine-rich nuclear phosphoprotein 32 family member B OS=Mus musculus OX=10090 GN=Anp32b PE=1 SV=1	31.079	272	0.803587	-0.315475	0.01233	0.39254	-	6	13.9943	14.2292	14.0877	14.3713	14.4571	14.4293
Q9JHU9	Isyna1	Inositol-3-phosphate synthase 1 OS=Mus musculus OX=10090 GN=Isyna1 PE=1 SV=1	60.932	557	0.773609	-0.370323	0.01963	0.427395	-	6	13.6298	13.9591	13.7469	14.1196	14.1852	14.1419
Q9JJ61	Galnt16	Polypeptide N-acetylgalactosaminyltransferase 16 OS=Mus musculus OX=10090 GN=Galnt16 PE=2 SV=2	62.875	558	0.679979	-0.556439	0.026	0.433695	-	6	13.2677	13.8253	13.5365	14.1132	14.0862	14.0994
Q9JKC6	Cend1	Cell cycle exit and neuronal differentiation protein 1 OS=Mus musculus OX=10090 GN=Cend1 PE=1 SV=1	14.987	149	0.77389	-0.3698	0.00401	0.345549	-	6	13.0308	12.8631	13.0592	13.3496	13.3753	13.3376
Q9QXG4	Acss2	Acetyl-coenzyme A synthetase, cytoplasmic OS=Mus musculus OX=10090 GN=Acss2 PE=1 SV=2	78.862	701	0.795654	-0.329787	0.0005195	0.217094	-	6	13.4753	13.5615	13.4719	13.8379	13.807	13.8531
Q9R1B9	Slit2	Slit homolog 2 protein OS=Mus musculus OX=10090 GN=Slit2 PE=2 SV=2	168.783	1521	0.760133	-0.395676	0.0251	0.433695	-	6	15.0135	14.9053	14.8805	15.5384	15.2481	15.1998
Q9R1Q6	Tmem176b	Transmembrane protein 176B OS=Mus musculus OX=10090 GN=Tmem176b PE=1 SV=1	28.367	263	0.422872	-1.24171	0.01026	0.38372	-	6	12.2309	12.0165	12.4784	13.0109	13.7408	13.6991
Q9WVB0	Rbpms	RNA-binding protein with multiple splicing OS=Mus musculus OX=10090 GN=Rbpms PE=1 SV=2	21.816	197	0.824988	-0.277555	0.04533	0.463285	-	6	16.4616	16.6362	16.5855	16.6758	16.9141	16.9261
Q9WVB4	Slit3	Slit homolog 3 protein OS=Mus musculus OX=10090 GN=Slit3 PE=2 SV=2	167.727	1523	0.822591	-0.281753	0.01154	0.390115	-	6	17.6622	17.4658	17.5801	17.9086	17.8242	17.8205
V9GXB5	Meis1	Homeobox protein Meis1 (Fragment) OS=Mus musculus OX=10090 GN=Meis1 PE=1 SV=1	24.556	225	0.741031	-0.432395	0.0002381	0.217094	-	6	13.5626	13.5659	13.4725	13.9346	13.9896	13.9741
A0A023T778	Magohb	Mago nashi protein OS=Mus musculus OX=10090 GN=Magohb PE=1 SV=1	17.31	148	0.960426	-0.0582542	0.3754	0.75757		6	10.853	10.9663	10.9325	11.0561	10.8905	10.98
A0A067XG53	Cask	Peripheral plasma membrane protein CASK (Fragment) OS=Mus musculus OX=10090 GN=Cask PE=1 SV=1	99.227	871	0.94945	-0.0748354	0.4623	0.806078		6	17.2454	16.958	17.129	17.2597	17.1276	17.1696
A0A087WNT6	Pidd1	p53-induced death domain-containing protein 1 OS=Mus musculus OX=10090 GN=Pidd1 PE=1 SV=1	40.821	379	1.19998	0.263006	0.03717	0.459186		6	9.93394	9.9707	9.98739	9.82727	9.54163	9.7341
A0A087WNV1	Agfg1	Arf-GAP domain and FG repeat-containing protein 1 OS=Mus musculus OX=10090 GN=Agfg1 PE=1 SV=1	53.975	521	0.914012	-0.129715	0.2168	0.660051		6	15.4853	15.4096	15.4084	15.7338	15.4766	15.4821
A0A087WP33	Atg9a	Autophagy-related protein 9 (Fragment) OS=Mus musculus OX=10090 GN=Atg9a PE=1 SV=1	95.222	847	1.25221	0.324471	0.06992	0.524122		6	13.4029	13.7745	13.3744	13.2502	13.167	13.1613
A0A087WP54	Fam135a	Protein FAM135A OS=Mus musculus OX=10090 GN=Fam135a PE=1 SV=1	143.812	1293	0.909573	-0.136739	0.1811	0.623592		6	13.7469	13.9245	13.7778	13.8485	14.0704	13.9404
A0A087WP63	Gm42715	Predicted gene 42715 (Fragment) OS=Mus musculus OX=10090 GN=Gm42715 PE=1 SV=1	331.542	3095	0.943762	-0.0835049	0.3051	0.719498		6	15.5986	15.7879	15.6193	15.6818	15.8129	15.7616
A0A087WP92	Trip12	E3 ubiquitin-protein ligase TRIP12 (Fragment) OS=Mus musculus OX=10090 GN=Trip12 PE=1 SV=1	44.869	423	1.03992	0.0564715	0.7686	0.929596		6	11.4917	11.4777	11.3143	11.6563	11.0682	11.3898
A0A087WPB2	Mdfic	MyoD family inhibitor domain-containing protein OS=Mus musculus OX=10090 GN=Mdfic PE=1 SV=1	21.585	200	0.955193	-0.0661357	0.5837	0.862217		6	11.6679	11.5704	11.6802	11.9089	11.6535	11.5546
A0A087WPH5	Glb1l	Beta-galactosidase-1-like protein (Fragment) OS=Mus musculus OX=10090 GN=Glb1l PE=1 SV=1	62.61	551	0.842402	-0.24742	0.3316	0.73097		6	12.0772	11.7092	12.0488	12.5632	12.0827	11.9315
A0A087WPH7	Psmc3	26S proteasome regulatory subunit 6A (Fragment) OS=Mus musculus OX=10090 GN=Psmc3 PE=1 SV=6	34.02	305	1.17032	0.226905	0.1439	0.598485		6	10.3518	10.1175	10.3804	9.87041	10.1645	10.134
A0A087WPR9	Retreg2	Reticulophagy regulator 2 (Fragment) OS=Mus musculus OX=10090 GN=Retreg2 PE=1 SV=1	52.123	490	0.920249	-0.119903	0.595	0.868435		6	11.8912	11.9003	11.89	12.4294	11.7996	11.8121
A0A087WPT7	Inppl1	Phosphatidylinositol 3,4,5-trisphosphate 5-phosphatase 2 (Fragment) OS=Mus musculus OX=10090 GN=Inppl1 PE=1 SV=1	128.936	1166	0.997732	-0.00327522	0.9594	0.991622		6	16.9066	17.1051	16.9601	16.9733	17.014	16.9943
A0A087WQ28	2410004B18Rik	RIKEN cDNA 2410004B18 gene (Fragment) OS=Mus musculus OX=10090 GN=2410004B18Rik PE=1 SV=1	9.569	83	0.942593	-0.0852925	0.5348	0.840568		6	12.2934	12.7009	12.4897	12.658	12.5776	12.5043
A0A087WQ70	Serpine2	Glia-derived nexin (Fragment) OS=Mus musculus OX=10090 GN=Serpine2 PE=1 SV=1	25.89	232	0.859438	-0.218534	0.1528	0.604165		6	12.5232	12.8214	12.8984	13.0597	12.9377	12.9013
A0A087WQB0	Morf4l1	Mortality factor 4-like protein 1 OS=Mus musculus OX=10090 GN=Morf4l1 PE=1 SV=1	34.343	296	0.95106	-0.0723914	0.6317	0.882356		6	15.6967	16.0621	15.6953	15.7563	15.9775	15.9375
A0A087WQE6	Eloc	Elongin-C (Fragment) OS=Mus musculus OX=10090 GN=Eloc PE=1 SV=1	10.657	95	1.04329	0.0611416	0.5223	0.834279		6	14.7156	14.6536	14.5268	14.623	14.4372	14.6523
A0A087WQH8	Slc35a4	Probable UDP-sugar transporter protein SLC35A4 OS=Mus musculus OX=10090 GN=Slc35a4 PE=1 SV=1	11.157	103	0.99437	-0.0081454	0.934	0.984098		6	13.9768	14.1724	14.1056	13.9491	14.1783	14.1517
A0A087WQI6	Gsta3	Glutathione S-transferase (Fragment) OS=Mus musculus OX=10090 GN=Gsta3 PE=1 SV=1	15.369	133	0.946744	-0.0789535	0.8334	0.951096		6	14.6655	13.478	13.88	14.1782	14.0367	14.0456
A0A087WQM0	Tns1	Tensin 1 OS=Mus musculus OX=10090 GN=Tns1 PE=1 SV=1	194.699	1823	1.07735	0.107492	0.6301	0.882356		6	17.8605	17.4653	17.6786	17.9046	17.3928	17.3845
A0A087WQN7	Xrn1	5'-3' exoribonuclease 1 OS=Mus musculus OX=10090 GN=Xrn1 PE=1 SV=1	194.301	1719	1.01904	0.0272154	0.6895	0.904336		6	16.3938	16.2981	16.3312	16.2043	16.3945	16.3426
A0A087WQT0	Stk16	Serine/threonine-protein kinase 16 (Fragment) OS=Mus musculus OX=10090 GN=Stk16 PE=1 SV=1	25.014	219	1.24721	0.318703	0.3872	0.764661		6	13.2387	13.2918	14.1942	13.4668	13.0996	13.2022
A0A087WR00	Bok	Bcl-2-related ovarian killer protein (Fragment) OS=Mus musculus OX=10090 GN=Bok PE=1 SV=1	13.293	121	1.09645	0.132834	0.2716	0.698523		6	12.4317	12.2134	12.2462	12.3223	12.0813	12.0892
A0A087WR08	Taf9	Transcription initiation factor TFIID subunit 9 (Fragment) OS=Mus musculus OX=10090 GN=Taf9 PE=1 SV=1	17.311	155	0.898116	-0.155027	0.1255	0.580791		6	14.4269	14.6783	14.5451	14.6768	14.7732	14.6654
A0A087WR30	Map3k19	Mitogen-activated protein kinase kinase kinase 19 (Fragment) OS=Mus musculus OX=10090 GN=Map3k19 PE=4 SV=2	52.181	467	1.11634	0.158772	0.3452	0.736255		6	12.001	11.9478	12.3035	12.1217	11.8475	11.8067
A0A087WR42	Tmem237	Transmembrane protein 237 (Fragment) OS=Mus musculus OX=10090 GN=Tmem237 PE=1 SV=1	18.599	168	0.902687	-0.147703	0.01049	0.38372		6	11.4252	11.4626	11.3822	11.5888	11.5258	11.5985
A0A087WR50	Fn1	Fibronectin OS=Mus musculus OX=10090 GN=Fn1 PE=1 SV=1	262.842	2386	1.0987	0.1358	0.6434	0.887561		6	19.4124	18.9097	19.2671	19.5143	18.839	18.8285
A0A087WRE5	Nudt16	U8 snoRNA-decapping enzyme (Fragment) OS=Mus musculus OX=10090 GN=Nudt16 PE=1 SV=1	21.36	191	0.96884	-0.0456698	0.7294	0.917814		6	15.197	15.0311	15.1942	15.3436	14.9741	15.2417
A0A087WRE7	Adhfe1	Hydroxyacid-oxoacid transhydrogenase, mitochondrial (Fragment) OS=Mus musculus OX=10090 GN=Adhfe1 PE=1 SV=1	49.15	457	0.80586	-0.311399	0.2367	0.672978		6	10.327	9.74884	10.4513	10.5934	10.3965	10.4714
A0A087WRE9	Rnf2	E3 ubiquitin-protein ligase RING2 OS=Mus musculus OX=10090 GN=Rnf2 PE=1 SV=1	29.226	264	0.881901	-0.181312	0.04751	0.471537		6	14.5982	14.7724	14.7394	14.8137	14.9187	14.9217
A0A087WRJ2	Abhd14b	Protein ABHD14B (Fragment) OS=Mus musculus OX=10090 GN=Abhd14b PE=1 SV=1	15.896	151	0.920367	-0.119719	0.4251	0.786091		6	15.4806	15.1409	15.3218	15.6186	15.3565	15.3273
A0A087WRM2	Itm2c	Integral membrane protein 2C OS=Mus musculus OX=10090 GN=Itm2c PE=1 SV=1	26.179	232	1.08883	0.122773	0.2745	0.701057		6	13.8212	13.5822	13.904	13.6266	13.65	13.6625
A0A087WRP7	Ly6c1	Lymphocyte antigen 6C1 (Fragment) OS=Mus musculus OX=10090 GN=Ly6c1 PE=1 SV=1	12.032	111	1.17908	0.23766	0.1156	0.566048		6	12.9875	12.652	12.6156	12.5229	12.4996	12.5196
A0A087WRX8	Srrm2	Serine/arginine repetitive matrix protein 2 (Fragment) OS=Mus musculus OX=10090 GN=Srrm2 PE=1 SV=1	19.696	171	1.0039	0.00562052	0.934	0.984098		6	14.2142	14.2885	14.3289	14.2644	14.3689	14.1815
A0A087WRY3	Nucks1	Nuclear ubiquitous casein and cyclin-dependent kinase substrate 1 OS=Mus musculus OX=10090 GN=Nucks1 PE=1 SV=1	26.184	233	0.837173	-0.256402	0.04622	0.468789		6	14.0724	14.0384	14.1803	14.5059	14.3131	14.2413
A0A087WS03	Pign	GPI ethanolamine phosphate transferase 1 OS=Mus musculus OX=10090 GN=Pign PE=1 SV=1	90.455	798	1.14312	0.192979	0.3086	0.72176		6	14.0708	13.7135	13.9401	13.4581	13.8485	13.8388
A0A087WS27	Tent5a	Terminal nucleotidyltransferase 5A OS=Mus musculus OX=10090 GN=Tent5a PE=1 SV=1	48.482	428	1.01065	0.0152878	0.963	0.993119		6	12.1164	12.5411	12.1462	12.8086	11.9757	11.9736
A0A087WST3	Abhd17a	Alpha/beta hydrolase domain-containing protein 17A (Fragment) OS=Mus musculus OX=10090 GN=Abhd17a PE=1 SV=1	19.83	176	1.06607	0.0923048	0.455	0.802351		6	13.2463	13.2834	13.2477	12.9453	13.2645	13.2907
A0A0A0MQ68	Gcdh	Glutaryl-CoA dehydrogenase, mitochondrial OS=Mus musculus OX=10090 GN=Gcdh PE=1 SV=1	49.57	447	1.1152	0.157307	0.05302	0.486117		6	12.8411	12.8454	12.9551	12.7876	12.7435	12.6386
A0A0A0MQ73	Kmt2d	Histone-lysine N-methyltransferase OS=Mus musculus OX=10090 GN=Kmt2d PE=1 SV=1	600.303	5588	0.892839	-0.163528	0.1186	0.571415		6	13.1729	13.4279	13.2495	13.3805	13.4824	13.478
A0A0A0MQ79	Prrc2c	Protein PRRC2C OS=Mus musculus OX=10090 GN=Prrc2c PE=1 SV=1	310.722	2844	0.932277	-0.101169	0.1095	0.560335		6	17.9072	18.0671	17.9753	18.1152	18.0808	18.057
A0A0A0MQ99	Swi5	DNA repair protein SWI5 homolog OS=Mus musculus OX=10090 GN=Swi5 PE=1 SV=1	15.175	131	0.944715	-0.0820484	0.1642	0.613445		6	14.779	14.8631	14.7223	14.873	14.8245	14.9131
A0A0A0MQC2	Plekhg5	Pleckstrin homology domain-containing family G member 5 OS=Mus musculus OX=10090 GN=Plekhg5 PE=1 SV=1	115.756	1041	0.913091	-0.131169	0.7744	0.93188		6	5.94765	6.59685	6.79056	6.5059	6.01934	7.20333
A0A0A0MQD4	9530068E07Rik	RIKEN cDNA 9530068E07 gene OS=Mus musculus OX=10090 GN=9530068E07Rik PE=1 SV=1	27.292	251	0.942199	-0.085897	0.4505	0.800624		6	14.0931	14.1976	13.9211	14.0476	14.1531	14.2687
A0A0A0MQE5	Camsap1	Calmodulin-regulated spectrin-associated protein 1 OS=Mus musculus OX=10090 GN=Camsap1 PE=1 SV=1	176.016	1582	1.02464	0.0351217	0.3938	0.770475		6	16.2375	16.3429	16.2418	16.2174	16.2622	16.2373
A0A0A0MQF5	Otud6b	Deubiquitinase OTUD6B OS=Mus musculus OX=10090 GN=Otud6b PE=1 SV=1	37.187	325	1.04593	0.0647824	0.1236	0.575968		6	15.6904	15.6865	15.7125	15.5775	15.6284	15.6892
A0A0A0MQK1	B4galt2	Beta-1,4-galactosyltransferase 2 (Fragment) OS=Mus musculus OX=10090 GN=B4galt2 PE=4 SV=6	21.831	196	1.16699	0.222797	0.08219	0.53438		6	12.0674	11.745	11.9153	11.7074	11.6359	11.716
A0A0A0MQK7	C1d	Nuclear nucleic acid-binding protein C1D (Fragment) OS=Mus musculus OX=10090 GN=C1d PE=1 SV=1	13.415	118	0.901188	-0.150099	0.4474	0.798945		6	14.1638	14.6571	14.21	14.3284	14.6028	14.55
A0A0A0MQM0	Eif5a	Eukaryotic translation initiation factor 5A (Fragment) OS=Mus musculus OX=10090 GN=Eif5a PE=1 SV=1	16.303	149	0.950697	-0.072942	0.3652	0.748844		6	18.156	18.3889	18.213	18.3527	18.3062	18.3178
A0A0A6YVR9	Surf1	SURF1-like protein (Fragment) OS=Mus musculus OX=10090 GN=Surf1 PE=1 SV=1	27.146	240	0.994721	-0.00763551	0.8966	0.972116		6	12.9397	12.8986	13.0011	12.9916	12.8618	13.0088
A0A0A6YVZ1	Ssr2	Signal sequence receptor, beta, isoform CRA_b OS=Mus musculus OX=10090 GN=Ssr2 PE=1 SV=1	17.941	164	0.907514	-0.140009	0.2793	0.703585		6	13.9189	13.9104	13.8117	14.2334	13.9131	13.9145
A0A0A6YW28	Usp4	Ubiquitin carboxyl-terminal hydrolase OS=Mus musculus OX=10090 GN=Usp4 PE=1 SV=1	103.723	915	0.980993	-0.0276852	0.5481	0.844356		6	17.2939	17.2926	17.24	17.3792	17.2564	17.2739
A0A0A6YW87	Cnih4	Cornichon homolog 4 (Drosophila), isoform CRA_a OS=Mus musculus OX=10090 GN=Cnih4 PE=1 SV=1	9.22	78	1.02736	0.0389425	0.4267	0.786721		6	14.1309	14.0619	13.9952	14.0277	14.0565	13.9869
A0A0A6YW90	Gria2	Glutamate receptor 2 OS=Mus musculus OX=10090 GN=Gria2 PE=1 SV=1	87.152	777	1.05913	0.0828731	0.458	0.803513		6	11.6311	11.4421	11.6936	11.3731	11.5584	11.5866
A0A0A6YWI4	2310009B15Rik	RIKEN cDNA 2310009B15 gene OS=Mus musculus OX=10090 GN=2310009B15Rik PE=1 SV=1	15.061	143	1.08901	0.123011	0.4248	0.786091		6	10.6415	10.6137	10.9662	10.4642	10.6543	10.7339
A0A0A6YWS6	Utp25	UTP25 small subunit processome component OS=Mus musculus OX=10090 GN=Utp25 PE=1 SV=1	72.542	640	1.00932	0.0133796	0.9488	0.988612		6	11.7573	12.4193	12.1307	12.1466	12.1079	12.0127
A0A0A6YX96	Fpgs	Folylpolyglutamate synthase, mitochondrial OS=Mus musculus OX=10090 GN=Fpgs PE=1 SV=1	21.5	189	1.01002	0.0143874	0.8143	0.944398		6	13.391	13.5278	13.5511	13.5199	13.4231	13.4837
A0A0A6YXE3	Mbnl1	Muscleblind-like protein 1 OS=Mus musculus OX=10090 GN=Mbnl1 PE=1 SV=1	33.05	302	1.08489	0.117555	0.2992	0.715638		6	10.993	11.0421	11.2272	11.0669	11.0042	10.8385
A0A0A6YXG0	Stx6	Syntaxin-6 OS=Mus musculus OX=10090 GN=Stx6 PE=1 SV=1	22.569	199	0.975198	-0.0362332	0.6507	0.890508		6	13.7879	13.8975	13.8056	13.7353	13.9216	13.9428
A0A0A6YXL6	Lrba	Lipopolysaccharide-responsive and beige-like anchor protein OS=Mus musculus OX=10090 GN=Lrba PE=1 SV=1	309.375	2790	1.03226	0.0458072	0.8445	0.955789		6	12.3487	12.6964	12.561	12.8678	12.3759	12.225
A0A0A6YXQ5	Schip1	Schwannomin-interacting protein 1 (Fragment) OS=Mus musculus OX=10090 GN=Schip1 PE=4 SV=1	42.111	388	0.980672	-0.0281567	0.5546	0.847739		6	10.8779	10.9412	11.018	10.9717	10.9465	11.0034
A0A0A6YXR4	Cryz	Quinone oxidoreductase (Fragment) OS=Mus musculus OX=10090 GN=Cryz PE=1 SV=5	32.079	301	0.973766	-0.0383533	0.4615	0.806078		6	15.7273	15.6271	15.7372	15.7958	15.7209	15.6901
A0A0A6YXV9	Ifi209	Interferon-activated gene 209 OS=Mus musculus OX=10090 GN=Ifi209 PE=1 SV=1	23.277	213	1.3127	0.392536	0.5324	0.83959		6	14.0783	12.9371	14.0643	12.4384	13.8101	13.6536
A0A0A6YXW4	Mrpl30	39S ribosomal protein L30, mitochondrial (Fragment) OS=Mus musculus OX=10090 GN=Mrpl30 PE=1 SV=1	14.786	128	1.01768	0.0252793	0.7012	0.90797		6	12.4291	12.4578	12.4526	12.5354	12.3285	12.3999
A0A0A6YY22	Cyb561d2	Cytochrome b561 domain-containing protein 2 OS=Mus musculus OX=10090 GN=Cyb561d2 PE=1 SV=1	4.566	44	0.98359	-0.0238711	0.682	0.899744		6	11.7214	11.6234	11.5701	11.6805	11.6015	11.7045
A0A0A6YY47	Ncam1	Neural cell adhesion molecule 1 OS=Mus musculus OX=10090 GN=Ncam1 PE=1 SV=1	93.492	848	0.935639	-0.0959761	0.6823	0.899744		6	12.4331	12.114	12.1172	12.6947	12.0843	12.1732
A0A0A6YY57	Fmn2	Formin-2 (Fragment) OS=Mus musculus OX=10090 GN=Fmn2 PE=1 SV=1	16.894	145	0.896628	-0.157418	0.3612	0.747078		6	13.2248	12.9499	13.239	13.5342	13.1496	13.2022
A0A0A6YY75	Cr1l	Complement component receptor 1-like protein OS=Mus musculus OX=10090 GN=Cr1l PE=1 SV=1	48.075	429	1.01937	0.027676	0.8803	0.967112		6	16.0516	15.7279	15.9341	16.1634	15.7051	15.762
A0A0B4J1E2	Snw1	SNW domain-containing protein 1 OS=Mus musculus OX=10090 GN=Snw1 PE=1 SV=1	61.461	536	0.886961	-0.173058	0.07999	0.532724		6	15.5374	15.7868	15.6693	15.8163	15.8236	15.8728
A0A0B4J1E4	Gpr39	G-protein-coupled receptor 39 OS=Mus musculus OX=10090 GN=Gpr39 PE=1 SV=1	51.585	456	1.09428	0.129978	0.74	0.920921		6	12.8325	12.7469	12.7443	13.3721	12.2484	12.3133
A0A0B4J1E5	Uck2	Uridine-cytidine kinase 2 (Fragment) OS=Mus musculus OX=10090 GN=Uck2 PE=1 SV=1	28.656	250	1.07653	0.106391	0.4514	0.800815		6	15.7498	16.0961	15.8876	15.6479	15.8874	15.879
A0A0B4J1E7	Kpna4	Importin subunit alpha-3 OS=Mus musculus OX=10090 GN=Kpna4 PE=1 SV=1	68.031	623	0.994666	-0.00771547	0.8991	0.972382		6	16.5822	16.5893	16.5881	16.7034	16.5685	16.5109
A0A0B4J1F0	Itga11	Integrin alpha-11 OS=Mus musculus OX=10090 GN=Itga11 PE=1 SV=1	133.04	1188	0.640859	-0.641922	0.2606	0.688937		6	16.3646	15.6001	16.1567	17.5488	16.2061	16.2922
A0A0B4J1G5	Elf2	ETS-related transcription factor Elf-2 OS=Mus musculus OX=10090 GN=Elf2 PE=1 SV=1	53.916	504	1.02887	0.0410586	0.6412	0.886348		6	11.502	11.7127	11.6105	11.6418	11.4616	11.5986
A0A0G2JDF7	Usp30	Ubiquitin carboxyl-terminal hydrolase 30 (Fragment) OS=Mus musculus OX=10090 GN=Usp30 PE=1 SV=1	46.031	410	1.0498	0.0701118	0.2928	0.710921		6	12.3143	12.2069	12.3311	12.1362	12.2843	12.2214
A0A0G2JDK2	Gba	Glucosylceramidase OS=Mus musculus OX=10090 GN=Gba PE=1 SV=1	43.283	388	1.01634	0.023378	0.8016	0.93993		6	16.0877	15.8294	15.9235	16.0046	15.8561	15.9098
A0A0G2JDL9	Rap1a	MCG10748, isoform CRA_b OS=Mus musculus OX=10090 GN=Rap1a PE=1 SV=1	13.426	118	0.939343	-0.0902757	0.6345	0.884259		6	11.0918	10.8121	11.2734	11.1318	10.9622	11.3541
A0A0G2JDM3	Myl3	Myosin light chain 3 OS=Mus musculus OX=10090 GN=Myl3 PE=1 SV=1	14.227	127	1.04742	0.0668447	0.6812	0.899739		6	13.1702	12.8936	13.0502	13.2237	12.8834	12.8064
A0A0G2JDN9	Dcun1d1	DCN1-like protein (Fragment) OS=Mus musculus OX=10090 GN=Dcun1d1 PE=1 SV=4	13.141	114	0.936839	-0.0941275	0.2443	0.676635		6	13.7479	13.6802	13.8074	13.9317	13.7312	13.855
A0A0G2JDV3	Gbp6	Guanylate-binding protein 6 OS=Mus musculus OX=10090 GN=Gbp6 PE=1 SV=1	70.452	611	0.95255	-0.0701327	0.8514	0.958807		6	12.8929	12.0544	12.9845	13.0906	12.5007	12.551
A0A0G2JDW7	Rps27	40S ribosomal protein S27 (Fragment) OS=Mus musculus OX=10090 GN=Rps27 PE=1 SV=1	9.233	82	1.03474	0.0492709	0.7937	0.935867		6	12.7018	13.1835	12.6497	12.7083	12.8098	12.8692
A0A0G2JDY5	Map4	Microtubule-associated protein (Fragment) OS=Mus musculus OX=10090 GN=Map4 PE=1 SV=1	22.406	220	1.08364	0.115879	0.1183	0.570824		6	11.7167	11.784	11.887	11.6328	11.7384	11.6688
A0A0G2JDZ9	Ankrd17	Ankyrin repeat domain-containing protein 17 OS=Mus musculus OX=10090 GN=Ankrd17 PE=1 SV=1	263.666	2494	0.966831	-0.0486645	0.4065	0.77678		6	17.1814	17.3469	17.201	17.2916	17.2823	17.3014
A0A0G2JE03	Anapc5	Anaphase-promoting complex subunit 5 OS=Mus musculus OX=10090 GN=Anapc5 PE=1 SV=1	80.832	719	0.907371	-0.140236	0.1252	0.580494		6	14.6304	14.751	14.6439	14.9381	14.7439	14.7641
A0A0G2JEE6	Hax1	HCLS1-associated protein X-1 OS=Mus musculus OX=10090 GN=Hax1 PE=1 SV=1	17.086	151	0.934944	-0.097048	0.1419	0.595496		6	12.2314	12.3108	12.2046	12.2611	12.3922	12.3847
A0A0G2JEH5	Alg14	UDP-N-acetylglucosamine transferase subunit ALG14 homolog (Fragment) OS=Mus musculus OX=10090 GN=Alg14 PE=1 SV=1	15.327	133	0.976594	-0.0341687	0.7063	0.910266		6	11.3296	11.1345	11.1107	11.1297	11.2708	11.2768
A0A0G2JEP4	Lrrfip2	Leucine-rich repeat flightless-interacting protein 2 OS=Mus musculus OX=10090 GN=Lrrfip2 PE=1 SV=1	48.414	424	0.996767	-0.0046715	0.9293	0.982615		6	16.5577	16.5053	16.4861	16.6089	16.4905	16.4636
A0A0G2JEY4	3110082I17Rik	RIKEN cDNA 3110082I17 gene OS=Mus musculus OX=10090 GN=3110082I17Rik PE=1 SV=1	20.031	178	0.906577	-0.141499	0.3762	0.758562		6	13.9357	14.4149	14.1806	14.2524	14.355	14.3483
A0A0G2JF33	Fam133b	Protein FAM133B OS=Mus musculus OX=10090 GN=Fam133b PE=1 SV=1	13.025	109	0.911437	-0.133785	0.2711	0.698523		6	14.9338	15.2857	15.1261	15.2982	15.2133	15.2354
A0A0G2JF44	Ift22	Intraflagellar transport protein 22 homolog (Fragment) OS=Mus musculus OX=10090 GN=Ift22 PE=1 SV=1	17.523	155	1.0407	0.0575475	0.7465	0.923405		6	12.2247	12.0264	11.9171	12.0593	12.2042	11.7321
A0A0G2JF67	Pde5a	Phosphodiesterase OS=Mus musculus OX=10090 GN=Pde5a PE=1 SV=1	94.458	833	0.973914	-0.038133	0.8029	0.940707		6	10.8053	11.1716	11.07	10.9594	10.9635	11.2384
A0A0G2JFC7	Abhd4	(Lyso)-N-acylphosphatidylethanolamine lipase (Fragment) OS=Mus musculus OX=10090 GN=Abhd4 PE=1 SV=1	10.564	91	0.949255	-0.075133	0.2888	0.706785		6	11.7638	11.7769	11.9092	11.8123	11.9428	11.9202
A0A0G2JFC9	Sass6	Spindle assembly abnormal protein 6 homolog OS=Mus musculus OX=10090 GN=Sass6 PE=1 SV=1	70.091	619	1.11151	0.152516	0.7002	0.90783		6	14.5682	15.7559	14.8525	15.0582	14.757	14.9039
A0A0G2JFI2	Ppp1r35	Protein phosphatase 1 regulatory subunit 35 (Fragment) OS=Mus musculus OX=10090 GN=Ppp1r35 PE=1 SV=1	10.69	101	1.03296	0.0467869	0.7311	0.918039		6	12.8866	13.2094	12.9995	12.8182	13.044	13.093
A0A0G2JFJ6	Ints3	Integrator complex subunit 3 OS=Mus musculus OX=10090 GN=Ints3 PE=1 SV=1	117.251	1035	0.876784	-0.189706	0.1669	0.614285		6	14.783	15.1388	14.8529	15.1623	15.1171	15.0644
A0A0G2JFK5	Kmt5a	Histone-lysine N-methyltransferase OS=Mus musculus OX=10090 GN=Kmt5a PE=1 SV=1	33.172	295	0.84362	-0.245334	0.09932	0.5532		6	11.3419	11.6975	11.6501	11.8124	11.7595	11.8535
A0A0G2JFP4	Frrs1	Ferric-chelate reductase 1 OS=Mus musculus OX=10090 GN=Frrs1 PE=1 SV=1	66.066	592	1.03749	0.0531027	0.4345	0.791214		6	12.296	12.261	12.351	12.3194	12.1404	12.2889
A0A0G2JFU4	Chfr	E3 ubiquitin-protein ligase CHFR OS=Mus musculus OX=10090 GN=Chfr PE=1 SV=1	5.863	49	1.05927	0.0830661	0.513	0.828382		6	10.3982	10.487	10.1745	10.2193	10.1843	10.4069
A0A0G2JFV3	Adgrl2	Adhesion G protein-coupled receptor L2 OS=Mus musculus OX=10090 GN=Adgrl2 PE=1 SV=1	151.047	1341	0.703572	-0.507229	0.1797	0.623592		6	13.9315	13.3684	13.8015	14.7275	13.8918	14.0037
A0A0G2JFW6	Rprd2	Regulation of nuclear pre-mRNA domain-containing protein 2 (Fragment) OS=Mus musculus OX=10090 GN=Rprd2 PE=1 SV=1	147.736	1386	0.892647	-0.163838	0.009961	0.38372		6	15.2739	15.3436	15.2218	15.4517	15.4413	15.4378
A0A0G2JFX7	Rbm8a	RNA-binding protein 8A OS=Mus musculus OX=10090 GN=Rbm8a PE=1 SV=1	19.143	171	0.903382	-0.146592	0.2386	0.67446		6	16.7348	17.0957	16.8944	17.0193	17.0731	17.0723
A0A0G2JFY0	Spata5	ATPase family protein 2 homolog OS=Mus musculus OX=10090 GN=Spata5 PE=1 SV=1	91.288	842	0.975954	-0.0351152	0.3766	0.758932		6	16.5077	16.5878	16.4734	16.5752	16.5583	16.5407
A0A0G2JFZ4	Tsc22d2	MCG8104 OS=Mus musculus OX=10090 GN=Tsc22d2 PE=1 SV=1	75.371	745	1.02384	0.0339868	0.3276	0.73097		6	16.5456	16.4607	16.5399	16.5082	16.4667	16.4693
A0A0G2JG60	Smarcd3	SWI/SNF related, matrix associated, actin dependent regulator of chromatin, subfamily d, member 3, isoform CRA_a OS=Mus musculus OX=10090 GN=Smarcd3 PE=1 SV=1	51.96	454	0.865923	-0.207689	7.074e-05	0.217094		6	11.3373	11.3546	11.3559	11.5389	11.5562	11.5758
A0A0G2JG79	Rabggtb	Geranylgeranyl transferase type-2 subunit beta OS=Mus musculus OX=10090 GN=Rabggtb PE=1 SV=1	22.765	205	1.00919	0.0132006	0.8458	0.956527		6	15.3278	15.5004	15.3122	15.3967	15.3762	15.328
A0A0G2JG85	Ap1ar	Adaptor-related protein complex 1-associated regulatory protein OS=Mus musculus OX=10090 GN=Ap1ar PE=1 SV=1	29.926	265	1.11575	0.158012	0.02063	0.430261		6	13.3114	13.3445	13.2784	13.2236	13.1437	13.0929
A0A0G2JGG7	Krit1	Krev interaction trapped protein 1 OS=Mus musculus OX=10090 GN=Krit1 PE=1 SV=1	73.814	647	0.889238	-0.169358	0.1662	0.613839		6	14.4193	14.1619	14.3121	14.5924	14.4451	14.364
A0A0G2JGI1	Nexn	Nexilin OS=Mus musculus OX=10090 GN=Nexn PE=1 SV=1	70.625	593	0.846343	-0.240686	0.1341	0.590616		6	17.7615	17.4562	17.6791	18.0531	17.7957	17.7701
A0A0G2JGJ1	Qdpr	Dihydropteridine reductase OS=Mus musculus OX=10090 GN=Qdpr PE=1 SV=1	22.347	213	1.04263	0.0602269	0.4647	0.807404		6	16.6952	16.6554	16.733	16.7742	16.5417	16.5871
A0A0G2JGL8	Dhx30	ATP-dependent RNA helicase DHX30 OS=Mus musculus OX=10090 GN=Dhx30 PE=1 SV=1	133.028	1186	1.03305	0.0469091	0.6845	0.90168		6	17.0481	17.2398	17.0044	16.9167	17.1912	17.0437
A0A0G2JGP4	Nras	GTPase NRas (Fragment) OS=Mus musculus OX=10090 GN=Nras PE=1 SV=1	20.586	183	0.987215	-0.0185641	0.8693	0.963281		6	15.6363	15.3995	15.6309	15.7042	15.5607	15.4576
A0A0G2JGQ6	Dclk1	Serine/threonine-protein kinase DCLK1 OS=Mus musculus OX=10090 GN=Dclk1 PE=1 SV=1	82.105	739	0.647925	-0.626102	0.1066	0.559577		6	14.6555	14.1907	14.4137	15.5865	14.7689	14.7827
A0A0H2UH13	Elp6	Elongator complex protein 6 OS=Mus musculus OX=10090 GN=Elp6 PE=1 SV=1	28.722	263	0.983186	-0.0244641	0.8277	0.948401		6	10.8178	10.9225	11.0772	11.1092	10.9091	10.8727
A0A0H2UH17	Ubap2l	Ubiquitin associated protein 2-like, isoform CRA_b OS=Mus musculus OX=10090 GN=Ubap2l PE=1 SV=1	103.946	983	1.1686	0.224783	0.4712	0.809745		6	11.8788	11.991	11.6035	11.702	11.987	11.11
A0A0J9YTU3	Specc1	Cytospin-B OS=Mus musculus OX=10090 GN=Specc1 PE=1 SV=1	117.103	1058	0.837156	-0.256432	0.006217	0.370991		6	17.144	17.0879	17.2273	17.4633	17.386	17.3791
A0A0J9YTY0	Sept11	Septin 11 OS=Mus musculus OX=10090 GN=Sept11 PE=1 SV=1	48.979	425	0.982807	-0.0250205	0.8618	0.961786		6	18.1024	17.913	18.0543	18.2928	17.9207	17.9313
A0A0J9YU61	Clock	Circadian locomoter output cycles protein kaput OS=Mus musculus OX=10090 GN=Clock PE=1 SV=1	96.265	854	1.07684	0.106809	0.4456	0.79748		6	11.9055	12.1146	11.7446	11.9386	11.7084	11.7973
A0A0J9YU69	Gramd1a	Protein Aster-A (Fragment) OS=Mus musculus OX=10090 GN=Gramd1a PE=1 SV=1	28.831	255	1.07085	0.0987555	0.07971	0.532724		6	13.8442	13.8966	13.7843	13.698	13.7393	13.7916
A0A0J9YUD5	Nup205	Nucleoporin 205 OS=Mus musculus OX=10090 GN=Nup205 PE=1 SV=1	233.098	2061	0.992123	-0.0114091	0.8634	0.962577		6	17.7175	17.9148	17.8157	17.8772	17.8062	17.7987
A0A0J9YUG4	Tcf4	Transcription factor 4 OS=Mus musculus OX=10090 GN=Tcf4 PE=1 SV=1	57.369	537	1.11694	0.159547	0.09756	0.5528		6	10.6144	10.8286	10.8171	10.5511	10.5909	10.6394
A0A0J9YUH3	Nsg1	Neuronal vesicle-trafficking-associated protein 1 (Fragment) OS=Mus musculus OX=10090 GN=Nsg1 PE=1 SV=1	5.903	52	0.951444	-0.071809	0.7323	0.919077		6	11.4146	11.0364	11.3444	11.0344	11.5644	11.412
A0A0J9YUI7	Ociad2	OCIA domain-containing protein 2 (Fragment) OS=Mus musculus OX=10090 GN=Ociad2 PE=1 SV=3	9.747	87	1.28479	0.361536	0.4835	0.81617		6	13.7733	13.3552	13.7581	12.3721	13.6757	13.7543
A0A0J9YUI9	Gtf2ird1	General transcription factor II-I repeat domain-containing protein 1 (Fragment) OS=Mus musculus OX=10090 GN=Gtf2ird1 PE=1 SV=1	19.047	167	1.13068	0.177191	0.08394	0.538379		6	11.6525	11.3873	11.5536	11.3492	11.3585	11.3541
A0A0J9YUM4	Ctbp1	C-terminal-binding protein 1 OS=Mus musculus OX=10090 GN=Ctbp1 PE=1 SV=1	37.007	337	0.906217	-0.142072	0.0426	0.462301		6	14.6744	14.69	14.7056	14.9032	14.7418	14.8512
A0A0J9YUN4	Dnm1	Dynamin-1 OS=Mus musculus OX=10090 GN=Dnm1 PE=1 SV=1	97.295	864	0.960862	-0.0575994	0.4781	0.814214		6	15.6117	15.5201	15.5472	15.4812	15.6716	15.6991
A0A0J9YUQ8	Gsn	Gelsolin (Fragment) OS=Mus musculus OX=10090 GN=Gsn PE=1 SV=1	62.355	568	1.03824	0.0541442	0.5095	0.82751		6	14.7165	14.5542	14.7023	14.7109	14.5583	14.5413
A0A0J9YUR7	Ube2a	Ubiquitin-conjugating enzyme E2 A OS=Mus musculus OX=10090 GN=Ube2a PE=1 SV=1	9.484	84	1.07663	0.106517	0.4016	0.774267		6	12.2425	12.6056	12.4475	12.2932	12.4107	12.2721
A0A0J9YUT8	Rbm19	Probable RNA-binding protein 19 OS=Mus musculus OX=10090 GN=Rbm19 PE=1 SV=1	96.655	870	0.982911	-0.0248674	0.9094	0.975862		6	15.0304	15.7101	15.3004	15.2639	15.4488	15.4028
A0A0J9YUX0	Fxyd5	FXYD domain-containing ion transport regulator 5 (Fragment) OS=Mus musculus OX=10090 GN=Fxyd5 PE=1 SV=3	11.473	108	1.16542	0.220856	0.3893	0.766357		6	11.2423	11.3798	11.4827	10.7123	11.3918	11.3381
A0A0J9YV20	Sdad1	Protein SDA1 OS=Mus musculus OX=10090 GN=Sdad1 PE=1 SV=1	79.459	686	1.02318	0.033063	0.9001	0.972382		6	14.9737	15.6977	14.9808	15.2693	15.2141	15.0696
A0A0J9YV30	Pxn	Paxillin OS=Mus musculus OX=10090 GN=Pxn PE=1 SV=1	46.541	424	1.17402	0.231457	0.05838	0.494172		6	11.8183	11.8798	11.9292	11.4818	11.7055	11.7455
A0A0N4SUI7	Nbdy	Negative regulator of P-body association OS=Mus musculus OX=10090 GN=Nbdy PE=4 SV=1	7.026	68	1.10695	0.146589	0.4253	0.786091		6	14.362	13.9951	14.3324	14.314	13.9458	13.9899
A0A0N4SUJ1	Bmt2	S-adenosylmethionine sensor upstream of mTORC1 OS=Mus musculus OX=10090 GN=Bmt2 PE=1 SV=1	23.08	204	1.00865	0.0124221	0.7	0.90783		6	13.2223	13.158	13.1918	13.1505	13.1592	13.2251
A0A0N4SUS4	Brpf1	Peregrin OS=Mus musculus OX=10090 GN=Brpf1 PE=1 SV=1	127.275	1118	0.948125	-0.0768511	0.5702	0.855821		6	10.1595	9.98759	10.1741	9.9745	10.3414	10.2359
A0A0N4SUZ3	Lsm8	U6 snRNA-associated Sm-like protein LSm8 OS=Mus musculus OX=10090 GN=Lsm8 PE=1 SV=1	11.039	100	1.00768	0.0110315	0.7739	0.931707		6	13.9386	13.9211	13.9402	13.9295	13.8577	13.9796
A0A0N4SV05	Ppp4r2	Serine/threonine-protein phosphatase 4 regulatory subunit 2 (Fragment) OS=Mus musculus OX=10090 GN=Ppp4r2 PE=1 SV=1	25.583	229	0.934336	-0.0979867	0.2778	0.702201		6	15.4221	15.6799	15.4934	15.603	15.637	15.6494
A0A0N4SV07	Asb3	Ankyrin repeat and SOCS box protein 3 OS=Mus musculus OX=10090 GN=Asb3 PE=1 SV=1	62.485	564	1.07123	0.0992623	0.03372	0.448249		6	14.121	14.1936	14.1387	14.0148	14.092	14.0486
A0A0N4SV10	Etnk1	Ethanolamine kinase 1 OS=Mus musculus OX=10090 GN=Etnk1 PE=1 SV=1	38.321	336	1.049	0.0690187	0.7014	0.90807		6	13.8867	14.1268	14.0484	13.6484	14.1177	14.0888
A0A0N4SV34	Dera	Deoxyribose-phosphate aldolase OS=Mus musculus OX=10090 GN=Dera PE=1 SV=1	31.891	290	0.968768	-0.0457768	0.4726	0.810044		6	15.278	15.464	15.3097	15.3854	15.397	15.4066
A0A0N4SV65	Plekha5	Pleckstrin homology domain-containing, family A member 5 (Fragment) OS=Mus musculus OX=10090 GN=Plekha5 PE=1 SV=1	74.735	662	0.985972	-0.0203821	0.7975	0.937589		6	12.8405	12.8199	13.0105	12.9836	12.8337	12.9148
A0A0N4SV80	Zfp638	Zinc finger protein 638 OS=Mus musculus OX=10090 GN=Zfp638 PE=1 SV=1	214.46	1926	0.991664	-0.0120769	0.8724	0.964314		6	16.6455	16.8692	16.6988	16.7161	16.7874	16.7463
A0A0N4SV89	Jagn1	Protein jagunal homolog 1 OS=Mus musculus OX=10090 GN=Jagn1 PE=1 SV=1	7.444	67	1.16284	0.217653	0.04094	0.461709		6	10.9845	10.8658	10.8938	10.6189	10.8235	10.6489
A0A0N4SVA6	Aup1	Ancient ubiquitous protein 1 (Fragment) OS=Mus musculus OX=10090 GN=Aup1 PE=1 SV=1	43.837	391	1.06395	0.0894302	0.3316	0.73097		6	12.4188	12.2836	12.2883	12.1812	12.3761	12.165
A0A0N4SVC2	Tra2a	Transformer-2 protein homolog alpha OS=Mus musculus OX=10090 GN=Tra2a PE=1 SV=1	32.259	280	1.03321	0.0471363	0.5257	0.835554		6	13.2102	13.0657	13.2307	13.2009	13.1142	13.05
A0A0N4SVJ6	Scai	Protein SCAI OS=Mus musculus OX=10090 GN=Scai PE=1 SV=1	56.188	490	0.976351	-0.0345285	0.6453	0.888218		6	11.1382	11.1937	11.0909	11.1577	11.2921	11.0767
A0A0N4SVK2	Ddx47	Probable ATP-dependent RNA helicase DDX47 (Fragment) OS=Mus musculus OX=10090 GN=Ddx47 PE=1 SV=1	21.84	196	1.00884	0.012692	0.9422	0.987105		6	11.9681	12.5017	12.2286	12.1188	12.3189	12.2225
A0A0N4SVL0	Eif4g3	Eukaryotic translation initiation factor 4 gamma 3 OS=Mus musculus OX=10090 GN=Eif4g3 PE=1 SV=1	192.818	1762	1.08017	0.11126	0.1788	0.623592		6	17.6914	17.6299	17.5871	17.406	17.6102	17.5583
A0A0N4SVL4	Mindy4	Probable ubiquitin carboxyl-terminal hydrolase MINDY-4 OS=Mus musculus OX=10090 GN=Mindy4 PE=1 SV=1	66.756	600	1.00416	0.0059879	0.9234	0.980341		6	12.1683	12.2951	12.273	12.2383	12.1647	12.3154
A0A0N4SVT3	Gng12	Guanine nucleotide-binding protein subunit gamma (Fragment) OS=Mus musculus OX=10090 GN=Gng12 PE=1 SV=1	7.197	65	1.02387	0.0340298	0.7291	0.917814		6	15.4159	15.248	15.4027	15.4608	15.2082	15.2955
A0A0N4SVY5	Irf5	Interferon regulatory factor 5 (Fragment) OS=Mus musculus OX=10090 GN=Irf5 PE=1 SV=1	15.19	134	0.968293	-0.0464847	0.1183	0.570824		6	13.4071	13.3754	13.3813	13.4766	13.4187	13.408
A0A0N4SW14	Ccdc136	Coiled-coil domain-containing protein 136 OS=Mus musculus OX=10090 GN=Ccdc136 PE=1 SV=1	50.27	443	0.98919	-0.0156805	0.9214	0.979732		6	11.2408	11.2533	10.9136	11.3427	11.105	11.0069
A0A0N4SW73	Rab11fip5	Rab11 family-interacting protein 5 OS=Mus musculus OX=10090 GN=Rab11fip5 PE=1 SV=1	139.556	1318	1.05917	0.0829392	0.2149	0.658064		6	16.132	16.0166	15.9544	15.9477	15.9906	15.9159
A0A0N4SWB9	Tmcc1	Transmembrane and coiled-coil domains protein 1 OS=Mus musculus OX=10090 GN=Tmcc1 PE=1 SV=1	52.253	470	1.10876	0.148947	0.00716	0.371249		6	14.9268	14.9866	14.9636	14.7644	14.8219	14.8439
A0A0N4SWD7	Plekha5	Pleckstrin homology domain-containing, family A member 5 (Fragment) OS=Mus musculus OX=10090 GN=Plekha5 PE=1 SV=1	113.852	1000	0.957181	-0.063136	0.5448	0.843583		6	15.0838	15.3212	15.2283	15.1423	15.3368	15.3436
A0A0N4SWD9	Eefsec	Selenocysteine-specific elongation factor (Fragment) OS=Mus musculus OX=10090 GN=Eefsec PE=1 SV=1	26.01	242	0.995647	-0.00629415	0.9404	0.986058		6	13.0341	13.207	12.9638	13.1389	13.0453	13.0396
A0A0N5E9G7	Rfc1	Replication factor C subunit 1 OS=Mus musculus OX=10090 GN=Rfc1 PE=1 SV=1	125.865	1130	0.958579	-0.0610305	0.7511	0.926457		6	14.157	14.5229	14.0954	14.0789	14.4369	14.4426
A0A0R3P9C8	Ndufa9	NADH dehydrogenase [ubiquinone] 1 alpha subcomplex subunit 9, mitochondrial OS=Mus musculus OX=10090 GN=Ndufa9 PE=1 SV=1	42.122	373	0.989438	-0.0153191	0.6483	0.888842		6	14.7385	14.7114	14.7604	14.7533	14.7035	14.7995
A0A0R4IZY0	Thop1	Thimet oligopeptidase OS=Mus musculus OX=10090 GN=Thop1 PE=1 SV=1	78.027	687	0.94235	-0.0856649	0.2289	0.669301		6	17.786	17.9849	17.8689	17.9302	17.9807	17.986
A0A0R4J002	Nrbp2	Nuclear receptor binding protein 2, isoform CRA_a OS=Mus musculus OX=10090 GN=Nrbp2 PE=1 SV=1	29.601	258	0.785821	-0.347728	0.1601	0.607968		6	11.3172	10.9796	11.1102	11.8356	11.292	11.3226
A0A0R4J007	Pald1	Paladin OS=Mus musculus OX=10090 GN=Pald1 PE=1 SV=1	96.764	859	1.02286	0.0326035	0.5755	0.857979		6	13.8177	13.8629	13.8438	13.8875	13.7108	13.8282
A0A0R4J009	Actr6	Actin-related protein 6 OS=Mus musculus OX=10090 GN=Actr6 PE=1 SV=1	45.845	396	0.936174	-0.0951518	0.2248	0.664947		6	14.4024	14.6046	14.4225	14.5412	14.5774	14.5964
A0A0R4J015	Abcc3	Canalicular multispecific organic anion transporter 2 OS=Mus musculus OX=10090 GN=Abcc3 PE=1 SV=1	169.152	1522	1.29094	0.36842	0.1233	0.575296		6	14.1317	13.6523	14.084	13.3636	13.6975	13.7016
A0A0R4J016	Dus4l	tRNA-dihydrouridine synthase OS=Mus musculus OX=10090 GN=Dus4l PE=1 SV=1	36.65	324	1.02978	0.0423389	0.4544	0.802297		6	11.917	11.8335	11.8149	11.7658	11.7794	11.8932
A0A0R4J025	Rcbtb1	RCC1 and BTB domain-containing protein 1 OS=Mus musculus OX=10090 GN=Rcbtb1 PE=1 SV=1	58.367	531	0.958797	-0.0607023	0.4256	0.78624		6	14.1161	14.0164	14.0062	14.2221	14.0703	14.0284
A0A0R4J034	Pdxdc1	MCG129810, isoform CRA_c OS=Mus musculus OX=10090 GN=Pdxdc1 PE=1 SV=1	87.48	789	0.935134	-0.0967554	0.2342	0.670778		6	17.6339	17.7216	17.6266	17.8814	17.6985	17.6924
A0A0R4J044	Pcbp4	Poly(rC)-binding protein 4 OS=Mus musculus OX=10090 GN=Pcbp4 PE=1 SV=1	41.381	403	1.1227	0.166967	0.4858	0.817339		6	14.6021	14.885	14.1539	14.3197	14.4693	14.3511
A0A0R4J046	Cebpz	CCAAT/enhancer-binding protein zeta OS=Mus musculus OX=10090 GN=Cebpz PE=1 SV=1	120.373	1052	0.981639	-0.0267362	0.8834	0.967605		6	15.7733	16.3319	16.1236	15.9997	16.1667	16.1427
A0A0R4J049	Prmt5	Protein arginine N-methyltransferase 5 OS=Mus musculus OX=10090 GN=Prmt5 PE=1 SV=1	72.738	637	0.989973	-0.0145392	0.876	0.965955		6	17.0315	17.2986	17.1109	17.0883	17.208	17.1884
A0A0R4J050	Acy1	Aminoacylase-1 OS=Mus musculus OX=10090 GN=Acy1 PE=1 SV=1	45.795	408	1.03725	0.0527585	0.5423	0.84316		6	17.1046	16.9242	17.0433	17.0893	16.9084	16.9162
A0A0R4J060	Sap130	Histone deacetylase complex subunit SAP130 OS=Mus musculus OX=10090 GN=Sap130 PE=1 SV=1	111.157	1056	0.944408	-0.0825185	0.4798	0.814615		6	11.5214	11.7947	11.5618	11.8322	11.6247	11.6687
A0A0R4J065	Atg4b	Cysteine protease OS=Mus musculus OX=10090 GN=Atg4b PE=1 SV=1	44.403	393	1.05151	0.0724669	0.1588	0.606462		6	12.9919	12.8514	12.9238	12.8294	12.8561	12.8642
A0A0R4J069	Scly	Selenocysteine lyase OS=Mus musculus OX=10090 GN=Scly PE=1 SV=1	47.204	432	0.91884	-0.122114	0.5274	0.836911		6	13.5692	13.971	13.935	14.1862	13.8643	13.791
A0A0R4J079	Acbd3	Acyl-Coenzyme A binding domain containing 3, isoform CRA_b OS=Mus musculus OX=10090 GN=Acbd3 PE=1 SV=1	60.182	525	0.980192	-0.0288641	0.6975	0.907545		6	17.4537	17.4032	17.3767	17.5703	17.3678	17.382
A0A0R4J080	Ptpn14	Tyrosine-protein phosphatase non-receptor type OS=Mus musculus OX=10090 GN=Ptpn14 PE=1 SV=1	97.667	849	1.15724	0.21069	0.05575	0.490312		6	14.3324	14.2122	14.4323	14.0333	14.1948	14.1169
A0A0R4J082	Creb3l1	Cyclic AMP-responsive element-binding protein 3-like protein 1 OS=Mus musculus OX=10090 GN=Creb3l1 PE=4 SV=1	57.088	520	0.927506	-0.108571	0.35	0.739022		6	13.3914	13.2318	13.5117	13.6031	13.4712	13.3864
A0A0R4J083	Acadl	Long-chain-specific acyl-CoA dehydrogenase, mitochondrial OS=Mus musculus OX=10090 GN=Acadl PE=1 SV=1	47.897	430	0.889877	-0.168323	0.0088	0.380757		6	17.4513	17.5188	17.568	17.694	17.6875	17.6616
A0A0R4J085	Uap1	UDP-N-acetylhexosamine pyrophosphorylase OS=Mus musculus OX=10090 GN=Uap1 PE=1 SV=1	58.496	521	1.2025	0.266036	0.1279	0.584744		6	16.6151	16.7685	16.3892	16.1558	16.4082	16.4106
A0A0R4J094	Fahd2a	Fumarylacetoacetate hydrolase domain-containing 2A OS=Mus musculus OX=10090 GN=Fahd2a PE=1 SV=1	34.676	313	1.05312	0.0746678	0.5606	0.850982		6	12.4211	12.0473	12.2383	12.0668	12.2001	12.2158
A0A0R4J098	Zfp326	Zinc finger protein 326 OS=Mus musculus OX=10090 GN=Zfp326 PE=1 SV=1	65.167	580	0.96565	-0.050427	0.3494	0.738389		6	16.044	16.1979	16.1076	16.1993	16.1569	16.1445
A0A0R4J099	2210016L21Rik	RIKEN cDNA 2210016L21 gene OS=Mus musculus OX=10090 GN=2210016L21Rik PE=1 SV=1	27.603	256	1.01129	0.0162007	0.7807	0.933462		6	12.3678	12.3976	12.3096	12.2606	12.3395	12.4264
A0A0R4J0A9	Lrp6	Low-density lipoprotein receptor-related protein OS=Mus musculus OX=10090 GN=Lrp6 PE=1 SV=1	180.309	1613	0.902906	-0.147352	0.2432	0.675291		6	15.7952	15.5735	15.7127	16.0116	15.7338	15.778
A0A0R4J0B3	Ulk1	Serine/threonine-protein kinase OS=Mus musculus OX=10090 GN=Ulk1 PE=1 SV=1	112.449	1051	0.976937	-0.0336619	0.7793	0.93346		6	12.289	12.2841	12.0349	12.3356	12.2833	12.09
A0A0R4J0B4	Cmas	Cytidine monophospho-N-acetylneuraminic acid synthetase OS=Mus musculus OX=10090 GN=Cmas PE=1 SV=1	48.03	432	0.982005	-0.0261978	0.696	0.907512		6	15.9269	15.8093	15.8686	15.7947	15.9171	15.9716
A0A0R4J0B5	BC017158	cDNA sequence BC017158 OS=Mus musculus OX=10090 GN=BC017158 PE=1 SV=1	50.53	466	1.0999	0.137367	0.2236	0.66382		6	15.1525	15.0581	15.2551	14.8848	15.1504	15.0183
A0A0R4J0C8	Eri1	3'-5' exoribonuclease 1 OS=Mus musculus OX=10090 GN=Eri1 PE=1 SV=1	39.551	345	0.959114	-0.0602261	0.6753	0.899033		6	12.9271	13.3124	13.0065	13.0208	13.1704	13.2354
A0A0R4J0D3	Stt3b	Dolichyl-diphosphooligosaccharide--protein glycosyltransferase subunit STT3B OS=Mus musculus OX=10090 GN=Stt3b PE=1 SV=1	93.315	823	1.0258	0.0367512	0.7528	0.926697		6	16.2989	16.2165	16.2984	16.0282	16.3755	16.2999
A0A0R4J0E4	Ints7	Integrator complex subunit 7 OS=Mus musculus OX=10090 GN=Ints7 PE=1 SV=1	106.876	966	0.989396	-0.0153798	0.8392	0.95297		6	14.5251	14.709	14.5602	14.5305	14.6339	14.676
A0A0R4J0F6	Gak	Cyclin-G-associated kinase OS=Mus musculus OX=10090 GN=Gak PE=1 SV=1	143.671	1305	1.04852	0.0683502	0.1466	0.600881		6	16.8672	16.9156	16.8034	16.8328	16.7797	16.7687
A0A0R4J0H7	Ncapd2	Condensin complex subunit 1 OS=Mus musculus OX=10090 GN=Ncapd2 PE=1 SV=1	155.593	1392	0.886531	-0.173757	0.2445	0.676635		6	17.2361	17.6773	17.4554	17.6316	17.6214	17.6371
A0A0R4J0H8	Fndc3b	Fibronectin type III domain-containing protein 3B OS=Mus musculus OX=10090 GN=Fndc3b PE=1 SV=1	132.77	1207	1.01774	0.025368	0.6785	0.899085		6	18.5927	18.6702	18.5067	18.5017	18.6033	18.5884
A0A0R4J0I0	Erf	ETS domain-containing transcription factor ERF OS=Mus musculus OX=10090 GN=Erf PE=1 SV=1	59.066	551	1.03383	0.0480007	0.5999	0.871359		6	12.3977	12.4539	12.217	12.2963	12.3912	12.2371
A0A0R4J0I4	Chtf18	CTF18, chromosome transmission fidelity factor 18 homolog (S. cerevisiae), isoform CRA_a OS=Mus musculus OX=10090 GN=Chtf18 PE=1 SV=1	108.138	969	0.984128	-0.0230816	0.8946	0.971528		6	12.6755	13.2192	12.8595	12.8736	12.9946	12.9552
A0A0R4J0I6	Acad11	Acyl-CoA dehydrogenase family member 11 OS=Mus musculus OX=10090 GN=Acad11 PE=1 SV=1	87.348	779	0.948613	-0.0761088	0.2174	0.660173		6	15.8821	15.8176	15.8921	15.8708	15.9209	16.0284
A0A0R4J0I9	Lrp1	Low density lipoprotein receptor-related protein 1 OS=Mus musculus OX=10090 GN=Lrp1 PE=1 SV=1	504.772	4545	0.972222	-0.0406421	0.02807	0.433734		6	19.7059	19.7181	19.7359	19.7449	19.7635	19.7734
A0A0R4J0J6	Thoc5	THO complex subunit 5 homolog OS=Mus musculus OX=10090 GN=Thoc5 PE=1 SV=1	78.7	683	0.936373	-0.0948442	0.2953	0.711843		6	15.2886	15.4284	15.3474	15.3188	15.5448	15.4853
A0A0R4J0J8	Specc1l	Cytospin-A OS=Mus musculus OX=10090 GN=Specc1l PE=1 SV=1	126.549	1135	0.949084	-0.0753928	0.4465	0.798496		6	18.1171	17.9456	18.0057	18.2455	18.0353	18.0137
A0A0R4J0K1	Selenof	Selenoprotein F OS=Mus musculus OX=10090 GN=Selenof PE=1 SV=1	17.732	162	1.05635	0.0790902	0.07195	0.52588		6	15.2172	15.2528	15.3049	15.1537	15.1647	15.2192
A0A0R4J0K4	Tm7sf3	Transmembrane 7 superfamily member 3 OS=Mus musculus OX=10090 GN=Tm7sf3 PE=1 SV=1	63.229	565	1.02533	0.0360889	0.7134	0.913646		6	11.5719	11.335	11.5719	11.4435	11.3844	11.5427
A0A0R4J0K8	Rnf139	E3 ubiquitin-protein ligase RNF139 OS=Mus musculus OX=10090 GN=Rnf139 PE=1 SV=1	76.155	668	1.10135	0.139268	0.2586	0.688066		6	13.3075	13.1031	13.3393	12.9642	13.2168	13.1511
A0A0R4J0M1	Tbcc	Tubulin-specific Chaperone C OS=Mus musculus OX=10090 GN=Tbcc PE=1 SV=1	38.095	341	1.01156	0.0165759	0.7959	0.937264		6	15.5344	15.7173	15.5625	15.625	15.5776	15.5618
A0A0R4J0M9	Vcpip1	Deubiquitinating protein VCIP135 OS=Mus musculus OX=10090 GN=Vcpip1 PE=1 SV=1	134.443	1220	0.978759	-0.0309739	0.3422	0.734102		6	15.5499	15.5581	15.5231	15.6206	15.5755	15.5279
A0A0R4J0P5	Pstpip1	Proline-serine-threonine phosphatase-interacting protein 1 OS=Mus musculus OX=10090 GN=Pstpip1 PE=1 SV=1	47.576	415	0.938709	-0.0912496	0.7044	0.909185		6	12.6424	11.9929	12.3006	12.6082	12.1854	12.4159
A0A0R4J0P6	Parn	Poly(A)-specific ribonuclease PARN OS=Mus musculus OX=10090 GN=Parn PE=1 SV=1	71.589	624	0.905115	-0.143827	0.221	0.660444		6	16.192	16.4514	16.2829	16.575	16.3599	16.4228
A0A0R4J0Q4	Loxl1	Lysyl oxidase homolog 1 OS=Mus musculus OX=10090 GN=Loxl1 PE=1 SV=1	66.496	607	1.08808	0.121787	0.318	0.727177		6	15.2946	15.296	15.1875	14.9364	15.2341	15.2423
A0A0R4J0R1	Vamp8	Vesicle-associated membrane protein 8 OS=Mus musculus OX=10090 GN=Vamp8 PE=1 SV=1	11.435	101	0.978067	-0.0319949	0.7675	0.929542		6	15.5306	15.7339	15.625	15.8243	15.6033	15.5579
A0A0R4J0S4	Llgl1	Lethal(2) giant larvae protein homolog 1 OS=Mus musculus OX=10090 GN=Llgl1 PE=1 SV=1	115.565	1062	0.957378	-0.0628389	0.2664	0.692616		6	16.1684	16.0615	16.1269	16.256	16.153	16.1363
A0A0R4J0T0	Hscb	Iron-sulfur cluster co-chaperone protein HscB OS=Mus musculus OX=10090 GN=Hscb PE=1 SV=1	26.673	234	1.08479	0.117411	0.4248	0.786091		6	14.6324	14.2127	14.5036	14.4216	14.3034	14.2715
A0A0R4J0T4	Ikbkb	Inhibitor of nuclear factor kappa-B kinase subunit beta OS=Mus musculus OX=10090 GN=Ikbkb PE=1 SV=1	84.388	738	1.03907	0.0552946	0.5383	0.84197		6	15.4707	15.2235	15.3393	15.3652	15.277	15.2254
A0A0R4J0U7	Commd5	COMM domain-containing protein 5 OS=Mus musculus OX=10090 GN=Commd5 PE=1 SV=1	24.467	224	0.964956	-0.0514643	0.5134	0.828626		6	13.9181	14.0089	14.0081	14.1463	13.9208	14.0224
A0A0R4J0V5	Polr2a	DNA-directed RNA polymerase subunit OS=Mus musculus OX=10090 GN=Polr2a PE=1 SV=1	213.481	1932	0.884496	-0.177073	0.1477	0.602268		6	16.7185	17.0407	16.8239	17.0897	16.9942	17.0304
A0A0R4J0W6	Lrrc40	Leucine rich repeat containing 40, isoform CRA_a OS=Mus musculus OX=10090 GN=Lrrc40 PE=1 SV=1	68.049	602	0.961038	-0.057335	0.4021	0.774615		6	14.3835	14.5568	14.5092	14.511	14.5045	14.6061
A0A0R4J0X8	Arhgef7	Rho guanine nucleotide exchange factor (GEF7), isoform CRA_a OS=Mus musculus OX=10090 GN=Arhgef7 PE=1 SV=1	73.03	646	1.04781	0.067384	0.2772	0.70167		6	16.7079	16.6966	16.6175	16.6966	16.573	16.5502
A0A0R4J104	Dab2	Disabled homolog 2 OS=Mus musculus OX=10090 GN=Dab2 PE=1 SV=1	82.213	766	0.924055	-0.113949	0.2642	0.691734		6	16.348	16.2107	16.313	16.2547	16.5142	16.4446
A0A0R4J124	Srpk2	SRSF protein kinase 2 OS=Mus musculus OX=10090 GN=Srpk2 PE=1 SV=1	76.885	682	0.995488	-0.00652396	0.938	0.985325		6	15.4502	15.2227	15.4311	15.4311	15.3284	15.364
A0A0R4J135	Selenbp2	Selenium-binding protein 2 OS=Mus musculus OX=10090 GN=Selenbp2 PE=1 SV=1	52.628	472	1.05498	0.0772175	0.2892	0.706827		6	16.3942	16.6058	16.4819	16.3898	16.4428	16.4176
A0A0R4J138	Arsb	Arylsulfatase B OS=Mus musculus OX=10090 GN=Arsb PE=1 SV=1	59.705	534	0.974274	-0.0376	0.8668	0.962957		6	14.469	13.7892	14.1751	14.3298	14.1041	14.1122
A0A0R4J140	Cluh	Clustered mitochondria protein homolog OS=Mus musculus OX=10090 GN=Cluh PE=1 SV=1	151.837	1353	0.983495	-0.02401	0.8543	0.95917		6	16.3832	16.7729	16.4739	16.5001	16.6129	16.5891
A0A0R4J150	Osbpl8	Oxysterol-binding protein OS=Mus musculus OX=10090 GN=Osbpl8 PE=1 SV=1	96.981	847	1.07654	0.106407	0.5522	0.846501		6	14.3251	14.3007	14.2952	13.8731	14.3523	14.3764
A0A0R4J170	Smarca4	Transcription activator BRG1 OS=Mus musculus OX=10090 GN=Smarca4 PE=1 SV=1	181.857	1617	1.00339	0.00488637	0.9477	0.988612		6	17.5794	17.7613	17.5829	17.6004	17.708	17.6006
A0A0R4J187	Xrcc6	X-ray repair cross-complementing protein 6 OS=Mus musculus OX=10090 GN=Xrcc6 PE=1 SV=1	69.485	608	0.952615	-0.0700349	0.6765	0.899033		6	15.0571	15.3696	15.0849	15.0019	15.376	15.3438
A0A0R4J195	Rprd1b	Regulation of nuclear pre-mRNA domain-containing protein 1B OS=Mus musculus OX=10090 GN=Rprd1b PE=1 SV=1	36.813	325	0.885144	-0.176017	0.1082	0.560335		6	15.6982	15.9925	15.8217	16.0192	16.0097	16.0114
A0A0R4J1B6	Dennd5a	DENN domain-containing protein 5A OS=Mus musculus OX=10090 GN=Dennd5a PE=1 SV=1	144.126	1263	1.01239	0.0177592	0.8332	0.951015		6	13.8652	13.9081	14.0963	13.9538	13.8725	13.99
A0A0R4J1B9	Dap3	28S ribosomal protein S29, mitochondrial OS=Mus musculus OX=10090 GN=Dap3 PE=1 SV=1	42.123	366	0.974749	-0.0368969	0.6363	0.885207		6	15.8257	16.0438	15.8294	15.9435	15.9306	15.9354
A0A0R4J1C2	Capns1	Calpain small subunit 1 OS=Mus musculus OX=10090 GN=Capns1 PE=1 SV=1	22.924	200	1.11425	0.156073	0.05904	0.494172		6	17.0745	17.0099	17.0183	16.7783	16.8837	16.9724
A0A0R4J1D0	Cpne2	Copine-2 OS=Mus musculus OX=10090 GN=Cpne2 PE=1 SV=1	60.908	547	0.960002	-0.0588904	0.7012	0.90797		6	16.3406	15.9115	16.2246	16.3425	16.1709	16.14
A0A0R4J1D5	Cbfa2t2	Protein CBFA2T2 OS=Mus musculus OX=10090 GN=Cbfa2t2 PE=1 SV=1	65.775	593	0.998191	-0.0026117	0.9858	0.997393		6	10.5835	10.8424	10.8201	10.9686	10.672	10.6132
A0A0R4J1E3	Dbn1	Drebrin OS=Mus musculus OX=10090 GN=Dbn1 PE=1 SV=1	72.545	661	1.12299	0.167349	0.06119	0.49631		6	19.0575	18.9415	18.91	18.8954	18.7639	18.7476
A0A0R4J1H6	Golga3	Golgin subfamily A member 3 OS=Mus musculus OX=10090 GN=Golga3 PE=1 SV=1	162.892	1447	0.955848	-0.0651476	0.4212	0.784413		6	18.205	18.2312	18.1393	18.3917	18.1946	18.1846
A0A0R4J1H8	Shroom3	Protein Shroom3 OS=Mus musculus OX=10090 GN=Shroom3 PE=1 SV=1	195.428	1805	0.970261	-0.0435558	0.7651	0.929046		6	10.658	10.5893	10.8419	10.9667	10.6227	10.6305
A0A0R4J1I5	Foxp4	Forkhead box protein P4 OS=Mus musculus OX=10090 GN=Foxp4 PE=1 SV=1	72.83	673	0.900246	-0.151609	0.1693	0.615621		6	12.3036	12.334	12.1047	12.4408	12.29	12.4663
A0A0R4J1J1	Pnkd	MCG114807, isoform CRA_c OS=Mus musculus OX=10090 GN=Pnkd PE=1 SV=1	15.57	142	0.969769	-0.0442877	0.8325	0.950591		6	11.3595	11.0273	11.6295	11.2151	11.5252	11.4088
A0A0R4J1K1	Cnot4	CCR4-NOT transcription complex subunit 4 OS=Mus musculus OX=10090 GN=Cnot4 PE=1 SV=1	77.816	710	0.94891	-0.0756563	0.2387	0.67446		6	14.9652	14.9553	14.9464	15.1309	15.0194	14.9436
A0A0R4J1L0	Tnk2	Activated CDC42 kinase 1 OS=Mus musculus OX=10090 GN=Tnk2 PE=1 SV=1	111.734	1008	0.987755	-0.0177752	0.7941	0.936008		6	13.8495	13.8195	13.7028	13.7314	13.8053	13.8884
A0A0R4J1L9	Mtus1	Microtubule-associated tumor suppressor 1 homolog OS=Mus musculus OX=10090 GN=Mtus1 PE=1 SV=1	134.409	1210	0.742946	-0.42867	0.1153	0.566048		6	12.2317	12.7651	12.5894	12.6852	13.1805	13.0065
A0A0R4J1P2	Tpm3	Tropomyosin alpha-3 chain OS=Mus musculus OX=10090 GN=Tpm3 PE=1 SV=1	32.863	284	1.22965	0.298248	0.3978	0.772665		6	16.6824	15.7191	16.3057	16.2246	15.8232	15.7646
A0A0R4J1Q8	Fbxl12	F-box and leucine-rich repeat protein 12, isoform CRA_a OS=Mus musculus OX=10090 GN=Fbxl12 PE=1 SV=1	30.636	273	0.982537	-0.0254166	0.6988	0.90783		6	12.3106	12.3379	12.4584	12.4441	12.3133	12.4257
A0A0R4J1R7	Pcbd2	Pterin-4-alpha-carbinolamine dehydratase 2 OS=Mus musculus OX=10090 GN=Pcbd2 PE=1 SV=1	11.74	103	1.08721	0.120635	0.4463	0.798346		6	15.8058	15.3936	15.5686	15.624	15.3704	15.4117
A0A0R4J1R9	Eri3	ERI1 exoribonuclease 3 (Fragment) OS=Mus musculus OX=10090 GN=Eri3 PE=1 SV=1	14.042	125	0.889081	-0.169613	0.4248	0.786091		6	13.3386	13.1272	13.0192	13.6615	13.1301	13.2022
A0A0R4J1S3	Plekhg2	Pleckstrin homology domain-containing family G member 2 (Fragment) OS=Mus musculus OX=10090 GN=Plekhg2 PE=1 SV=1	99.35	912	1.06927	0.0966265	0.1218	0.574311		6	14.3563	14.4757	14.3523	14.353	14.2592	14.2823
A0A0R4J1W0	Sorbs2	Sorbin and SH3 domain-containing protein 2 OS=Mus musculus OX=10090 GN=Sorbs2 PE=1 SV=1	69.576	623	0.934797	-0.0972756	0.7456	0.923033		6	14.3031	13.5206	14.3799	14.0617	14.2444	14.1892
A0A0R4J1W1	Asb8	Ankyrin repeat and SOCS box protein 8 OS=Mus musculus OX=10090 GN=Asb8 PE=1 SV=1	31.707	288	1.08978	0.124039	0.08923	0.547841		6	12.1624	12.0544	12.1164	11.9861	11.9081	12.067
A0A0R4J1Y0	Xrcc4	DNA repair protein XRCC4 OS=Mus musculus OX=10090 GN=Xrcc4 PE=1 SV=1	35.752	314	1.00931	0.0133687	0.8877	0.969296		6	14.7684	14.9692	14.8517	14.7168	14.9323	14.9
A0A0R4J1Y3	Osgep	Probable tRNA N6-adenosine threonylcarbamoyltransferase OS=Mus musculus OX=10090 GN=Osgep PE=1 SV=1	36.347	335	1.00542	0.00780125	0.8326	0.950591		6	15.3222	15.2612	15.2192	15.2535	15.2331	15.2925
A0A0R4J212	Nedd9	Enhancer of filamentation 1 OS=Mus musculus OX=10090 GN=Nedd9 PE=1 SV=1	93.058	833	0.628685	-0.66959	0.1033	0.558101		6	12.1945	11.7405	12.2165	13.2754	12.4661	12.4188
A0A0R4J227	Mark2	Non-specific serine/threonine protein kinase OS=Mus musculus OX=10090 GN=Mark2 PE=1 SV=1	80.874	722	1.05575	0.078274	0.3264	0.73097		6	15.7586	15.5703	15.5627	15.4977	15.5927	15.5663
A0A0R4J233	Sept10	Septin 10 OS=Mus musculus OX=10090 GN=Sept10 PE=1 SV=1	49.829	427	1.01518	0.0217296	0.8488	0.957574		6	16.5508	16.803	16.5727	16.4817	16.7067	16.673
A0A0R4J242	Chid1	Chitinase domain-containing protein 1 OS=Mus musculus OX=10090 GN=Chid1 PE=1 SV=1	45.205	396	1.11676	0.159324	0.2418	0.675148		6	14.8881	14.5181	14.6488	14.4497	14.5343	14.5931
A0A0R4J254	Xpo4	Exportin-4 OS=Mus musculus OX=10090 GN=Xpo4 PE=1 SV=1	129.965	1151	0.9909	-0.0131888	0.8467	0.957118		6	16.2079	16.3975	16.2887	16.3762	16.2855	16.272
A0A0R4J260	Otud4	OTU domain-containing protein 4 OS=Mus musculus OX=10090 GN=Otud4 PE=1 SV=1	122.927	1106	1.08796	0.121629	0.5017	0.824702		6	15.9124	16.357	15.9801	15.7825	16.0623	16.0399
A0A0R4J263	Agpat1	1-acyl-sn-glycerol-3-phosphate acyltransferase OS=Mus musculus OX=10090 GN=Agpat1 PE=1 SV=1	31.737	285	1.07569	0.105265	0.3291	0.73097		6	11.0466	10.8164	10.7854	10.8649	10.7043	10.7635
A0A0R4J268	Osmr	Oncostatin-M-specific receptor subunit beta OS=Mus musculus OX=10090 GN=Osmr PE=1 SV=1	110.07	970	0.990635	-0.0135747	0.91	0.975934		6	15.0448	14.7652	15.1042	14.984	15.0588	14.9121
A0A0R4J275	Ndufa12	NADH dehydrogenase [ubiquinone] 1 alpha subcomplex subunit 12 OS=Mus musculus OX=10090 GN=Ndufa12 PE=1 SV=1	17.633	149	0.942038	-0.0861435	0.2699	0.697753		6	15.5654	15.7246	15.6775	15.8332	15.7223	15.6704
A0A0R4J2B2	Kctd12	BTB/POZ domain-containing protein KCTD12 OS=Mus musculus OX=10090 GN=Kctd12 PE=1 SV=1	35.888	327	0.973241	-0.0391305	0.8955	0.971528		6	16.4687	17.159	16.7743	16.4485	17.0319	17.039
A0A0R4J2B6	Rbbp5	Retinoblastoma-binding protein 5 OS=Mus musculus OX=10090 GN=Rbbp5 PE=1 SV=1	59.026	537	0.906923	-0.140948	0.1603	0.608103		6	15.3332	15.5725	15.3612	15.6251	15.5439	15.5209
A0A0R4J2B7	Dock10	Dedicator of cytokinesis protein 10 (Fragment) OS=Mus musculus OX=10090 GN=Dock10 PE=1 SV=1	207.487	1816	0.848159	-0.237593	0.7278	0.917814		6	12.5311	11.95	11.6095	12.5259	11.1651	13.1123
A0A0R4J2D2	Sulf1	Extracellular sulfatase Sulf-1 OS=Mus musculus OX=10090 GN=Sulf1 PE=1 SV=1	99.965	862	1.11563	0.157857	0.1847	0.627555		6	15.8694	15.5957	15.7502	15.4631	15.6374	15.6411
A0A0R4J2D4	Mon1a	Vacuolar fusion protein MON1 homolog A OS=Mus musculus OX=10090 GN=Mon1a PE=1 SV=1	51.139	461	1.14938	0.200859	0.1413	0.594493		6	12.5324	12.3188	12.4884	12.4161	12.1198	12.2013
A0A0U1RNK7	Dock7	Dedicator of cytokinesis protein 7 OS=Mus musculus OX=10090 GN=Dock7 PE=1 SV=1	238.096	2098	0.912427	-0.132219	0.0007264	0.217094		6	18.6508	18.6293	18.6529	18.7968	18.7776	18.7554
A0A0U1RNL1	Maz	Myc-associated zinc finger protein OS=Mus musculus OX=10090 GN=Maz PE=1 SV=1	46.498	454	0.894629	-0.160638	0.192	0.63149		6	11.1194	11.411	11.0932	11.3511	11.3902	11.3643
A0A0U1RNL7	Bckdk	Protein-serine/threonine kinase OS=Mus musculus OX=10090 GN=Bckdk PE=1 SV=1	37.981	335	0.93933	-0.0902963	0.251	0.682328		6	14.2538	14.279	14.3453	14.2963	14.5021	14.3506
A0A0U1RP07	Cd2bp2	CD2 antigen cytoplasmic tail-binding protein 2 (Fragment) OS=Mus musculus OX=10090 GN=Cd2bp2 PE=1 SV=2	14.444	130	0.931757	-0.101975	0.5605	0.850982		6	12.9848	13.4265	13.0512	13.4196	13.2035	13.1453
A0A0U1RP13	Cdipt	CDP-diacylglycerol--inositol 3-phosphatidyltransferase OS=Mus musculus OX=10090 GN=Cdipt PE=1 SV=1	20.292	185	1.14081	0.190057	0.1497	0.602268		6	15.682	15.4204	15.6899	15.2908	15.4433	15.4881
A0A0U1RP81	Immt	MICOS complex subunit MIC60 OS=Mus musculus OX=10090 GN=Immt PE=1 SV=1	53.717	488	1.01221	0.0175126	0.8267	0.947696		6	15.6194	15.5893	15.6986	15.7465	15.5906	15.5178
A0A0U1RPD7	Csnk1g1	Casein kinase I isoform gamma-1 OS=Mus musculus OX=10090 GN=Csnk1g1 PE=1 SV=1	45.076	390	0.995082	-0.00711254	0.9274	0.982188		6	13.9986	13.9736	13.9882	14.1347	13.9571	13.89
A0A0U1RPD8	Gtf3c1	General transcription factor 3C polypeptide 1 OS=Mus musculus OX=10090 GN=Gtf3c1 PE=1 SV=1	226.758	2005	0.996677	-0.00480153	0.9362	0.984975		6	15.0118	15.1633	15.051	15.0138	15.1197	15.107
A0A0U1RPF7	Tsen34	tRNA-splicing endonuclease subunit Sen34 OS=Mus musculus OX=10090 GN=Tsen34 PE=1 SV=1	31.94	295	0.984832	-0.0220502	0.7865	0.933637		6	13.0289	13.2337	13.0495	13.2029	13.0721	13.1033
A0A0U1RPG9	Uri1	Unconventional prefoldin RPB5 interactor (Fragment) OS=Mus musculus OX=10090 GN=Uri1 PE=1 SV=1	58.6	526	0.945949	-0.0801663	0.1714	0.616216		6	14.9929	15.094	15.148	15.187	15.1567	15.1317
A0A0U1RPM2	Fes	Tyrosine-protein kinase OS=Mus musculus OX=10090 GN=Fes PE=1 SV=1	93.521	820	1.10023	0.137808	0.186	0.628452		6	12.7416	12.4667	12.5812	12.5238	12.4391	12.4131
A0A0U1RPP1	St3gal5	Lactosylceramide alpha-2,3-sialyltransferase (Fragment) OS=Mus musculus OX=10090 GN=St3gal5 PE=3 SV=1	24.105	222	0.911996	-0.132901	0.1669	0.614285		6	12.5646	12.5929	12.6187	12.8776	12.6284	12.6689
A0A0U1RPX7	Myo7a	Unconventional myosin-VIIa OS=Mus musculus OX=10090 GN=Myo7a PE=1 SV=1	249.536	2164	0.769849	-0.377353	0.1483	0.602268		6	17.526	17.1337	17.2103	18.0119	17.5318	17.4584
A0A0U1RQ20	Pycard	Apoptosis-associated speck-like protein-containing a CARD (Fragment) OS=Mus musculus OX=10090 GN=Pycard PE=1 SV=1	16.716	151	0.94956	-0.0746692	0.4622	0.806078		6	14.9561	14.9337	14.9325	14.836	15.1371	15.0733
A0A0U1RQ85	Cbl	E3 ubiquitin-protein ligase CBL OS=Mus musculus OX=10090 GN=Cbl PE=1 SV=1	98.509	896	1.05253	0.0738627	0.3417	0.734102		6	16.045	16.2703	16.2095	16.0826	16.1259	16.0947
A0A0U1RQB6	Crebbp	CREB-binding protein OS=Mus musculus OX=10090 GN=Crebbp PE=1 SV=1	261.209	2403	0.900417	-0.151336	0.02795	0.433695		6	15.0149	15.1159	15.1541	15.269	15.2568	15.2131
A0A140LHA2	Bub3	Mitotic checkpoint protein BUB3 OS=Mus musculus OX=10090 GN=Bub3 PE=1 SV=1	36.766	324	0.898568	-0.1543	0.1805	0.623592		6	16.4208	16.7253	16.4982	16.7509	16.658	16.6983
A0A140LHA7	Shcbp1	SHC SH2 domain-binding protein 1 (Fragment) OS=Mus musculus OX=10090 GN=Shcbp1 PE=1 SV=1	20.159	170	1.09209	0.127097	0.6708	0.897693		6	13.8008	14.5438	13.9649	13.7069	13.9542	14.2671
A0A140LHL5	Sirt2	NAD-dependent protein deacetylase OS=Mus musculus OX=10090 GN=Sirt2 PE=1 SV=1	39.425	351	0.995762	-0.00612753	0.8855	0.969091		6	15.9335	15.9434	15.8438	15.9613	15.8938	15.8839
A0A140LHN4	Slc35a2	UDP-galactose translocator (Fragment) OS=Mus musculus OX=10090 GN=Slc35a2 PE=1 SV=1	15.083	143	1.19365	0.25538	0.01354	0.403879		6	12.5058	12.434	12.4386	12.1876	12.3082	12.1164
A0A140LHQ0	Med25	Mediator of RNA polymerase II transcription subunit 25 OS=Mus musculus OX=10090 GN=Med25 PE=1 SV=1	77.865	742	0.946447	-0.079407	0.4114	0.778719		6	13.8616	14.1256	14.0201	14.0911	14.1466	14.0078
A0A140LHQ9	Synm	Synemin OS=Mus musculus OX=10090 GN=Synm PE=1 SV=1	90.069	817	1.09724	0.133873	0.2296	0.669547		6	13.1413	13.2293	12.9527	12.8942	12.9682	13.0592
A0A140LHR4	Serpinh1	Serpin H1 (Fragment) OS=Mus musculus OX=10090 GN=Serpinh1 PE=1 SV=1	21.649	203	1.06266	0.0876774	0.266	0.692616		6	11.5686	11.4859	11.6798	11.5441	11.4169	11.5102
A0A140LHT6	Mrpl48	39S ribosomal protein L48, mitochondrial OS=Mus musculus OX=10090 GN=Mrpl48 PE=1 SV=1	12.954	113	0.915703	-0.127048	0.1891	0.630021		6	12.7623	12.978	12.8428	13.088	12.9403	12.9359
A0A140LHU9	Pnpla6	Neuropathy target esterase OS=Mus musculus OX=10090 GN=Pnpla6 PE=1 SV=1	145.233	1316	1.09566	0.131799	0.5445	0.843583		6	14.9128	14.7673	14.8973	14.3397	14.9128	14.9295
A0A140LHV3	Snapc2	snRNA-activating protein complex subunit 2 (Fragment) OS=Mus musculus OX=10090 GN=Snapc2 PE=1 SV=1	23.253	222	1.03992	0.0564707	0.7081	0.910717		6	12.8296	13.2544	12.8641	12.9146	12.9903	12.8739
A0A140LI34	Zfp654	Zinc finger protein 654 OS=Mus musculus OX=10090 GN=Zfp654 PE=1 SV=1	126.445	1112	0.87183	-0.197881	0.02034	0.430261		6	12.1004	12.1407	12.1292	12.4064	12.2279	12.3297
A0A140LIQ6	Tacc2	Transforming acidic coiled-coil-containing protein 2 (Fragment) OS=Mus musculus OX=10090 GN=Tacc2 PE=1 SV=1	91.053	829	1.1348	0.182441	0.02565	0.433695		6	15.9011	15.9169	15.8224	15.612	15.7558	15.7253
A0A140LIT9	Map6	Microtubule-associated protein 6 OS=Mus musculus OX=10090 GN=Map6 PE=1 SV=1	74.541	703	1.1723	0.229347	0.0003537	0.217094		6	16.8586	16.8946	16.8535	16.668	16.6369	16.6137
A0A140LIW4	Samd4b	Protein Smaug homolog 2 OS=Mus musculus OX=10090 GN=Samd4b PE=1 SV=1	25.709	230	1.13253	0.179554	0.3924	0.769179		6	11.5848	11.5731	11.6723	11.0872	11.7209	11.4835
A0A140LJ70	Prmt1	Protein arginine N-methyltransferase 1 OS=Mus musculus OX=10090 GN=Prmt1 PE=1 SV=1	28.909	254	1.07038	0.0981296	0.536	0.841244		6	15.8704	16.1607	16.0675	15.7007	16.0637	16.0398
A0A140LJ81	Fam168a	Protein FAM168A OS=Mus musculus OX=10090 GN=Fam168a PE=1 SV=1	13.785	129	0.94876	-0.0758846	0.4114	0.778719		6	13.1879	13.193	13.2214	13.3734	13.3433	13.1133
A0A140LJB8	2310057M21Rik	RIKEN cDNA 2310057M21 gene OS=Mus musculus OX=10090 GN=2310057M21Rik PE=1 SV=1	39.683	367	1.0991	0.136316	0.6978	0.907545		6	8.31441	9.20568	9.27848	8.59124	8.91094	8.88744
A0A140T8J4	Hebp1	Heme-binding protein 1 OS=Mus musculus OX=10090 GN=Hebp1 PE=1 SV=1	21.053	190	0.923803	-0.114343	0.5257	0.835554		6	15.5284	15.0119	15.3339	15.5352	15.3677	15.3143
A0A140T8R7	Rcor1	REST corepressor 1 OS=Mus musculus OX=10090 GN=Rcor1 PE=1 SV=1	43.887	382	0.842004	-0.248101	0.1272	0.583178		6	13.0558	13.475	13.3972	13.5491	13.5792	13.5439
A0A140T8S0	Megf10	Multiple epidermal growth factor-like domains protein 10 (Fragment) OS=Mus musculus OX=10090 GN=Megf10 PE=1 SV=2	113.905	1061	0.67278	-0.571794	0.07007	0.524122		6	11.0747	10.8681	11.1177	12.0315	11.3772	11.3671
A0A140T8S5	Champ1	Chromosome alignment-maintaining phosphoprotein 1 OS=Mus musculus OX=10090 GN=Champ1 PE=1 SV=2	87.561	802	0.922756	-0.115979	0.1809	0.623592		6	14.8611	15.0976	14.9798	15.0987	15.1314	15.0562
A0A171KXD3	Prmt1	Protein arginine N-methyltransferase 1 OS=Mus musculus OX=10090 GN=Prmt1 PE=1 SV=1	36.567	318	0.94506	-0.0815217	0.123	0.574986		6	17.6051	17.7318	17.6835	17.7168	17.782	17.7661
A0A1B0GR08	Tubgcp2	Gamma-tubulin complex component (Fragment) OS=Mus musculus OX=10090 GN=Tubgcp2 PE=1 SV=1	102.742	900	1.05678	0.0796764	0.4313	0.788888		6	15.325	15.2937	15.0464	15.1802	15.1457	15.1001
A0A1B0GR84	Tmem160	Transmembrane protein 160 OS=Mus musculus OX=10090 GN=Tmem160 PE=1 SV=1	7.583	70	1.1787	0.237191	0.2495	0.680778		6	12.9578	12.7264	13.2228	12.5327	12.8724	12.7904
A0A1B0GRB9	Primpol	DNA-directed primase/polymerase protein OS=Mus musculus OX=10090 GN=Primpol PE=1 SV=1	30.642	265	1.0168	0.0240326	0.9173	0.977662		6	12.1271	11.8757	11.432	11.6529	11.9207	11.7891
A0A1B0GRC2	Stx3	Syntaxin-3 OS=Mus musculus OX=10090 GN=Stx3 PE=1 SV=1	33.203	289	1.11471	0.156664	0.3345	0.73097		6	12.3286	12.1352	12.3582	11.8684	12.253	12.2306
A0A1B0GRS0	Ssbp4	Single stranded DNA-binding protein 4 OS=Mus musculus OX=10090 GN=Ssbp4 PE=4 SV=1	9.774	89	0.751166	-0.412796	0.06012	0.494591		6	13.9538	13.7086	13.7673	14.5037	14.0735	14.0909
A0A1B0GRT4	Zbtb45	Zinc finger and BTB domain-containing protein 45 (Fragment) OS=Mus musculus OX=10090 GN=Zbtb45 PE=1 SV=1	18.191	168	0.948628	-0.0760852	0.7617	0.929046		6	9.26937	9.8318	9.13875	9.29886	9.62906	9.54025
A0A1B0GRV3	Rfx1	MHC class II regulatory factor RFX1 OS=Mus musculus OX=10090 GN=Rfx1 PE=1 SV=1	98.102	910	0.979107	-0.0304621	0.7267	0.917814		6	13.751	13.9997	13.7789	13.8438	13.9123	13.8649
A0A1B0GRY3	Gm45861	Predicted gene 45861 OS=Mus musculus OX=10090 GN=Gm45861 PE=4 SV=1	215.501	1923	0.897718	-0.155666	0.4241	0.786091		6	12.9054	12.826	12.7538	13.323	12.8167	12.8125
A0A1B0GS44	Tmem192	Transmembrane protein 192 OS=Mus musculus OX=10090 GN=Tmem192 PE=1 SV=1	29.121	258	1.14196	0.19151	0.2053	0.647734		6	11.8835	11.6443	11.7076	11.7139	11.3571	11.5899
A0A1B0GS49	Trpm4	Transient receptor potential cation channel subfamily M member 4 OS=Mus musculus OX=10090 GN=Trpm4 PE=1 SV=1	119.753	1066	0.774822	-0.368064	0.2212	0.660444		6	12.3582	12.4104	12.2708	13.2138	12.4215	12.5083
A0A1B0GS63	Arfip2	ADP-ribosylation factor interacting protein 2, isoform CRA_c OS=Mus musculus OX=10090 GN=Arfip2 PE=1 SV=1	37.288	337	1.00303	0.00436729	0.9228	0.979951		6	15.5507	15.4588	15.4141	15.4943	15.4675	15.4487
A0A1B0GSA8	Rpl18	60S ribosomal protein L18 (Fragment) OS=Mus musculus OX=10090 GN=Rpl18 PE=1 SV=1	14.63	126	1.37052	0.454724	0.1817	0.624256		6	15.1538	15.4599	14.687	14.9814	14.52	14.4351
A0A1B0GSE5	Cyld	Ubiquitin carboxyl-terminal hydrolase CYLD OS=Mus musculus OX=10090 GN=Cyld PE=1 SV=1	87.098	770	1.04151	0.0586807	0.1846	0.627555		6	14.5107	14.4591	14.4266	14.4311	14.437	14.3523
A0A1B0GSH8	Gm45808	Predicted gene 45808 (Fragment) OS=Mus musculus OX=10090 GN=Gm45808 PE=4 SV=1	28.799	263	1.11297	0.15442	0.5448	0.843583		6	10.9891	11.6724	11.4827	11.0782	11.4522	11.1504
A0A1B0GSU8	Hook2	Protein Hook homolog 2 OS=Mus musculus OX=10090 GN=Hook2 PE=1 SV=1	70.144	611	0.996994	-0.00434344	0.961	0.992303		6	14.648	14.7518	14.6813	14.5528	14.818	14.7234
A0A1B0GSX7	Nup98	Nuclear pore complex protein Nup98-Nup96 OS=Mus musculus OX=10090 GN=Nup98 PE=1 SV=1	197.313	1816	0.973786	-0.038324	0.5559	0.848848		6	17.7228	17.9284	17.8256	17.8544	17.8759	17.8615
A0A1B0GSY8	Msantd2	Myb/SANT-like DNA-binding domain-containing protein 2 (Fragment) OS=Mus musculus OX=10090 GN=Msantd2 PE=1 SV=1	10.195	94	0.821929	-0.282914	0.143	0.597059		6	12.7153	13.0418	12.7474	13.3295	12.9308	13.0929
A0A1B0GSZ9	Mrpl23	39S ribosomal protein L23, mitochondrial OS=Mus musculus OX=10090 GN=Mrpl23 PE=1 SV=1	20.059	172	1.0199	0.0284343	0.8114	0.943482		6	10.9289	11.1412	10.987	11.1508	10.9885	10.8326
A0A1B0GT05	Gm45785	Predicted gene 45785 OS=Mus musculus OX=10090 GN=Gm45785 PE=4 SV=1	10.446	94	1.0001	0.000144743	0.9969	0.998676		6	15.5748	15.6909	15.6092	15.6335	15.6319	15.609
A0A1B0GT26	Bnip3	BCL2/adenovirus E1B 19 kDa protein-interacting protein 3 OS=Mus musculus OX=10090 GN=Bnip3 PE=1 SV=1	19.381	173	1.07393	0.102899	0.5492	0.844685		6	14.6728	14.4834	14.6669	14.2162	14.6302	14.668
A0A1B0GT56	Adcy7	Adenylate cyclase type 7 (Fragment) OS=Mus musculus OX=10090 GN=Adcy7 PE=1 SV=1	47.248	428	0.938776	-0.0911466	0.7209	0.915503		6	8.65283	9.19754	9.17363	9.01525	9.40459	8.8776
A0A1B0GT81	Bax	Apoptosis regulator BAX OS=Mus musculus OX=10090 GN=Bax PE=1 SV=1	18.956	171	1.01291	0.0185021	0.6667	0.895989		6	16.8844	16.8498	16.9814	16.8963	16.875	16.8889
A0A1B0GT97	Kdelr1	ER lumen protein-retaining receptor OS=Mus musculus OX=10090 GN=Kdelr1 PE=1 SV=1	15.901	138	1.02267	0.0323439	0.9313	0.983498		6	12.1212	11.5551	12.3797	11.4911	12.3395	12.1284
A0A1B0GX24	Sp100	Nuclear autoantigen Sp-100 (Fragment) OS=Mus musculus OX=10090 GN=Sp100 PE=1 SV=1	47.016	418	1.09738	0.134058	0.6555	0.892328		6	15.7468	14.8521	15.5933	15.2799	15.1937	15.3164
A0A1B0GX27	Bcat2	Branched-chain-amino-acid aminotransferase OS=Mus musculus OX=10090 GN=Bcat2 PE=1 SV=1	43.494	388	0.936984	-0.0939029	0.2553	0.685996		6	15.115	15.1041	15.2884	15.3388	15.2311	15.2193
A0A1C7CYV0	Pls3	Plastin-3 (Fragment) OS=Mus musculus OX=10090 GN=Pls3 PE=1 SV=1	70.643	629	1.02505	0.0356934	0.7483	0.924238		6	19.829	19.4957	19.6923	19.7104	19.6136	19.586
A0A1D5RLG0	Hsdl1	Inactive hydroxysteroid dehydrogenase-like protein 1 OS=Mus musculus OX=10090 GN=Hsdl1 PE=1 SV=1	34.397	309	0.809766	-0.304423	0.06183	0.4991		6	9.47549	9.31335	9.43195	9.89456	9.52074	9.71877
A0A1D5RLJ8	Wdr59	GATOR complex protein WDR59 OS=Mus musculus OX=10090 GN=Wdr59 PE=1 SV=1	111.655	991	0.959755	-0.0592623	0.2583	0.688066		6	14.9246	14.8639	14.8019	14.958	14.9423	14.8679
A0A1D5RLK1	Tango6	Transport and Golgi organization protein 6 homolog OS=Mus musculus OX=10090 GN=Tango6 PE=1 SV=1	52.576	481	1.03418	0.0484873	0.3661	0.749035		6	14.8696	14.9687	14.8562	14.8539	14.7927	14.9024
A0A1D5RLM8	Gm11639	Predicted gene 11639 OS=Mus musculus OX=10090 GN=Gm11639 PE=1 SV=1	654.206	5808	0.909459	-0.136919	0.1032	0.558101		6	13.4185	13.4489	13.2464	13.4969	13.54	13.4877
A0A1D5RLY1	Fam192a	PSME3-interacting protein (Fragment) OS=Mus musculus OX=10090 GN=Fam192a PE=1 SV=1	15.858	129	0.878078	-0.187579	0.03845	0.459186		6	15.3866	15.4092	15.3599	15.6859	15.5515	15.4811
A0A1D5RLY9	Sipa1l2	Signal-induced proliferation-associated 1-like protein 2 OS=Mus musculus OX=10090 GN=Sipa1l2 PE=1 SV=1	187.458	1704	1.1226	0.166839	0.2651	0.692372		6	14.5922	14.6924	14.5327	14.1999	14.537	14.5799
A0A1D5RM84	Tom1	Target of Myb protein 1 (Fragment) OS=Mus musculus OX=10090 GN=Tom1 PE=1 SV=1	15.795	141	0.980775	-0.0280058	0.8641	0.962631		6	13.1182	12.8067	12.8805	13.1829	12.9426	12.7639
A0A1D5RM97	Mast3	Microtubule-associated serine/threonine-protein kinase 3 OS=Mus musculus OX=10090 GN=Mast3 PE=1 SV=1	142.55	1305	1.12384	0.168439	0.09983	0.553562		6	12.7554	12.8341	12.6592	12.463	12.6637	12.6167
A0A1D5RMA4	Slc7a6	Y+L amino acid transporter 2 OS=Mus musculus OX=10090 GN=Slc7a6 PE=1 SV=1	6.987	66	0.960613	-0.0579731	0.6251	0.881223		6	13.6088	13.6873	13.6361	13.9001	13.6742	13.5318
A0A1D5RMB5	Dnmbp	Dynamin-binding protein OS=Mus musculus OX=10090 GN=Dnmbp PE=1 SV=1	177.042	1576	1.06022	0.0843585	0.3153	0.725953		6	13.6319	13.4557	13.5946	13.5596	13.3857	13.4837
A0A1D5RMC8	Acsf3	Acyl-CoA synthetase family member 3, mitochondrial OS=Mus musculus OX=10090 GN=Acsf3 PE=1 SV=1	59.933	536	0.961705	-0.0563334	0.2917	0.709435		6	14.8544	14.9045	14.8025	14.9738	14.8496	14.907
A0A1D5RMH3	Ndrg4	Protein NDRG4 (Fragment) OS=Mus musculus OX=10090 GN=Ndrg4 PE=1 SV=1	21.968	197	0.938721	-0.0912315	0.3386	0.732972		6	11.6901	11.4813	11.5613	11.6479	11.5805	11.7779
A0A1L1SQC4	Gtf3c6	General transcription factor 3C polypeptide 6 (Fragment) OS=Mus musculus OX=10090 GN=Gtf3c6 PE=4 SV=1	7.566	66	0.780458	-0.357608	0.06041	0.495214		6	11.7477	12.1423	11.7429	12.2904	12.2545	12.161
A0A1L1SQE2	Ahi1	Jouberin OS=Mus musculus OX=10090 GN=Ahi1 PE=1 SV=1	114.971	1005	0.981105	-0.0275205	0.8168	0.944756		6	11.5046	11.7942	11.548	11.5619	11.5955	11.7719
A0A1L1SQY6	Pts	6-pyruvoyl tetrahydrobiopterin synthase (Fragment) OS=Mus musculus OX=10090 GN=Pts PE=1 SV=1	2.78	23	1.07098	0.0989346	0.6613	0.893426		6	12.941	12.266	12.6906	12.6692	12.4279	12.5037
A0A1L1SR69	Higd1a	HIG1 domain family member 1A, mitochondrial (Fragment) OS=Mus musculus OX=10090 GN=Higd1a PE=1 SV=1	6.91	63	1.01821	0.0260305	0.7798	0.933462		6	12.7892	13.0551	12.9189	12.9762	12.8445	12.8644
A0A1L1SRE8	Ldlr	Low-density lipoprotein receptor OS=Mus musculus OX=10090 GN=Ldlr PE=1 SV=1	89.441	810	1.26712	0.341559	0.2508	0.682328		6	15.6694	16.2459	15.8804	15.2089	15.796	15.7662
A0A1L1SRJ2	Cdkn2d	Cyclin-dependent kinase 4 inhibitor D (Fragment) OS=Mus musculus OX=10090 GN=Cdkn2d PE=1 SV=1	17.468	163	1.14071	0.189935	0.2809	0.704025		6	11.7884	12.303	12.012	11.8173	11.8071	11.9092
A0A1L1SRJ9	Commd4	COMM domain-containing protein 4 (Fragment) OS=Mus musculus OX=10090 GN=Commd4 PE=1 SV=1	14.445	129	0.961845	-0.0561241	0.6075	0.873976		6	14.4598	14.4735	14.3537	14.6697	14.3674	14.4182
A0A1L1SRP4	Kif23	Kinesin-like protein (Fragment) OS=Mus musculus OX=10090 GN=Kif23 PE=1 SV=1	64.166	563	1.12553	0.170599	0.3833	0.76267		6	15.4346	15.8279	15.4538	15.1648	15.5194	15.5204
A0A1L1SS10	Keap1	Kelch-like ECH-associated protein 1 OS=Mus musculus OX=10090 GN=Keap1 PE=1 SV=1	69.126	620	0.934055	-0.0984199	0.1189	0.572114		6	14.434	14.5418	14.4157	14.6023	14.5025	14.5819
A0A1L1SS44	Aplp2	Amyloid-like protein 2 (Fragment) OS=Mus musculus OX=10090 GN=Aplp2 PE=1 SV=1	71.303	624	1.067	0.0935626	0.5271	0.836858		6	15.0403	14.6529	14.9604	14.6636	14.8838	14.8255
A0A1L1SSA3	Eif1b	Eukaryotic translation initiation factor 1b (Fragment) OS=Mus musculus OX=10090 GN=Eif1b PE=1 SV=1	11.358	100	0.960179	-0.0586254	0.6237	0.880818		6	15.9814	16.1968	16.0209	16.2974	16.0046	16.073
A0A1L1SSA8	Tmem205	Transmembrane protein 205 (Fragment) OS=Mus musculus OX=10090 GN=Tmem205 PE=1 SV=1	19.612	173	1.14665	0.197428	0.1092	0.560335		6	13.119	12.8177	13.026	12.768	12.8608	12.7415
A0A1L1SSC7	Ttc13	Tetratricopeptide repeat domain 13 OS=Mus musculus OX=10090 GN=Ttc13 PE=1 SV=1	95.09	844	1.05098	0.0717287	0.2243	0.664266		6	14.6729	14.6696	14.6625	14.4972	14.6397	14.653
A0A1L1SSS4	Ncoa7	Nuclear receptor coactivator 7 OS=Mus musculus OX=10090 GN=Ncoa7 PE=1 SV=1	101.164	894	1.02751	0.0391469	0.8487	0.957574		6	10.2259	10.4424	9.93343	9.98772	10.4005	10.0961
A0A1L1SSV8	Taok2	Serine/threonine-protein kinase TAO2 (Fragment) OS=Mus musculus OX=10090 GN=Taok2 PE=1 SV=1	45.84	407	1.00262	0.00377946	0.9338	0.984098		6	13.6713	13.7071	13.7762	13.7618	13.7216	13.6598
A0A1L1SSX2	Ppp2r3d	Serine/threonine-protein phosphatase 2A regulatory subunit B'' subunit delta (Fragment) OS=Mus musculus OX=10090 GN=Ppp2r3d PE=4 SV=1	9.843	85	0.966977	-0.0484468	0.6232	0.880818		6	10.1898	10.4166	10.2892	10.4104	10.4101	10.2205
A0A1L1SSX7	Lztfl1	Leucine zipper transcription factor-like protein 1 (Fragment) OS=Mus musculus OX=10090 GN=Lztfl1 PE=1 SV=1	33.703	290	1.00056	0.000805868	0.9944	0.998149		6	17.1961	16.8667	17.0331	17.1235	17.0226	16.9473
A0A1L1ST22	Clasp2	CLIP-associating protein 2 OS=Mus musculus OX=10090 GN=Clasp2 PE=1 SV=1	66.341	600	0.905724	-0.142857	0.4928	0.821037		6	14.3012	14.5402	14.4205	14.9157	14.3675	14.4074
A0A1L1ST50	Dpagt1	Dolichyl-phosphate (UDP-N-acetylglucosamine) acetylglucosaminephosphotransferase 1 (GlcNAc-1-P transferase), isoform CRA_a OS=Mus musculus OX=10090 GN=Dpagt1 PE=1 SV=1	6.57	59	0.996798	-0.00462745	0.9844	0.997393		6	15.1827	14.8242	15.2547	14.7376	15.2959	15.2421
A0A1L1STE9	Alas1	5-aminolevulinate synthase, nonspecific, mitochondrial (Fragment) OS=Mus musculus OX=10090 GN=Alas1 PE=1 SV=1	18.573	166	1.27038	0.345266	0.1534	0.605081		6	9.20449	9.38279	9.39007	8.62794	9.05045	9.26315
A0A1L1STF0	Mindy2	Ubiquitin carboxyl-terminal hydrolase MINDY-2 OS=Mus musculus OX=10090 GN=Mindy2 PE=1 SV=1	65.509	600	1.13468	0.18228	0.2049	0.647064		6	9.83544	9.47757	9.83254	9.49876	9.56868	9.53127
A0A1L1STV8	Pkm	Pyruvate kinase PKM (Fragment) OS=Mus musculus OX=10090 GN=Pkm PE=1 SV=1	20.237	184	0.895835	-0.158696	0.2003	0.639333		6	8.51221	8.56715	8.46974	8.4882	8.70839	8.8286
A0A1L1SU24	Mrpl4	39S ribosomal protein L4, mitochondrial OS=Mus musculus OX=10090 GN=Mrpl4 PE=1 SV=1	18.082	160	1.03302	0.0468667	0.5446	0.843583		6	14.4801	14.7018	14.5041	14.4961	14.5257	14.5236
A0A1L1SU47	Mrpl3	39S ribosomal protein L3, mitochondrial (Fragment) OS=Mus musculus OX=10090 GN=Mrpl3 PE=1 SV=1	15.339	137	1.01041	0.0149404	0.7731	0.931441		6	15.8885	16.0331	16.0136	15.9838	15.9771	15.9296
A0A1L1SUT0	Acpp	Prostatic acid phosphatase (Fragment) OS=Mus musculus OX=10090 GN=Acpp PE=3 SV=1	17.712	155	1.13482	0.182459	0.8138	0.944398		6	13.1451	13.608	13.7879	11.9344	14.0977	13.9617
A0A1L1SUX8	Thy1	Thy-1 membrane glycoprotein (Fragment) OS=Mus musculus OX=10090 GN=Thy1 PE=1 SV=1	14.038	125	1.02125	0.0303324	0.862	0.961786		6	16.6517	16.2934	16.4437	16.6837	16.3326	16.2815
A0A1L1SV73	Usp47	Ubiquitin carboxyl-terminal hydrolase 47 OS=Mus musculus OX=10090 GN=Usp47 PE=1 SV=1	157.155	1376	1.02992	0.0425255	0.3599	0.746063		6	17.9495	18.0654	17.954	17.916	17.9691	17.9563
A0A1L1SVG0	Uaca	Uveal autoantigen with coiled-coil domains and ankyrin repeats OS=Mus musculus OX=10090 GN=Uaca PE=1 SV=1	160.803	1411	0.806048	-0.311063	0.1184	0.570824		6	16.8122	16.7023	16.7631	17.3774	16.9105	16.923
A0A1L1SVG6	Slc44a2	Choline transporter-like protein 2 OS=Mus musculus OX=10090 GN=Slc44a2 PE=1 SV=1	62.644	554	0.708175	-0.497822	0.07163	0.52588		6	15.5326	15.492	15.7524	16.4628	15.9447	15.863
A0A1N9M4K1	Siae	Sialate O-acetylesterase OS=Mus musculus OX=10090 GN=Siae PE=1 SV=1	53.172	469	1.08695	0.12029	0.6682	0.896163		6	14.0885	13.9472	14.6235	14.4178	13.9551	13.9254
A0A1U6URG8	Nfat5	Nuclear factor of-activated T-cells 5 OS=Mus musculus OX=10090 GN=Nfat5 PE=1 SV=1	158.01	1458	0.994802	-0.00751885	0.8868	0.969173		6	13.8297	13.9289	13.9969	13.9208	13.9457	13.9115
A0A1W2P6N5	Klhl29	Kelch-like protein 29 OS=Mus musculus OX=10090 GN=Klhl29 PE=1 SV=1	87.582	814	1.03694	0.0523311	0.7236	0.916538		6	13.1752	13.1373	12.8786	13.2086	12.9556	12.8699
A0A1W2P708	Ap4s1	AP-4 complex subunit sigma-1 (Fragment) OS=Mus musculus OX=10090 GN=Ap4s1 PE=1 SV=1	15.762	134	1.03285	0.0466358	0.2492	0.680692		6	15.3449	15.2534	15.2445	15.2531	15.2402	15.2095
A0A1W2P727	Ilvbl	Acetolactate synthase-like protein OS=Mus musculus OX=10090 GN=Ilvbl PE=1 SV=1	57.378	531	0.982249	-0.0258397	0.8608	0.961274		6	14.5788	14.3398	14.4859	14.2634	14.555	14.6636
A0A1W2P788	Man1a	alpha-1,2-Mannosidase (Fragment) OS=Mus musculus OX=10090 GN=Man1a PE=1 SV=1	82.043	744	0.960873	-0.0575828	0.5107	0.82751		6	13.9385	13.9917	14.1057	14.1842	14.0566	13.9678
A0A1W2P7C8	Ldah	Lipid droplet-associated hydrolase OS=Mus musculus OX=10090 GN=Ldah PE=1 SV=1	30.85	272	1.10274	0.141099	0.0253	0.433695		6	14.7613	14.677	14.7346	14.5333	14.5735	14.6428
A0A1W2P7K2	Asf1a	ASF1 anti-silencing function 1 homolog A (S. cerevisiae), isoform CRA_a OS=Mus musculus OX=10090 GN=Asf1a PE=1 SV=1	15.029	134	0.921972	-0.117205	0.356	0.742773		6	10.414	10.6762	10.7121	10.6197	10.8317	10.7026
A0A1W2P7N2	Pbld1	Phenazine biosynthesis-like domain-containing protein 1 (Fragment) OS=Mus musculus OX=10090 GN=Pbld1 PE=1 SV=1	14.757	132	1.17386	0.231259	0.1818	0.624256		6	13.4391	12.992	13.1205	13.017	12.8463	12.9945
A0A1W2P7Q4	Slc39a9	Zinc transporter ZIP9 (Fragment) OS=Mus musculus OX=10090 GN=Slc39a9 PE=4 SV=1	2.506	23	1.08616	0.119239	0.5002	0.824108		6	12.2758	12.4983	12.7844	12.531	12.3385	12.3313
A0A1W2P7Q6	Xpot	Exportin-T OS=Mus musculus OX=10090 GN=Xpot PE=1 SV=1	109.789	962	0.932194	-0.101298	0.5306	0.838449		6	15.9006	15.7861	15.8269	16.2269	15.7932	15.7974
A0A1W2P7R5	Tmem19	Transmembrane protein 19 OS=Mus musculus OX=10090 GN=Tmem19 PE=1 SV=1	25.162	236	0.948733	-0.0759259	0.5343	0.840541		6	13.0418	12.6634	12.8497	12.8811	12.9596	12.9419
A0A1W2P7U9	Cdc34	Ubiquitin-conjugating enzyme E2 R1 (Fragment) OS=Mus musculus OX=10090 GN=Cdc34 PE=1 SV=1	18.76	162	1.04645	0.0655092	0.5484	0.844356		6	15.291	15.4272	15.369	15.1176	15.3514	15.4218
A0A1W2P7X0	Abracl	Costars family protein ABRACL (Fragment) OS=Mus musculus OX=10090 GN=Abracl PE=1 SV=1	6.437	57	0.979139	-0.030415	0.3033	0.718951		6	15.4252	15.4861	15.4824	15.5215	15.4644	15.4989
A0A1Y7VIW9	Cyth2	Cytohesin-2 (Fragment) OS=Mus musculus OX=10090 GN=Cyth2 PE=1 SV=1	23.371	202	1.20724	0.271713	0.14	0.594493		6	14.6426	14.7604	14.5735	14.1125	14.534	14.5149
A0A1Y7VJ05	Hecw1	E3 ubiquitin-protein ligase HECW1 (Fragment) OS=Mus musculus OX=10090 GN=Hecw1 PE=1 SV=1	131.935	1177	0.860282	-0.217119	0.03356	0.448249		6	13.6754	13.878	13.8407	14.0111	13.9687	14.0657
A0A1Y7VJD2	Dtnbp1	Dysbindin OS=Mus musculus OX=10090 GN=Dtnbp1 PE=1 SV=1	7.42	66	0.88685	-0.173237	0.09931	0.5532		6	12.6286	12.7438	12.6396	12.9616	12.8576	12.7125
A0A1Y7VJK1	Ncapg2	Condensin-2 complex subunit G2 (Fragment) OS=Mus musculus OX=10090 GN=Ncapg2 PE=1 SV=1	12.408	107	1.18072	0.239671	0.2257	0.666009		6	8.78163	9.06818	8.86265	8.43756	8.93203	8.62387
A0A1Y7VJN9	Dtna	Dystrobrevin OS=Mus musculus OX=10090 GN=Dtna PE=1 SV=1	64.762	567	1.14022	0.189311	0.4663	0.807871		6	13.9018	13.5105	13.5422	13.0656	13.6925	13.6284
A0A1Y7VJY8	Sirt5	NAD-dependent protein deacylase sirtuin-5, mitochondrial OS=Mus musculus OX=10090 GN=Sirt5 PE=1 SV=1	31.889	289	0.968085	-0.0467941	0.5616	0.851391		6	12.2944	12.0789	12.2419	12.3043	12.1838	12.2675
A0A1Y7VJZ2	Gstz1	Glutathione transferase zeta 1 (Maleylacetoacetate isomerase), isoform CRA_c OS=Mus musculus OX=10090 GN=Gstz1 PE=1 SV=1	24.205	215	0.993055	-0.0100544	0.9538	0.989571		6	14.4704	14.1435	14.4085	14.5738	14.35	14.1288
A0A1Y7VK19	Isca2	Iron-sulfur cluster assembly 2 homolog, mitochondrial (Fragment) OS=Mus musculus OX=10090 GN=Isca2 PE=1 SV=1	15.83	146	0.976853	-0.0337869	0.612	0.875452		6	15.0372	15.0455	14.9793	15.1607	14.9616	15.0411
A0A1Y7VK20	Zc3h14	Zinc finger CCCH domain-containing protein 14 (Fragment) OS=Mus musculus OX=10090 GN=Zc3h14 PE=1 SV=1	27.161	238	1.04971	0.069988	0.7541	0.927461		6	9.48812	10.0146	9.94797	9.49381	9.8916	9.85534
A0A1Y7VLE1	Zfyve21	Zinc finger FYVE domain-containing protein 21 OS=Mus musculus OX=10090 GN=Zfyve21 PE=1 SV=1	20.528	181	0.911676	-0.133407	0.23	0.669602		6	14.3314	14.2722	14.2663	14.6048	14.3064	14.3588
A0A1Y7VLN4	Lpin1	Phosphatidate phosphatase LPIN1 OS=Mus musculus OX=10090 GN=Lpin1 PE=1 SV=1	98.536	891	0.966483	-0.0491844	0.7698	0.930075		6	10.0546	9.66761	10.0928	9.89292	10.144	9.92567
A0A1Y7VLY2	Dock4	Dedicator of cytokinesis protein 4 OS=Mus musculus OX=10090 GN=Dock4 PE=1 SV=1	222.589	1940	0.959518	-0.0596184	0.6237	0.880818		6	15.2184	15.3837	15.2853	15.1525	15.4498	15.464
A0A1Y7VM63	Galc	Galactocerebrosidase (Fragment) OS=Mus musculus OX=10090 GN=Galc PE=1 SV=1	55.829	491	0.914043	-0.129665	0.1903	0.630021		6	13.9488	14.1034	14.0411	14.0365	14.2748	14.171
A0A1Y7VMH7	Kidins220	Kinase D-interacting substrate 220 OS=Mus musculus OX=10090 GN=Kidins220 PE=1 SV=1	185.537	1672	0.972931	-0.0395908	0.06108	0.4963		6	15.8662	15.8326	15.8201	15.8813	15.8667	15.8898
A0A1Y7VMY2	Med10	Mediator of RNA polymerase II transcription subunit 10 OS=Mus musculus OX=10090 GN=Med10 PE=1 SV=1	17.518	154	0.903338	-0.146662	0.1289	0.584744		6	13.8544	14.1081	13.9201	14.0894	14.1277	14.1056
A0A1Y7VNZ5	Gskip	GSK3B-interacting protein OS=Mus musculus OX=10090 GN=Gskip PE=1 SV=1	11	97	1.20124	0.264519	0.09087	0.55073		6	13.428	13.463	13.5248	12.9897	13.3851	13.2475
A0A1Y7VNZ6	Mark3	Non-specific serine/threonine protein kinase OS=Mus musculus OX=10090 GN=Mark3 PE=1 SV=1	88.829	797	0.982475	-0.0255075	0.6205	0.880164		6	15.5166	15.3929	15.4469	15.4355	15.539	15.4585
A0A1Y7VP67	Elmsan1	ELM2 and Myb/SANT-like domain-containing 1 (Fragment) OS=Mus musculus OX=10090 GN=Elmsan1 PE=1 SV=1	117.87	1071	0.97829	-0.0316658	0.6726	0.898341		6	13.0191	13.0323	13.1545	13.1859	12.9987	13.1163
A0A217FL49	Nudt14	Uridine diphosphate glucose pyrophosphatase OS=Mus musculus OX=10090 GN=Nudt14 PE=1 SV=1	23.087	210	0.981643	-0.0267295	0.826	0.947449		6	12.3472	12.1661	11.9946	12.2446	12.0938	12.2498
A0A286YCG3	Ppp6r3	Serine/threonine-protein phosphatase 6 regulatory subunit 3 (Fragment) OS=Mus musculus OX=10090 GN=Ppp6r3 PE=1 SV=1	25.325	228	1.03529	0.0500332	0.3981	0.772665		6	12.2233	12.0646	12.0938	12.1115	12.0797	12.0404
A0A286YCV0	Atp9b	Phospholipid-transporting ATPase OS=Mus musculus OX=10090 GN=Atp9b PE=1 SV=1	127.94	1135	1.07354	0.102382	0.0581	0.494124		6	15.0677	14.9348	15.0054	14.8882	14.9024	14.9101
A0A286YCV9	Kif13b	Kinesin family member 13B OS=Mus musculus OX=10090 GN=Kif13b PE=1 SV=1	204.942	1847	0.964143	-0.0526803	0.7569	0.92784		6	16.7916	16.3491	16.6151	16.823	16.567	16.5238
A0A286YCX4	Mipep	Mitochondrial intermediate peptidase OS=Mus musculus OX=10090 GN=Mipep PE=1 SV=1	23.045	210	1.09188	0.126808	0.1768	0.622127		6	12.1467	11.9843	12.0174	12.0408	11.8758	11.8513
A0A286YCX6	Trappc8	Trafficking protein particle complex 8 OS=Mus musculus OX=10090 GN=Trappc8 PE=1 SV=2	160.911	1437	1.02274	0.0324372	0.6592	0.892763		6	16.3056	16.2117	16.2291	16.34	16.1536	16.1555
A0A286YD34	Sorbs1	Sorbin and SH3 domain-containing protein 1 (Fragment) OS=Mus musculus OX=10090 GN=Sorbs1 PE=1 SV=1	14.227	126	0.751038	-0.413042	0.08019	0.532838		6	11.043	10.6968	10.7839	11.5405	11.0921	11.1302
A0A286YD76	Macf1	Microtubule-actin cross-linking factor 1 (Fragment) OS=Mus musculus OX=10090 GN=Macf1 PE=1 SV=1	147.166	1358	1.0435	0.061437	0.04271	0.462301		6	14.8138	14.8531	14.7999	14.7874	14.7425	14.7526
A0A286YD84	Epb41l3	Band 4.1-like protein 3 (Fragment) OS=Mus musculus OX=10090 GN=Epb41l3 PE=1 SV=1	67.365	605	0.960877	-0.057576	0.4308	0.788768		6	12.6059	12.4004	12.5501	12.6222	12.5429	12.564
A0A286YD93	Atg10	Autophagy-related 10 (Yeast), isoform CRA_b OS=Mus musculus OX=10090 GN=Atg10 PE=1 SV=1	8.353	71	1.09034	0.124783	0.3442	0.735183		6	12.7729	12.4171	12.7033	12.4258	12.5306	12.5626
A0A286YDA2	Nolc1	Nucleolar and coiled-body phosphoprotein 1 OS=Mus musculus OX=10090 GN=Nolc1 PE=1 SV=1	73.428	700	0.993935	-0.00877608	0.9655	0.993684		6	15.997	16.6554	16.336	16.3503	16.3592	16.3052
A0A286YDF2	Vti1a	Vesicle transport through interaction with t-SNAREs homolog 1A OS=Mus musculus OX=10090 GN=Vti1a PE=1 SV=1	23.039	197	1.04407	0.0622226	0.6265	0.881455		6	11.0783	10.9404	10.7633	10.9263	10.7154	10.9537
A0A286YDH3	Cmah	Cytidine monophosphate-N-acetylneuraminic acid hydroxylase OS=Mus musculus OX=10090 GN=Cmah PE=1 SV=1	50.788	432	1.20671	0.271083	0.2608	0.688937		6	14.1783	13.6989	13.5548	13.7103	13.473	13.4355
A0A286YDL6	Camk2g	Calcium/calmodulin-dependent protein kinase type II subunit gamma (Fragment) OS=Mus musculus OX=10090 GN=Camk2g PE=1 SV=1	26.108	241	1.08095	0.112299	0.6748	0.899033		6	11.8161	11.9247	11.4458	11.9516	11.6443	11.2539
A0A286YDM0	Tdp2	Tyrosyl-DNA phosphodiesterase 2 OS=Mus musculus OX=10090 GN=Tdp2 PE=1 SV=1	10.049	94	1.04375	0.0617738	0.7587	0.92805		6	13.6351	14.1274	13.7938	13.5765	13.9886	13.8058
A0A286YDS5	Tmed9	Transmembrane emp24 domain-containing protein 9 OS=Mus musculus OX=10090 GN=Tmed9 PE=1 SV=1	24.597	209	0.98505	-0.0217311	0.7898	0.934157		6	17.8099	17.6024	17.839	17.7815	17.7947	17.7403
A0A286YDT0	Thoc7	THO complex subunit 7 homolog (Fragment) OS=Mus musculus OX=10090 GN=Thoc7 PE=1 SV=1	19.921	169	0.91408	-0.129608	0.06409	0.504435		6	14.7857	14.949	14.8121	14.9921	14.9718	14.9717
A0A286YDV6	Slc30a5	Zinc transporter 5 OS=Mus musculus OX=10090 GN=Slc30a5 PE=1 SV=1	77.767	704	1.00078	0.00112479	0.9873	0.997393		6	13.5365	13.3639	13.4878	13.5437	13.434	13.4071
A0A286YE10	Grk6	G protein-coupled receptor kinase OS=Mus musculus OX=10090 GN=Grk6 PE=1 SV=1	62.18	542	1.12276	0.167051	0.09934	0.5532		6	14.4725	14.6693	14.4219	14.393	14.3449	14.3246
A0A286YE25	Spast	Spastin OS=Mus musculus OX=10090 GN=Spast PE=1 SV=1	66.385	613	0.959619	-0.0594671	0.3273	0.73097		6	16.2924	16.259	16.22	16.407	16.3043	16.2384
A0A286YE27	Fam193b	Protein FAM193B (Fragment) OS=Mus musculus OX=10090 GN=Fam193b PE=1 SV=1	33.311	308	0.958979	-0.0604295	0.2935	0.71146		6	12.962	13.0709	12.9787	13.136	13.014	13.0429
A0A286YE31	Ube2e1	Ubiquitin-conjugating enzyme E2 E1 (Fragment) OS=Mus musculus OX=10090 GN=Ube2e1 PE=1 SV=1	16.42	148	1.04573	0.0645055	0.605	0.873258		6	12.477	12.82	12.5905	12.4686	12.565	12.6604
A0A2C9F2B5	Pxk	PX domain-containing protein kinase-like protein OS=Mus musculus OX=10090 GN=Pxk PE=1 SV=1	65.16	581	0.968624	-0.0459907	0.4742	0.811075		6	15.7046	15.641	15.7689	15.8308	15.7468	15.6748
A0A2C9F2D2	Anxa7	Annexin OS=Mus musculus OX=10090 GN=Anxa7 PE=1 SV=1	52.271	485	0.977581	-0.0327112	0.2822	0.704419		6	17.9299	17.8934	17.8627	17.8926	17.9435	17.9481
A0A2I3BPC1	Pde1b	Phosphodiesterase OS=Mus musculus OX=10090 GN=Pde1b PE=1 SV=1	59.026	516	1.03847	0.0544643	0.4791	0.81438		6	14.1208	14.2079	14.2534	14.2382	14.1433	14.0373
A0A2I3BPM4	Sdr39u1	Epimerase family protein SDR39U1 (Fragment) OS=Mus musculus OX=10090 GN=Sdr39u1 PE=1 SV=1	15.263	137	1.0262	0.0373083	0.8623	0.961786		6	10.213	10.8106	10.2451	10.4945	10.3157	10.3467
A0A2I3BPN6	Taf4	TATA-box-binding protein-associated factor 4 OS=Mus musculus OX=10090 GN=Taf4 PE=1 SV=1	104.161	1030	0.874114	-0.194106	0.2108	0.655566		6	13.592	13.9466	13.7985	14.094	14.0038	13.8216
A0A2I3BPQ0	Ebag9	Receptor-binding cancer antigen-expressed on SiSo cells (Fragment) OS=Mus musculus OX=10090 GN=Ebag9 PE=1 SV=1	11.609	103	1.07695	0.106948	0.05363	0.486117		6	13.0372	12.9723	12.9542	12.8646	12.9399	12.8385
A0A2I3BPT1	App	Amyloid-beta A4 protein OS=Mus musculus OX=10090 GN=App PE=1 SV=1	82.786	733	1.09676	0.133247	0.06814	0.518612		6	16.9865	16.9373	17.013	16.7484	16.9037	16.8849
A0A2I3BPW9	Dlgap5	Disks large-associated protein 5 OS=Mus musculus OX=10090 GN=Dlgap5 PE=1 SV=1	84.609	758	1.27545	0.351006	0.1368	0.593564		6	14.1053	14.3747	13.8483	13.5748	13.9623	13.7381
A0A2I3BPY7	Rai14	Ankycorbin OS=Mus musculus OX=10090 GN=Rai14 PE=1 SV=1	105.716	950	1.04422	0.0624213	0.2463	0.67721		6	18.9355	18.785	18.8591	18.8186	18.8054	18.7683
A0A2I3BQ16	Lrch1	Leucine-rich repeat and calponin homology domain-containing protein 1 OS=Mus musculus OX=10090 GN=Lrch1 PE=1 SV=1	76.059	682	0.90468	-0.144521	0.5938	0.867446		6	14.315	13.8065	14.1611	14.6345	14.0002	14.0813
A0A2I3BQ39	Uchl3	Ubiquitin carboxyl-terminal hydrolase (Fragment) OS=Mus musculus OX=10090 GN=Uchl3 PE=1 SV=1	29.702	265	1.01014	0.0145613	0.7836	0.933462		6	16.4806	16.5887	16.6262	16.5355	16.5196	16.5967
A0A2I3BQF4	Rpl30	60S ribosomal protein L30 OS=Mus musculus OX=10090 GN=Rpl30 PE=1 SV=1	10.457	94	0.990339	-0.0140064	0.8799	0.96696		6	17.532	17.7833	17.5973	17.7311	17.6429	17.5806
A0A2I3BQN8	Nudt18	8-oxo-dGDP phosphatase NUDT18 OS=Mus musculus OX=10090 GN=Nudt18 PE=1 SV=1	29.61	265	0.990567	-0.0136735	0.9187	0.97774		6	14.3963	14.0562	14.4576	14.2955	14.3488	14.3068
A0A2I3BQS8		Uncharacterized protein OS=Mus musculus OX=10090 PE=3 SV=1	8.429	70	1.00216	0.0031094	0.9684	0.994348		6	10.9237	11.0483	10.8224	10.8608	10.9548	10.9695
A0A2I3BQY6	Tmem260	Transmembrane protein 260 OS=Mus musculus OX=10090 GN=Tmem260 PE=1 SV=1	69.989	629	1.10131	0.139215	0.3212	0.728852		6	15.5964	15.3024	15.5494	15.1782	15.4281	15.4243
A0A2I3BQY8	Wdyhv1	Protein N-terminal glutamine amidohydrolase OS=Mus musculus OX=10090 GN=Wdyhv1 PE=1 SV=1	9.387	80	1.03476	0.0493005	0.678	0.899085		6	12.8744	13.0355	13.0027	12.7322	12.9678	13.0647
A0A2I3BRB9	Acbd5	Acyl-CoA-binding domain-containing protein 5 OS=Mus musculus OX=10090 GN=Acbd5 PE=1 SV=1	53.729	483	1.08236	0.114187	0.165	0.613583		6	16.6408	16.5875	16.5332	16.3536	16.5335	16.5318
A0A2I3BRG8	Dhrs4	Dehydrogenase/reductase SDR family member 4 (Fragment) OS=Mus musculus OX=10090 GN=Dhrs4 PE=1 SV=1	19.337	179	0.934813	-0.0972499	0.1181	0.570824		6	15.7215	15.7307	15.7531	15.9045	15.8513	15.7413
A0A2I3BRK6	Eny2	Transcription and mRNA export factor ENY2 OS=Mus musculus OX=10090 GN=Eny2 PE=1 SV=1	10.984	96	0.920375	-0.119706	0.2205	0.660223		6	14.7382	14.9891	14.8004	15.0288	14.9349	14.9231
A0A2I3BRL0	Nt5dc2	5'-nucleotidase domain-containing 2 OS=Mus musculus OX=10090 GN=Nt5dc2 PE=1 SV=1	57.898	493	0.88264	-0.180103	0.2417	0.675148		6	16.0019	16.4403	16.3231	16.4472	16.4321	16.4264
A0A2I3BRL2	Flywch1	FLYWCH-type zinc finger-containing protein 1 (Fragment) OS=Mus musculus OX=10090 GN=Flywch1 PE=1 SV=1	72.49	631	1.01068	0.0153217	0.7448	0.922383		6	11.618	11.7092	11.5631	11.6073	11.6359	11.6011
A0A2I3BRL8	Gm7324	Predicted gene 7324 OS=Mus musculus OX=10090 GN=Gm7324 PE=4 SV=1	42.179	388	0.930636	-0.103712	0.1653	0.613583		6	16.7269	16.9156	16.8218	16.9243	16.9739	16.8773
A0A2I3BRT4	Eppk1	Epiplakin OS=Mus musculus OX=10090 GN=Eppk1 PE=1 SV=1	381.722	3458	0.887818	-0.171664	0.1874	0.629066		6	14.4764	14.1835	14.4129	14.6493	14.447	14.4916
A0A2I3BRT5	Tsc2	Tuberin OS=Mus musculus OX=10090 GN=Tsc2 PE=1 SV=1	194.012	1741	1.01859	0.0265783	0.6064	0.873715		6	16.3541	16.2244	16.2442	16.2652	16.1978	16.28
A0A2I3BRW0	Spcs1	Signal peptidase complex subunit 1 OS=Mus musculus OX=10090 GN=Spcs1 PE=1 SV=1	11.777	102	1.01728	0.0247132	0.8348	0.951288		6	15.4824	15.4059	15.2892	15.1775	15.4438	15.482
A0A2I3BRX7	Mettl6	Methyltransferase-like protein OS=Mus musculus OX=10090 GN=Mettl6 PE=1 SV=1	29.862	255	1.05753	0.0807036	0.5566	0.849543		6	13.4384	13.8369	13.6048	13.4589	13.6328	13.5463
A0A2I3BRX9	Ralgapa1	Ral GTPase-activating protein subunit alpha-1 OS=Mus musculus OX=10090 GN=Ralgapa1 PE=1 SV=1	284.125	2538	0.913911	-0.129875	0.3859	0.764335		6	14.4506	14.6801	14.5604	14.9236	14.5533	14.6038
A0A2I3BRZ2	Dop1b	Protein dopey-2 OS=Mus musculus OX=10090 GN=Dop1b PE=1 SV=1	244.077	2178	1.05334	0.0749699	0.3392	0.733196		6	14.4158	14.2323	14.2842	14.3158	14.22	14.1715
A0A2I3BS49	Timm23	Mitochondrial import inner membrane translocase subunit Tim23 OS=Mus musculus OX=10090 GN=Timm23 PE=1 SV=1	20.75	197	1.08075	0.112033	0.2407	0.674971		6	15.5882	15.8593	15.6893	15.5708	15.6362	15.5938
A0A2R8VHH1	Nup155	Nuclear pore complex protein Nup155 OS=Mus musculus OX=10090 GN=Nup155 PE=1 SV=1	150.137	1346	0.987107	-0.0187217	0.6678	0.896163		6	17.1295	17.2673	17.203	17.211	17.2115	17.2336
A0A2R8VHH6	Ptpra	Receptor-type tyrosine-protein phosphatase alpha (Fragment) OS=Mus musculus OX=10090 GN=Ptpra PE=1 SV=1	41.575	374	1.01825	0.026087	0.81	0.943307		6	14.2162	13.945	14.2247	14.1875	14.0761	14.044
A0A2R8VHN6	Anks3	Ankyrin repeat and SAM domain-containing protein 3 (Fragment) OS=Mus musculus OX=10090 GN=Anks3 PE=1 SV=1	29.383	266	0.982082	-0.0260849	0.8569	0.960046		6	11.5435	11.4227	11.4117	11.7351	11.305	11.416
A0A2R8VHP9	Pcbp2	Poly(rC)-binding protein 2 OS=Mus musculus OX=10090 GN=Pcbp2 PE=1 SV=1	35.347	335	1.12003	0.163543	0.2506	0.682245		6	11.7361	11.9749	11.7195	11.4855	11.7952	11.6592
A0A2R8VHU8	Calcoco1	Calcium-binding and coiled-coil domain-containing protein 1 (Fragment) OS=Mus musculus OX=10090 GN=Calcoco1 PE=1 SV=1	60.786	533	0.903839	-0.145862	0.05674	0.491741		6	14.8241	14.8163	14.957	15.0647	14.9587	15.0116
A0A2R8VHX0	Csad	Cysteine sulfinic acid decarboxylase OS=Mus musculus OX=10090 GN=Csad PE=1 SV=1	51.621	463	0.934591	-0.0975927	0.4436	0.796354		6	15.9087	15.5278	15.6435	15.8354	15.7731	15.7643
A0A2R8VI30	Cd47	Leukocyte surface antigen CD47 OS=Mus musculus OX=10090 GN=Cd47 PE=1 SV=1	29.345	267	0.930905	-0.103295	0.3943	0.770637		6	14.307	14.0337	14.3551	14.2818	14.307	14.4169
A0A2R8VI70	Cyhr1	Cysteine and histidine-rich protein 1 OS=Mus musculus OX=10090 GN=Cyhr1 PE=1 SV=1	28.5	272	1.00551	0.0079208	0.9321	0.98378		6	12.8236	12.6162	12.7137	12.7931	12.5852	12.7514
A0A2R8VI76	Sgsm3	Small G protein-signaling modulator 3 (Fragment) OS=Mus musculus OX=10090 GN=Sgsm3 PE=1 SV=1	74.878	651	1.24365	0.314577	0.08251	0.535355		6	13.1438	13.0363	13.4593	12.9755	12.9159	12.8043
A0A2R8VI88	Slc25a17	Peroxisomal membrane protein PMP34 OS=Mus musculus OX=10090 GN=Slc25a17 PE=1 SV=1	20.611	186	1.11604	0.158382	0.07019	0.524189		6	14.7959	14.6967	14.6174	14.483	14.5356	14.6162
A0A2R8VJX4	Alg10b	Putative Dol-P-Glc:Glc(2)Man(9)GlcNAc(2)-PP-Dol alpha-1,2-glucosyltransferase OS=Mus musculus OX=10090 GN=Alg10b PE=1 SV=1	17.895	156	1.12285	0.167167	0.2066	0.649339		6	13.7938	13.5537	13.7116	13.3477	13.6113	13.5986
A0A2R8VK29	Polr3h	DNA-directed RNA polymerase III subunit RPC8 OS=Mus musculus OX=10090 GN=Polr3h PE=1 SV=1	19.628	175	1.14656	0.197311	0.1609	0.608882		6	13.3562	13.5928	13.265	13.0896	13.29	13.2425
A0A2R8VK72	Mettl7a1	MCG20149, isoform CRA_b OS=Mus musculus OX=10090 GN=Mettl7a1 PE=1 SV=1	22.494	193	1.00404	0.00581403	0.9726	0.994962		6	14.2688	13.7336	13.8864	13.9532	13.9477	13.9704
A0A2R8VKP3	Smarcd1	SWI/SNF-related matrix-associated actin-dependent regulator of chromatin subfamily D member 1 OS=Mus musculus OX=10090 GN=Smarcd1 PE=1 SV=1	53.585	474	0.94676	-0.07893	0.6556	0.892328		6	14.5811	15.1171	14.7639	14.8641	14.8426	14.9921
A0A2R8W6G1	Rbx1	E3 ubiquitin-protein ligase RBX1 OS=Mus musculus OX=10090 GN=Rbx1 PE=1 SV=1	6.93	59	0.97503	-0.0364815	0.6936	0.905912		6	13.6607	13.4527	13.7208	13.5944	13.6923	13.657
A0A2R8W6I7	Gm49510	Predicted gene, 49510 OS=Mus musculus OX=10090 GN=Gm49510 PE=4 SV=1	65.322	596	1.25412	0.326671	0.07647	0.531521		6	10.5715	10.7545	10.4454	10.0862	10.4473	10.2579
A0A2R8W6L8	Hsf1	Heat shock factor protein 1 OS=Mus musculus OX=10090 GN=Hsf1 PE=1 SV=1	47.865	438	0.810147	-0.303744	0.2703	0.698054		6	11.2292	11.8229	11.7596	12.1944	11.8018	11.7268
A0A2R8W6Y5	Larp4	La-related protein 4 OS=Mus musculus OX=10090 GN=Larp4 PE=1 SV=1	67.488	610	1.01108	0.0158901	0.9036	0.973879		6	15.0529	15.4491	15.1561	15.1376	15.2348	15.238
A0A338P6A9	Med15	Mediator of RNA polymerase II transcription subunit 15 (Fragment) OS=Mus musculus OX=10090 GN=Med15 PE=1 SV=1	25.721	218	0.897685	-0.155719	0.2761	0.70167		6	14.9903	15.3862	15.1069	15.2405	15.3606	15.3495
A0A338P6B4	Polr2h	DNA-directed RNA polymerases I, II, and III subunit RPABC3 (Fragment) OS=Mus musculus OX=10090 GN=Polr2h PE=1 SV=1	12.24	108	0.912977	-0.131349	0.1808	0.623592		6	15.4055	15.6594	15.4797	15.7045	15.6298	15.6043
A0A338P6E5	Dlg4	Disks large homolog 4 OS=Mus musculus OX=10090 GN=Dlg4 PE=1 SV=1	73.849	664	1.00497	0.00715961	0.8996	0.972382		6	16.0929	15.9306	15.995	15.9745	16.0486	15.9739
A0A338P6G6	Hmga1	High mobility group protein HMG-I/HMG-Y OS=Mus musculus OX=10090 GN=Hmga1 PE=1 SV=1	9.423	87	1.12211	0.166216	0.7356	0.919469		6	15.3818	15.6656	15.8184	14.5797	15.9815	15.8059
A0A338P6I9		Uncharacterized protein OS=Mus musculus OX=10090 PE=4 SV=1	6.771	59	1.09415	0.129809	0.0268	0.433695		6	12.4992	12.6083	12.5998	12.4476	12.4595	12.4107
A0A338P6N4	Crybg3	Beta/gamma crystallin domain-containing protein 3 OS=Mus musculus OX=10090 GN=Crybg3 PE=1 SV=1	325.523	2952	1.06622	0.0925092	0.03272	0.448249		6	16.8594	16.8489	16.8104	16.6993	16.7599	16.782
A0A338P6U4	Parl	Presenilins-associated rhomboid-like protein, mitochondrial OS=Mus musculus OX=10090 GN=Parl PE=1 SV=1	38.459	343	0.935963	-0.095477	0.3848	0.762989		6	12.34	12.4027	12.6372	12.5118	12.6303	12.5243
A0A338P6V9	Ccdc14	Coiled-coil domain-containing protein 14 OS=Mus musculus OX=10090 GN=Ccdc14 PE=1 SV=1	97.181	886	0.913404	-0.130675	0.5086	0.827408		6	12.0517	11.7981	12.2836	12.3791	11.9877	12.1587
A0A338P6Y5	Lztr1	Leucine-zipper-like transcriptional regulator 1 (Fragment) OS=Mus musculus OX=10090 GN=Lztr1 PE=1 SV=1	60.009	529	0.939332	-0.0902932	0.09906	0.5532		6	12.9243	13.0317	12.9517	13.1058	13.0115	13.0613
A0A338P755	Sept5	Septin 5 (Fragment) OS=Mus musculus OX=10090 GN=Sept5 PE=3 SV=1	14.301	126	0.972086	-0.0408441	0.5724	0.85701		6	12.6771	12.5649	12.6317	12.7757	12.6413	12.5792
A0A338P7B7	Dynlt1a	Dynein light chain Tctex-type 1A OS=Mus musculus OX=10090 GN=Dynlt1a PE=1 SV=1	12.242	112	0.994335	-0.0081959	0.9317	0.983498		6	12.7393	12.5888	12.4682	12.6229	12.6739	12.5241
A0A3B2W3M7	Hmgn1	Non-histone chromosomal protein HMG-14 OS=Mus musculus OX=10090 GN=Hmgn1 PE=1 SV=1	9.029	86	0.969951	-0.0440166	0.4297	0.787926		6	13.782	13.8243	13.7263	13.867	13.8586	13.739
A0A3B2W441	Ndufa11	NADH dehydrogenase [ubiquinone] 1 alpha subcomplex subunit 11 OS=Mus musculus OX=10090 GN=Ndufa11 PE=1 SV=1	12.32	116	1.10058	0.138259	0.4297	0.787926		6	13.2004	13.3459	13.0518	13.3239	12.8976	12.9617
A0A3B2W864	Gm49804	Nudix hydrolase domain-containing protein OS=Mus musculus OX=10090 GN=Gm49804 PE=4 SV=1	32.717	287	1.01312	0.0188109	0.7662	0.929191		6	16.9911	17.1824	17.0404	17.0809	17.0393	17.0374
A0A3B2WAQ7	Anks1	Ankyrin repeat and SAM domain containing 1 OS=Mus musculus OX=10090 GN=Anks1 PE=1 SV=1	122.78	1129	0.984369	-0.0227284	0.4191	0.783805		6	15.9072	15.8294	15.8366	15.8788	15.8733	15.8893
A0A3B2WB50	Emilin2	EMILIN-2 OS=Mus musculus OX=10090 GN=Emilin2 PE=1 SV=1	108.427	993	1.10762	0.147461	0.2387	0.67446		6	15.1624	15.0131	14.8915	14.7331	14.97	14.9215
A0A3B2WBC6	Polr2m	DNA-directed RNA polymerase II subunit GRINL1A OS=Mus musculus OX=10090 GN=Polr2m PE=4 SV=1	8.594	84	1.01994	0.0284825	0.5701	0.855821		6	13.3531	13.3727	13.407	13.4193	13.27	13.358
A0A3B2WBH9	Tjp2	Tight junction protein ZO-2 OS=Mus musculus OX=10090 GN=Tjp2 PE=1 SV=1	131.106	1165	1.0739	0.102858	0.1452	0.598798		6	16.1585	16.0908	16.0237	16.0671	15.9715	15.9259
A0A3B2WBL1	Rpl10a	Ribosomal protein OS=Mus musculus OX=10090 GN=Rpl10a PE=1 SV=1	24.744	216	1.15563	0.208676	0.2085	0.652258		6	18.147	18.3307	17.9021	17.9568	18.0026	17.7944
A0A3B2WD11	Rpl7l1	60S ribosomal protein L7-like 1 (Fragment) OS=Mus musculus OX=10090 GN=Rpl7l1 PE=1 SV=1	9.415	83	1.18747	0.247894	0.3673	0.749791		6	13.9405	14.6623	14.0202	13.9394	14.1177	13.8223
A0A3Q4EBK4	Bin1	Myc box-dependent-interacting protein 1 OS=Mus musculus OX=10090 GN=Bin1 PE=1 SV=1	45.786	410	1.06151	0.0861137	0.6991	0.90783		6	17.4681	17.9555	17.5757	17.2907	17.7064	17.744
A0A3Q4EBZ8	Thumpd2	THUMP domain-containing protein 2 OS=Mus musculus OX=10090 GN=Thumpd2 PE=1 SV=1	54.582	506	0.979789	-0.0294571	0.8571	0.960046		6	12.1249	11.8564	11.5963	11.8572	11.8975	11.9113
A0A3Q4EG48	Kctd1	BTB/POZ domain-containing protein KCTD1 (Fragment) OS=Mus musculus OX=10090 GN=Kctd1 PE=1 SV=1	20.617	180	0.86554	-0.208328	0.257	0.687505		6	12.366	11.947	12.2012	12.5793	12.2652	12.2947
A0A3Q4EGC9	Ttc39c	RIKEN cDNA 2810439F02 OS=Mus musculus OX=10090 GN=Ttc39c PE=1 SV=1	65.411	580	1.00072	0.00103415	0.9952	0.998273		6	14.8927	14.8584	14.9708	14.5916	15.0426	15.0846
A0A3Q4EGK3	Ltbp1	Latent-transforming growth factor beta-binding protein 1 OS=Mus musculus OX=10090 GN=Ltbp1 PE=1 SV=1	186.845	1713	1.21284	0.278393	0.4555	0.802351		6	15.519	15.9087	15.632	14.7748	15.7397	15.71
A0A3Q4EGL1	Rbbp8	DNA endonuclease RBBP8 OS=Mus musculus OX=10090 GN=Rbbp8 PE=1 SV=1	28.097	247	0.986267	-0.0199504	0.9373	0.98515		6	10.8976	11.5918	11.2015	11.0393	11.4821	11.2293
A0A3Q4EGQ9	Map4k3	Mitogen-activated protein kinase kinase kinase kinase OS=Mus musculus OX=10090 GN=Map4k3 PE=1 SV=1	98.723	873	0.842756	-0.246813	0.02596	0.433695		6	14.464	14.3144	14.4229	14.7581	14.6034	14.5803
A0A3Q4EGS7	Fez2	Fasciculation and elongation protein zeta-2 OS=Mus musculus OX=10090 GN=Fez2 PE=1 SV=1	37.192	331	1.18165	0.240806	0.03128	0.448249		6	13.5032	13.4126	13.4793	13.1134	13.3505	13.2087
A0A3Q4EH04	Srsf7	MCG17902, isoform CRA_d OS=Mus musculus OX=10090 GN=Srsf7 PE=1 SV=1	15.763	137	0.888593	-0.170405	0.08137	0.532866		6	16.1905	16.4317	16.3563	16.5328	16.4761	16.4808
A0A3Q4EHV9	Eml4	Echinoderm microtubule-associated protein-like 4 OS=Mus musculus OX=10090 GN=Eml4 PE=1 SV=1	104.889	941	0.911094	-0.134328	0.34	0.734066		6	16.0965	16.391	16.1728	16.5288	16.2606	16.2739
A0A3Q4EI07	Ss18	Protein SSXT OS=Mus musculus OX=10090 GN=Ss18 PE=1 SV=1	4.377	41	0.908354	-0.138674	0.1263	0.581216		6	12.7191	12.9469	12.7659	12.9395	12.9859	12.9225
A0A3Q4EII3	Commd10	COMM domain containing 10, isoform CRA_a OS=Mus musculus OX=10090 GN=Commd10 PE=1 SV=1	16.87	150	0.97925	-0.0302503	0.283	0.704419		6	14.6724	14.6292	14.6244	14.7039	14.638	14.6749
A0A3Q4L2S1	Nubp2	Cytosolic Fe-S cluster assembly factor NUBP2 OS=Mus musculus OX=10090 GN=Nubp2 PE=1 SV=1	26.861	251	0.986708	-0.0193044	0.64	0.886209		6	16.5597	16.6577	16.5501	16.5875	16.5965	16.6415
A0A3Q4L2S8	Polr2d	DNA-directed RNA polymerase II subunit RPB4 OS=Mus musculus OX=10090 GN=Polr2d PE=1 SV=1	12.777	110	0.999366	-0.000915189	0.9914	0.998149		6	15.0952	15.325	15.2434	15.2801	15.1371	15.2492
A0A3Q4L326	Slc8a1	Sodium/calcium exchanger 1 (Fragment) OS=Mus musculus OX=10090 GN=Slc8a1 PE=1 SV=1	66.819	599	0.76442	-0.387562	0.2344	0.670778		6	12.7026	12.609	12.8225	13.6391	12.8262	12.8315
A0A452J888	Abhd3	Phospholipase ABHD3 OS=Mus musculus OX=10090 GN=Abhd3 PE=1 SV=1	40.326	360	1.148	0.199119	0.1896	0.630021		6	11.5927	11.3088	11.6825	11.2807	11.4422	11.2638
A0A494B8Y8	Yif1a	Protein YIF1A OS=Mus musculus OX=10090 GN=Yif1a PE=1 SV=1	26.439	241	1.0222	0.0316758	0.8926	0.971356		6	10.6408	10.0988	10.7559	10.373	10.6392	10.3882
A0A494B923	Papss2	Bifunctional 3'-phosphoadenosine 5'-phosphosulfate synthase 2 OS=Mus musculus OX=10090 GN=Papss2 PE=1 SV=1	69.485	614	1.06737	0.0940597	0.6052	0.873258		6	15.399	15.2975	15.3359	15.573	15.0277	15.1495
A0A494B952	Isoc1	Isochorismatase domain-containing protein 1 OS=Mus musculus OX=10090 GN=Isoc1 PE=1 SV=1	27.514	257	0.789972	-0.340126	0.1932	0.6322		6	12.8016	12.9668	13.2388	13.6948	13.1852	13.1475
A0A494B9B2	Sil1	Nucleotide exchange factor SIL1 OS=Mus musculus OX=10090 GN=Sil1 PE=1 SV=1	36.892	327	0.983752	-0.0236341	0.8699	0.963281		6	15.1679	14.8585	15.0973	15.2462	15.0379	14.9104
A0A494B9B9	Sdhaf2	Succinate dehydrogenase assembly factor 2, mitochondrial OS=Mus musculus OX=10090 GN=Sdhaf2 PE=1 SV=1	19.834	166	0.926768	-0.10972	0.1511	0.603549		6	13.6121	13.7018	13.7587	13.7108	13.8448	13.8461
A0A494B9G1	Mrpl49	39S ribosomal protein L49, mitochondrial (Fragment) OS=Mus musculus OX=10090 GN=Mrpl49 PE=1 SV=1	13.149	115	1.19764	0.2602	0.1124	0.563339		6	13.1349	12.7602	12.9095	12.6575	12.7997	12.5668
A0A494B9K4	Add3	Gamma-adducin OS=Mus musculus OX=10090 GN=Add3 PE=1 SV=1	78.318	700	1.00637	0.0091611	0.9683	0.994348		6	16.4332	15.9469	16.1591	16.4991	16.0037	16.009
A0A494B9L0	Akap8l	A-kinase anchor protein 8-like OS=Mus musculus OX=10090 GN=Akap8l PE=1 SV=1	67.885	607	0.981324	-0.0271983	0.734	0.919244		6	15.2918	15.2567	15.1825	15.4047	15.2166	15.1913
A0A494B9P5	Nme4	Nucleoside diphosphate kinase (Fragment) OS=Mus musculus OX=10090 GN=Nme4 PE=1 SV=1	18.417	166	1.03531	0.0500644	0.4437	0.796354		6	13.5351	13.4096	13.3986	13.4103	13.3238	13.459
A0A494B9V8	Ptar1	Protein prenyltransferase alpha subunit repeat containing 1 OS=Mus musculus OX=10090 GN=Ptar1 PE=1 SV=1	48.291	424	0.965225	-0.0510631	0.5138	0.828748		6	13.5021	13.4424	13.5868	13.6353	13.4476	13.6015
A0A494B9X0	Unc93b1	Protein unc-93 homolog B1 (Fragment) OS=Mus musculus OX=10090 GN=Unc93b1 PE=1 SV=1	15.678	138	0.978614	-0.0311887	0.89	0.970694		6	12.396	11.7499	12.3661	12.164	12.2019	12.2397
A0A494B9Y9	Zfpl1	Zinc finger protein-like 1 OS=Mus musculus OX=10090 GN=Zfpl1 PE=1 SV=1	33.711	306	1.05901	0.0827142	0.2147	0.657725		6	14.588	14.407	14.558	14.4361	14.4415	14.4272
A0A494BA00	Ska1	Spindle and kinetochore-associated protein 1 OS=Mus musculus OX=10090 GN=Ska1 PE=1 SV=1	8.686	78	0.99903	-0.00140038	0.995	0.998244		6	12.3322	13.0381	12.7483	12.7111	12.7876	12.6241
A0A494BA33	H2-K1	H-2 class I histocompatibility antigen, K-K alpha chain (Fragment) OS=Mus musculus OX=10090 GN=H2-K1 PE=1 SV=1	39.859	355	0.937629	-0.0929109	0.4193	0.783805		6	15.0464	14.7268	14.8105	14.88	14.9703	15.0121
A0A494BA39	Nedd4l	E3 ubiquitin-protein ligase OS=Mus musculus OX=10090 GN=Nedd4l PE=1 SV=1	100.906	872	1.16904	0.225329	0.1001	0.554643		6	16.9022	17.1247	17.0259	16.6308	16.9123	16.8338
A0A494BA97	Ostf1	Osteoclast-stimulating factor 1 OS=Mus musculus OX=10090 GN=Ostf1 PE=1 SV=1	23.394	212	1.08704	0.120405	0.5061	0.826089		6	15.1835	15.033	14.9235	15.2194	14.7942	14.765
A0A494BAG7	Bloc1s2	Biogenesis of lysosome-related organelles complex 1 subunit 2 OS=Mus musculus OX=10090 GN=Bloc1s2 PE=1 SV=1	12.038	104	1.10592	0.145243	0.06074	0.496267		6	14.0773	13.9326	13.993	13.7819	13.9015	13.8838
A0A494BAJ6	Arl3	ADP-ribosylation factor-like protein 3 OS=Mus musculus OX=10090 GN=Arl3 PE=1 SV=1	20.227	180	0.952532	-0.0701601	0.2548	0.685996		6	15.4484	15.4519	15.5353	15.545	15.4735	15.6276
A0A494BAP9	Smndc1	Survival of motor neuron-related-splicing factor 30 (Fragment) OS=Mus musculus OX=10090 GN=Smndc1 PE=1 SV=1	9.126	83	0.856252	-0.223893	0.1714	0.616216		6	14.1837	14.6295	14.3018	14.5629	14.624	14.5998
A0A494BAR5	Gpam	Glycerol-3-phosphate acyltransferase 1, mitochondrial (Fragment) OS=Mus musculus OX=10090 GN=Gpam PE=1 SV=1	14.506	124	1.08049	0.11169	0.6878	0.904092		6	10.8957	10.3468	10.8063	10.907	10.2333	10.5734
A0A494BB58	Ccs	Copper chaperone for superoxide dismutase OS=Mus musculus OX=10090 GN=Ccs PE=1 SV=1	24.23	228	0.99956	-0.000635143	0.9903	0.997926		6	14.1401	13.9903	14.0894	14.1104	14.0756	14.0358
A0A494BB63	Snx15	Sorting nexin-15 (Fragment) OS=Mus musculus OX=10090 GN=Snx15 PE=1 SV=1	21.782	193	1.00487	0.00701504	0.9075	0.975132		6	12.4152	12.3439	12.2585	12.2861	12.3117	12.3988
A0A494BB75	Wdr26	WD repeat-containing protein 26 OS=Mus musculus OX=10090 GN=Wdr26 PE=1 SV=1	78.549	729	0.967547	-0.0475965	0.04996	0.477227		6	16.6875	16.7046	16.6625	16.7506	16.7097	16.7369
A0A494BB93	Cuedc2	CUE domain-containing protein 2 OS=Mus musculus OX=10090 GN=Cuedc2 PE=1 SV=1	29.89	266	1.03245	0.0460692	0.6385	0.885987		6	14.4637	14.5685	14.4907	14.2991	14.5871	14.4985
A0A494BBB0	Capn1	Calpain-1 catalytic subunit (Fragment) OS=Mus musculus OX=10090 GN=Capn1 PE=1 SV=1	80.363	699	1.02605	0.0371036	0.1466	0.600881		6	18.1702	18.1081	18.1633	18.1051	18.1226	18.1026
A0A494BBC6	Fads1	Acyl-CoA (8-3)-desaturase OS=Mus musculus OX=10090 GN=Fads1 PE=1 SV=1	48.139	410	0.782287	-0.354231	0.1624	0.611048		6	15.1689	15.397	15.198	15.2202	15.7965	15.8098
A0A494BBE1	Pold4	DNA polymerase delta subunit 4 OS=Mus musculus OX=10090 GN=Pold4 PE=1 SV=1	11.693	102	0.843156	-0.246128	0.08263	0.535355		6	11.6913	11.8565	11.5205	12.0208	11.917	11.8689
A0A494BBF6	Stub1	STIP1 homology and U box-containing protein 1 OS=Mus musculus OX=10090 GN=Stub1 PE=1 SV=1	31.161	268	0.955793	-0.0652299	0.08884	0.546761		6	16.7139	16.78	16.6903	16.772	16.8105	16.7975
A0A494BBG2	Mcrip2	MAPK-regulated corepressor-interacting protein 2 OS=Mus musculus OX=10090 GN=Mcrip2 PE=1 SV=1	16.034	145	1.07977	0.110727	0.1937	0.6322		6	13.9565	14.1081	13.9938	13.8092	13.9964	13.9207
A0A494BBN2	Mrpl28	39S ribosomal protein L28, mitochondrial OS=Mus musculus OX=10090 GN=Mrpl28 PE=1 SV=1	29.373	250	1.00153	0.00219917	0.9533	0.989571		6	15.6132	15.6758	15.6055	15.5746	15.6544	15.6589
A0A494BBN4	Gm550	Uncharacterized protein OS=Mus musculus OX=10090 GN=Gm550 PE=4 SV=1	20.538	184	1.02306	0.0328845	0.9187	0.97774		6	12.1562	11.8343	12.8234	12.0749	12.3278	12.3124
A0A494BBP5	Fas	Tumor necrosis factor receptor superfamily member 6 OS=Mus musculus OX=10090 GN=Fas PE=1 SV=1	35.338	309	0.762656	-0.390895	0.2109	0.655601		6	14.6508	13.9729	14.5982	15.0916	14.6653	14.6376
A0A494BBP6	Nt5c2	Cytosolic purine 5'-nucleotidase OS=Mus musculus OX=10090 GN=Nt5c2 PE=1 SV=1	61.052	528	0.935534	-0.0961373	0.3424	0.734102		6	15.3189	15.4042	15.5355	15.3891	15.5833	15.5746
A0A498WFS2	Ubxn1	UBX domain-containing protein 1 OS=Mus musculus OX=10090 GN=Ubxn1 PE=1 SV=1	29.93	262	1.03347	0.0475004	0.1023	0.557075		6	15.9065	15.8453	15.9012	15.8302	15.8585	15.8219
A0A498WGK2	Nars	Asparagine--tRNA ligase, cytoplasmic OS=Mus musculus OX=10090 GN=Nars PE=1 SV=1	64.208	558	1.01056	0.0151581	0.8639	0.962631		6	18.4682	18.4781	18.4854	18.6276	18.3775	18.3811
A0A498WGK6	Tm9sf3	Transmembrane 9 superfamily member OS=Mus musculus OX=10090 GN=Tm9sf3 PE=1 SV=1	67.508	584	1.10179	0.139845	0.1336	0.590087		6	17.5739	17.448	17.5416	17.2529	17.4441	17.447
A1BN54	Actn1	Alpha actinin 1a OS=Mus musculus OX=10090 GN=Actn1 PE=1 SV=1	102.72	887	0.975778	-0.0353748	0.6783	0.899085		6	17.5839	17.3663	17.483	17.6084	17.478	17.4529
A1L3P4	Slc9a6	Sodium/hydrogen exchanger OS=Mus musculus OX=10090 GN=Slc9a6 PE=1 SV=1	77.953	702	1.07734	0.107473	0.2174	0.660173		6	13.498	13.3545	13.5725	13.3409	13.3226	13.439
A1Y9I9	Tomt	Transmembrane O-methyltransferase homolog OS=Mus musculus OX=10090 GN=Tomt PE=1 SV=1	28.846	258	0.930146	-0.10447	0.7307	0.917944		6	9.94855	9.77083	10.1557	9.58487	10.4803	10.1233
A2A3Z2	Zbtb33	Transcriptional regulator Kaiso (Fragment) OS=Mus musculus OX=10090 GN=Zbtb33 PE=1 SV=1	67.956	617	0.837177	-0.256395	0.2387	0.67446		6	8.8962	9.53044	9.223	9.52734	9.46082	9.43067
A2A432	Cul4b	Cullin-4B OS=Mus musculus OX=10090 GN=Cul4b PE=1 SV=1	110.699	970	0.980046	-0.029078	0.8905	0.970809		6	15.6099	15.9298	16.211	16.1375	15.8575	15.8429
A2A4A6	Plcg1	1-phosphatidylinositol 4,5-bisphosphate phosphodiesterase gamma OS=Mus musculus OX=10090 GN=Plcg1 PE=1 SV=1	148.534	1290	0.914222	-0.129384	0.2004	0.639376		6	17.2525	17.184	17.2723	17.5238	17.3086	17.2644
A2A4B3	Lpin3	Phosphatidate phosphatase LPIN3 OS=Mus musculus OX=10090 GN=Lpin3 PE=1 SV=1	90.425	817	1.09675	0.133229	0.1502	0.602268		6	12.9951	13.1124	13.2071	12.8898	13.0362	12.9888
A2A4L0	Plekhh3	Pleckstrin homology domain-containing family H member 3 (Fragment) OS=Mus musculus OX=10090 GN=Plekhh3 PE=1 SV=1	27.621	247	0.976894	-0.0337254	0.7503	0.925748		6	12.6752	12.4474	12.6411	12.7593	12.5469	12.5586
A2A4P0	Dhx8	ATP-dependent RNA helicase DHX8 OS=Mus musculus OX=10090 GN=Dhx8 PE=2 SV=1	142.572	1244	0.908899	-0.137808	0.1549	0.605081		6	13.518	13.7766	13.6836	13.7917	13.8375	13.7624
A2A547	Rpl19	Ribosomal protein L19 OS=Mus musculus OX=10090 GN=Rpl19 PE=1 SV=1	23.248	194	1.00668	0.00960849	0.8608	0.961274		6	16.1989	16.344	16.2407	16.292	16.1979	16.265
A2A5J5	Neurl2	Neuralized-like protein 2 OS=Mus musculus OX=10090 GN=Neurl2 PE=1 SV=1	31.484	285	1.03984	0.0563613	0.5497	0.844773		6	10.4849	10.6357	10.4035	10.517	10.4918	10.3462
A2A5R2	Arfgef2	Brefeldin A-inhibited guanine nucleotide-exchange protein 2 OS=Mus musculus OX=10090 GN=Arfgef2 PE=1 SV=1	202.24	1792	1.0148	0.0211916	0.867	0.962957		6	16.3472	16.091	16.2769	16.3988	16.1215	16.1312
A2A5R8	Stau1	Double-stranded RNA-binding protein Staufen homolog 1 OS=Mus musculus OX=10090 GN=Stau1 PE=1 SV=1	53.747	485	1.0208	0.0297001	0.3207	0.728852		6	17.1001	17.1814	17.1128	17.0876	17.1091	17.1085
A2A5V3	Sh3bp1	SH3 domain-binding protein 1 OS=Mus musculus OX=10090 GN=Sh3bp1 PE=1 SV=1	64.463	582	0.975665	-0.0355424	0.5323	0.83959		6	13.092	12.9894	13.0883	13.1109	13.1497	13.0157
A2A5Z6	Smurf2	E3 ubiquitin-protein ligase SMURF2 OS=Mus musculus OX=10090 GN=Smurf2 PE=1 SV=1	86.175	748	1.1142	0.156009	0.07982	0.532724		6	13.827	13.9123	13.6878	13.6481	13.6784	13.6326
A2A690	Tanc2	Protein TANC2 OS=Mus musculus OX=10090 GN=Tanc2 PE=1 SV=1	220.263	1994	1.08651	0.119703	0.3553	0.74215		6	12.5142	12.8127	12.4518	12.4541	12.4389	12.5266
A2A699	Fam171a2	Protein FAM171A2 OS=Mus musculus OX=10090 GN=Fam171a2 PE=1 SV=1	87.487	822	0.908789	-0.137983	0.06343	0.502533		6	13.3671	13.3308	13.3707	13.5965	13.4214	13.4648
A2A6A1	Gpatch8	G patch domain-containing protein 8 OS=Mus musculus OX=10090 GN=Gpatch8 PE=1 SV=1	164.987	1505	0.925018	-0.112447	0.3333	0.73097		6	15.1925	15.4279	15.4473	15.3459	15.5318	15.5275
A2A6H1	Lasp1	LIM and SH3 domain protein 1 (Fragment) OS=Mus musculus OX=10090 GN=Lasp1 PE=1 SV=1	6.509	56	0.909858	-0.136287	0.1201	0.573249		6	12.7291	12.6327	12.749	12.7247	12.9203	12.8748
A2A6J4	Lsp1	Lymphocyte-specific protein 1 OS=Mus musculus OX=10090 GN=Lsp1 PE=1 SV=1	35.763	322	0.856884	-0.222828	0.3823	0.76267		6	14.433	13.999	14.1417	14.79	14.2278	14.2245
A2A6Q5	Cdc27	Cell division cycle protein 27 homolog OS=Mus musculus OX=10090 GN=Cdc27 PE=1 SV=1	91.842	825	1.05164	0.0726449	0.6978	0.907545		6	15.7401	16.2563	15.7694	15.7627	15.8577	15.9273
A2A6S1	Tmem104	Transmembrane protein 104 OS=Mus musculus OX=10090 GN=Tmem104 PE=1 SV=1	55.751	495	1.01701	0.0243404	0.7858	0.933462		6	14.8934	14.6354	14.8286	14.8149	14.7648	14.7048
A2A6T1	Cdr2l	Cerebellar degeneration-related protein 2-like OS=Mus musculus OX=10090 GN=Cdr2l PE=1 SV=1	53.213	465	1.08746	0.120963	0.05981	0.4943		6	16.9121	16.8098	16.7655	16.7026	16.7392	16.6827
A2A6U3	Sept9	Septin 9 OS=Mus musculus OX=10090 GN=Sept9 PE=1 SV=1	63.773	565	1.16569	0.221188	0.008742	0.380757		6	18.7842	18.9161	18.819	18.5707	18.6473	18.6377
A2A791	Zmym4	Zinc finger MYM-type protein 4 OS=Mus musculus OX=10090 GN=Zmym4 PE=1 SV=1	172.438	1549	0.901694	-0.14929	0.03019	0.444332		6	14.0782	14.18	14.136	14.2132	14.3268	14.302
A2A7A7	H6pd	GDH/6PGL endoplasmic bifunctional protein OS=Mus musculus OX=10090 GN=H6pd PE=1 SV=1	89.91	797	0.896032	-0.158378	0.2693	0.69669		6	16.6571	16.9856	17.0184	16.9568	17.0844	17.0951
A2A7S7	Yars	Tyrosine--tRNA ligase OS=Mus musculus OX=10090 GN=Yars PE=1 SV=1	63.002	564	0.938413	-0.0917045	0.5167	0.830704		6	18.5213	18.4932	18.477	18.8455	18.4518	18.4692
A2A7U0	Zmym1	Zinc finger, MYM domain-containing 1 (Fragment) OS=Mus musculus OX=10090 GN=Zmym1 PE=1 SV=1	9.041	83	1.03332	0.0472886	0.361	0.747078		6	12.4314	12.5395	12.4403	12.3652	12.4663	12.4379
A2A821	Azin2	Antizyme inhibitor 2 (Fragment) OS=Mus musculus OX=10090 GN=Azin2 PE=4 SV=8	24.949	233	1.067	0.0935567	0.5229	0.834474		6	12.5325	12.784	12.3948	12.3378	12.5617	12.5311
A2A839	Epb41	Protein 4.1 OS=Mus musculus OX=10090 GN=Epb41 PE=1 SV=1	72.424	639	0.936523	-0.0946144	0.4995	0.823817		6	14.2793	14.2337	14.2443	14.6007	14.2204	14.2201
A2A8R0	Zfyve9	Zinc finger FYVE domain-containing protein OS=Mus musculus OX=10090 GN=Zfyve9 PE=1 SV=1	152.417	1397	0.972294	-0.0405348	0.653	0.891974		6	13.5652	13.7192	13.5149	13.7444	13.6267	13.5498
A2A8R7	Tut4	Terminal uridylyltransferase 4 OS=Mus musculus OX=10090 GN=Tut4 PE=1 SV=1	185.126	1648	0.869932	-0.201025	0.008637	0.380757		6	14.1567	14.0912	14.1858	14.4037	14.3359	14.2972
A2A8U2	Tmem201	Transmembrane protein 201 OS=Mus musculus OX=10090 GN=Tmem201 PE=1 SV=1	72.5	664	1.37791	0.46248	0.281	0.704025		6	8.946	8.96022	8.28961	7.6786	8.63687	8.49292
A2A9C3	Szt2	KICSTOR complex protein SZT2 OS=Mus musculus OX=10090 GN=Szt2 PE=1 SV=1	377.627	3431	0.852412	-0.230377	0.05788	0.494124		6	11.9999	12.2176	11.9285	12.2974	12.2714	12.2683
A2A9C6	Med8	Mediator of RNA polymerase II transcription subunit 8 (Fragment) OS=Mus musculus OX=10090 GN=Med8 PE=1 SV=1	8.475	75	1.05339	0.075036	0.6419	0.886348		6	12.8913	13.3789	13.0263	12.9547	13.0553	13.0615
A2A9F7	Gpn2	GPN-loop GTPase 2 OS=Mus musculus OX=10090 GN=Gpn2 PE=1 SV=1	31.814	287	1.10028	0.137867	0.2262	0.666419		6	11.0348	11.019	10.8714	10.9882	10.7097	10.8136
A2A9I0	Gosr2	Golgi SNAP receptor complex member 2 OS=Mus musculus OX=10090 GN=Gosr2 PE=1 SV=1	19.572	165	0.998629	-0.00197932	0.9866	0.997393		6	16.0756	15.9306	16.0358	16.2202	15.9181	15.9096
A2A9K3	Cep85	Centrosomal protein of 85 kDa OS=Mus musculus OX=10090 GN=Cep85 PE=1 SV=1	85.098	759	0.912235	-0.132522	0.331	0.73097		6	15.257	15.4007	15.296	15.6623	15.407	15.2819
A2A9V7	Slc25a19	Mitochondrial thiamine pyrophosphate carrier (Fragment) OS=Mus musculus OX=10090 GN=Slc25a19 PE=1 SV=8	25.313	225	1.11112	0.15202	0.4444	0.796684		6	10.5399	10.4378	10.5834	10.0404	10.6336	10.4311
A2A9Z1	Dmd	Dystrophin OS=Mus musculus OX=10090 GN=Dmd PE=1 SV=1	68.927	604	0.976416	-0.0344316	0.7616	0.929046		6	15.0362	15.146	14.9728	15.2708	15.0149	14.9726
A2AA85	Szrd1	SUZ domain-containing protein 1 (Fragment) OS=Mus musculus OX=10090 GN=Szrd1 PE=1 SV=1	16.277	146	0.983843	-0.0234993	0.5751	0.857772		6	15.6375	15.6302	15.5736	15.7012	15.5925	15.618
A2AAE1	Kiaa1109	Transmembrane protein KIAA1109 OS=Mus musculus OX=10090 GN=Kiaa1109 PE=1 SV=4	555.365	5005	0.969333	-0.0449362	0.6908	0.904726		6	12.5286	12.7659	12.7702	12.8687	12.6796	12.6511
A2AAN0	Exoc7	Exocyst complex component 7 OS=Mus musculus OX=10090 GN=Exoc7 PE=1 SV=1	78.506	684	1.01352	0.0193729	0.8175	0.944877		6	16.7612	16.5682	16.6517	16.7506	16.5727	16.5997
A2AAN2	Srp68	Signal recognition particle subunit SRP68 OS=Mus musculus OX=10090 GN=Srp68 PE=1 SV=1	65.953	587	1.01364	0.0195416	0.7131	0.913451		6	17.0514	17.1913	17.0645	17.1248	17.0696	17.0541
A2AAU3	Helz	Probable helicase with zinc finger domain OS=Mus musculus OX=10090 GN=Helz PE=1 SV=1	182.041	1616	0.985677	-0.0208138	0.5334	0.840112		6	14.6305	14.5848	14.5376	14.5775	14.6104	14.6276
A2AAV6	Metrnl	Meteorin-like protein (Fragment) OS=Mus musculus OX=10090 GN=Metrnl PE=1 SV=1	24.161	217	1.17145	0.228299	0.2942	0.711746		6	11.8308	12.3045	11.9474	11.5699	11.8299	11.9981
A2AAX3	Klhl15	Kelch-like protein 15 OS=Mus musculus OX=10090 GN=Klhl15 PE=2 SV=1	69.745	604	0.998163	-0.00265332	0.9917	0.998149		6	14.4495	13.7572	14.185	14.3877	13.9881	14.0239
A2AAY5	Sh3pxd2b	SH3 and PX domain-containing protein 2B OS=Mus musculus OX=10090 GN=Sh3pxd2b PE=1 SV=1	101.517	908	1.12332	0.167767	0.22	0.660223		6	16.3976	16.4032	16.3358	15.9944	16.3777	16.2613
A2ABV5	Med14	Mediator of RNA polymerase II transcription subunit 14 OS=Mus musculus OX=10090 GN=Med14 PE=1 SV=1	160.966	1459	0.893279	-0.162818	0.1988	0.637576		6	14.704	15.0407	14.7644	15.0418	14.9755	14.9803
A2ABY3	Pcyt2	Ethanolamine-phosphate cytidylyltransferase OS=Mus musculus OX=10090 GN=Pcyt2 PE=1 SV=1	43.446	386	0.877061	-0.189251	0.1067	0.559577		6	15.8745	16.1325	16.0007	16.0895	16.2649	16.2211
A2ACG7	Rpn2	Dolichyl-diphosphooligosaccharide--protein glycosyltransferase subunit 2 OS=Mus musculus OX=10090 GN=Rpn2 PE=1 SV=1	67.502	615	1.02616	0.0372515	0.5463	0.844356		6	17.6401	17.5226	17.5408	17.4447	17.5819	17.5651
A2ACV6	Soga1	Protein SOGA1 OS=Mus musculus OX=10090 GN=Soga1 PE=1 SV=1	183.145	1654	1.02144	0.0306069	0.6006	0.871862		6	16.7893	16.8973	16.8004	16.7256	16.8697	16.7999
A2ADA5	Pusl1	tRNA pseudouridine synthase-like 1 OS=Mus musculus OX=10090 GN=Pusl1 PE=1 SV=1	31.993	291	1.05598	0.0785845	0.09435	0.55073		6	14.1479	14.0463	14.1161	14.01	14.0642	14.0003
A2ADA6	Acap3	ArfGAP with coiled-coil, ankyrin repeat and PH domains 3 OS=Mus musculus OX=10090 GN=Acap3 PE=1 SV=1	92.334	829	1.10437	0.143219	0.1724	0.616273		6	13.5689	13.626	13.4498	13.5389	13.3668	13.3094
A2ADB1	Spen	Msx2-interacting protein OS=Mus musculus OX=10090 GN=Spen PE=1 SV=1	395.983	3620	0.995948	-0.00585719	0.9118	0.976061		6	13.6954	13.8643	13.7926	13.7914	13.8041	13.7745
A2ADE0	Plekhm2	Pleckstrin homology domain-containing family M member 2 OS=Mus musculus OX=10090 GN=Plekhm2 PE=1 SV=1	112.151	1013	0.913431	-0.130633	0.144	0.598485		6	13.325	13.3487	13.257	13.5737	13.3822	13.3667
A2ADR8	Ppp1r8	Nuclear inhibitor of protein phosphatase 1 OS=Mus musculus OX=10090 GN=Ppp1r8 PE=1 SV=1	38.4	350	0.948875	-0.0757098	0.2593	0.688175		6	15.0661	15.2514	15.1943	15.2813	15.2224	15.2351
A2ADY9	Ddi2	Protein DDI1 homolog 2 OS=Mus musculus OX=10090 GN=Ddi2 PE=1 SV=1	44.591	399	0.946027	-0.0800461	0.1374	0.594073		6	14.6569	14.6879	14.6972	14.8335	14.7586	14.6901
A2AE27	Ampd2	AMP deaminase OS=Mus musculus OX=10090 GN=Ampd2 PE=1 SV=1	94.696	824	1.0613	0.0858386	0.1217	0.574311		6	17.5376	17.5828	17.5592	17.3904	17.5138	17.5178
A2AEC2	Tceal3	Transcription elongation factor A protein-like 3 (Fragment) OS=Mus musculus OX=10090 GN=Tceal3 PE=1 SV=1	19.926	176	0.9456	-0.080698	0.6939	0.906143		6	12.5982	12.9725	12.7088	12.5381	13.0506	12.9329
A2AED8	Spata6	Spermatogenesis-associated protein 6 OS=Mus musculus OX=10090 GN=Spata6 PE=1 SV=1	54.277	472	1.04448	0.0627852	0.5979	0.870165		6	12.8839	12.8105	13.0102	12.6534	12.9448	12.9179
A2AEG2	Ofd1	Oral-facial-digital syndrome 1 gene homolog (Human) OS=Mus musculus OX=10090 GN=Ofd1 PE=1 SV=1	117.633	1019	0.954692	-0.0668934	0.2947	0.711843		6	15.1091	15.2	15.1259	15.295	15.1287	15.2121
A2AES3	Otud5	OTU domain-containing protein 5 OS=Mus musculus OX=10090 GN=Otud5 PE=1 SV=1	55.923	517	0.96603	-0.0498601	0.5341	0.840405		6	14.2096	14.3935	14.2782	14.4329	14.2597	14.3383
A2AEW0	Tfe3	Transcription factor E3 OS=Mus musculus OX=10090 GN=Tfe3 PE=1 SV=1	57.737	537	0.971396	-0.0418686	0.5354	0.840817		6	13.7033	13.9085	13.848	13.8405	13.8745	13.8704
A2AEX8	Fhl1	Four and a half LIM domains 1, isoform CRA_b OS=Mus musculus OX=10090 GN=Fhl1 PE=1 SV=1	33.564	296	1.5799	0.659836	0.07196	0.52588		6	17.4646	16.5487	17.1688	16.3511	16.4538	16.3977
A2AF47	Dock11	Dedicator of cytokinesis protein 11 OS=Mus musculus OX=10090 GN=Dock11 PE=1 SV=1	237.771	2073	1.022	0.0313881	0.7859	0.933462		6	15.6532	15.5502	15.7426	15.4621	15.7826	15.6071
A2AFF6	Stag2	Cohesin subunit SA-2 OS=Mus musculus OX=10090 GN=Stag2 PE=1 SV=1	145.706	1268	0.884224	-0.177516	0.1901	0.630021		6	14.4303	14.6691	14.4959	14.8785	14.5878	14.6614
A2AFI9	Rbbp7	Histone-binding protein RBBP7 OS=Mus musculus OX=10090 GN=Rbbp7 PE=1 SV=1	43.596	386	0.972835	-0.0397323	0.7916	0.934883		6	15.9109	16.3705	16.1474	16.0893	16.2315	16.2272
A2AFP5	Rab9	RAB9, member RAS oncogene family (Fragment) OS=Mus musculus OX=10090 GN=Rab9 PE=1 SV=1	22.946	202	0.8042	-0.314373	0.1411	0.594493		6	16.4439	16.0216	16.2607	16.7868	16.503	16.3795
A2AFQ0	Huwe1	E3 ubiquitin-protein ligase HUWE1 OS=Mus musculus OX=10090 GN=Huwe1 PE=1 SV=1	482.692	4378	0.940394	-0.0886626	0.1753	0.620396		6	17.6704	17.8461	17.7726	17.8867	17.8358	17.8325
A2AFQ2	Hsd17b10	3-hydroxyacyl-CoA dehydrogenase type-2 OS=Mus musculus OX=10090 GN=Hsd17b10 PE=1 SV=1	28.374	271	0.97189	-0.0411358	0.3414	0.734102		6	16.9608	16.8856	16.9729	16.928	17.0126	17.0021
A2AFQ9	Gemin5	Gem-associated protein 5 OS=Mus musculus OX=10090 GN=Gemin5 PE=1 SV=1	166.521	1501	0.994848	-0.00745143	0.9343	0.984238		6	16.7005	16.9932	16.863	16.8466	16.8665	16.866
A2AG58	Bclaf3	BCLAF1 and THRAP3 family member 3 OS=Mus musculus OX=10090 GN=Bclaf3 PE=1 SV=1	90.111	752	0.962197	-0.0555963	0.7764	0.932589		6	11.0036	11.6053	11.4253	11.4223	11.3211	11.4577
A2AGH8	Med12	Mediator of RNA polymerase II transcription subunit 12 OS=Mus musculus OX=10090 GN=Med12 PE=1 SV=1	240.877	2157	0.924574	-0.113139	0.1908	0.630021		6	14.6181	14.8379	14.6829	14.7724	14.8775	14.8283
A2AGL5	Aven	Apoptosis, caspase activation inhibitor, isoform CRA_c OS=Mus musculus OX=10090 GN=Aven PE=1 SV=1	24.073	217	0.92177	-0.117521	0.322	0.729314		6	13.233	13.5055	13.5195	13.6292	13.4867	13.4948
A2AGP1	Trim44	Tripartite motif-containing protein 44 (Fragment) OS=Mus musculus OX=10090 GN=Trim44 PE=1 SV=1	10.099	87	1.03676	0.0520798	0.7175	0.914803		6	13.3697	13.5871	13.5173	13.2063	13.5862	13.5253
A2AGS2	Map2k6	Dual-specificity mitogen-activated protein kinase kinase 6 OS=Mus musculus OX=10090 GN=Map2k6 PE=1 SV=1	32.774	293	1.01141	0.0163619	0.9526	0.989439		6	13.2291	13.5295	13.1367	12.8234	13.4795	13.5433
A2AH22	Ambra1	Activating molecule in BECN1-regulated autophagy protein 1 OS=Mus musculus OX=10090 GN=Ambra1 PE=1 SV=1	142.879	1300	0.990355	-0.0139818	0.9044	0.974103		6	13.754	13.9189	13.8602	14.0492	13.8021	13.7237
A2AH27	Nudt9	ADP-ribose pyrophosphatase, mitochondrial (Fragment) OS=Mus musculus OX=10090 GN=Nudt9 PE=1 SV=1	23.668	213	1.00831	0.0119362	0.8995	0.972382		6	14.5774	14.7986	14.5872	14.5449	14.6614	14.7211
A2AH75	Kif1b	Kinesin family member 1B, isoform CRA_a OS=Mus musculus OX=10090 GN=Kif1b PE=1 SV=1	130.051	1150	1.06212	0.0869429	0.03924	0.459186		6	16.0635	15.9866	16.019	15.9713	15.927	15.91
A2AHL1	Ano3	Anoctamin-3 OS=Mus musculus OX=10090 GN=Ano3 PE=1 SV=1	114.568	981	1.41188	0.49762	0.2232	0.663402		6	11.2213	10.8583	11.365	10.031	10.9148	11.0059
A2AHY3	Id1	DNA-binding protein inhibitor ID-1 OS=Mus musculus OX=10090 GN=Id1 PE=1 SV=1	17.898	168	1.08128	0.112739	0.3907	0.767476		6	12.2321	12.5738	12.419	12.1858	12.2964	12.4045
A2AI05	Ndor1	NADPH-dependent diflavin oxidoreductase 1 OS=Mus musculus OX=10090 GN=Ndor1 PE=2 SV=1	67.183	598	0.958291	-0.0614649	0.4663	0.807871		6	14.3708	14.6118	14.4297	14.524	14.4954	14.5773
A2AI08	Tprn	Taperin OS=Mus musculus OX=10090 GN=Tprn PE=1 SV=1	80.089	749	1.26945	0.344201	0.2387	0.67446		6	11.2299	12.0427	11.5655	11.4196	11.1516	11.2343
A2AI57	Trpm7	Transient receptor potential cation channel subfamily M member 7 OS=Mus musculus OX=10090 GN=Trpm7 PE=1 SV=1	212.328	1862	0.89365	-0.162219	0.2493	0.680713		6	15.0297	14.8629	14.9267	15.3169	15.0373	14.9519
A2AI91	Phka1	Phosphorylase b kinase regulatory subunit OS=Mus musculus OX=10090 GN=Phka1 PE=1 SV=1	132.317	1182	0.986481	-0.019637	0.756	0.927821		6	14.8137	14.7035	14.7304	14.8652	14.7338	14.7075
A2AIH8	Pir	Pirin (Fragment) OS=Mus musculus OX=10090 GN=Pir PE=1 SV=1	27.943	253	0.951395	-0.0718842	0.3904	0.767476		6	17.0118	16.9562	16.9147	17.171	16.9576	16.9697
A2AIV2	Virma	Protein virilizer homolog OS=Mus musculus OX=10090 GN=Virma PE=1 SV=1	201.439	1811	0.887992	-0.171382	0.1718	0.616216		6	14.7896	15.0993	14.8277	15.0101	15.1135	15.1072
A2AIW3	Entr1	Endosome-associated-trafficking regulator 1 OS=Mus musculus OX=10090 GN=Entr1 PE=1 SV=1	45.727	409	1.15808	0.211738	0.1538	0.605081		6	12.9691	13.0493	12.8547	12.6655	12.9569	12.6154
A2AJ15	Man1b1	Endoplasmic reticulum mannosyl-oligosaccharide 1,2-alpha-mannosidase OS=Mus musculus OX=10090 GN=Man1b1 PE=1 SV=1	75.15	658	1.00819	0.0117641	0.8816	0.967287		6	16.0807	16.0114	16.1944	15.9835	16.1538	16.1139
A2AJ88	Pnpla7	Patatin-like phospholipase domain-containing protein 7 OS=Mus musculus OX=10090 GN=Pnpla7 PE=1 SV=1	150.494	1352	0.915967	-0.126632	0.1925	0.632194		6	9.68711	9.63307	9.70321	9.88993	9.86787	9.6455
A2AJG0	Rpp38	Ribonuclease P protein subunit p38 OS=Mus musculus OX=10090 GN=Rpp38 PE=1 SV=1	31.19	280	1.02724	0.0387753	0.6793	0.899159		6	12.5841	12.742	12.4437	12.5328	12.5759	12.5448
A2AJI0	Map7d1	MAP7 domain-containing protein 1 OS=Mus musculus OX=10090 GN=Map7d1 PE=1 SV=1	93.276	846	1.13897	0.187727	0.01631	0.418373		6	16.9001	16.8747	16.7814	16.6459	16.7235	16.6236
A2AJQ2	Dpy19l4	Probable C-mannosyltransferase DPY19L4 (Fragment) OS=Mus musculus OX=10090 GN=Dpy19l4 PE=1 SV=1	57.755	496	1.21492	0.280859	0.3776	0.759462		6	11.5651	11.0194	11.9867	11.2144	11.3274	11.1869
A2AJT5	Pnisr	Arginine/serine-rich protein PNISR OS=Mus musculus OX=10090 GN=Pnisr PE=1 SV=1	93.195	814	0.963435	-0.0537402	0.508	0.827121		6	13.4114	13.6261	13.4021	13.5557	13.5241	13.521
A2AJW4	Ppp1r3d	Protein phosphatase 1 regulatory subunit OS=Mus musculus OX=10090 GN=Ppp1r3d PE=1 SV=1	30.51	279	0.912934	-0.131418	0.4005	0.772953		6	14.0973	14.1568	14.0083	14.4793	14.0419	14.1355
A2AJY2	Col15a1	Collagen alpha-1(XV) chain OS=Mus musculus OX=10090 GN=Col15a1 PE=1 SV=1	138.292	1345	1.01734	0.0248022	0.9542	0.989571		6	15.142	15.151	15.7488	16.0271	14.951	14.9893
A2AKD7	Snta1	Alpha-1-syntrophin OS=Mus musculus OX=10090 GN=Snta1 PE=1 SV=1	53.283	499	0.949471	-0.074804	0.7601	0.928718		6	13.5005	13.5058	13.4203	14.0042	13.3067	13.3402
A2AKH7	Lrrc57	Leucine-rich repeat-containing protein 57 (Fragment) OS=Mus musculus OX=10090 GN=Lrrc57 PE=1 SV=8	24.132	218	1.02854	0.0405999	0.549	0.844598		6	13.5208	13.398	13.3315	13.4296	13.3637	13.3352
A2AKX3	Setx	Probable helicase senataxin OS=Mus musculus OX=10090 GN=Setx PE=1 SV=1	297.589	2646	0.95375	-0.0683167	0.7454	0.922971		6	11.7187	12.1212	11.8049	11.6631	12.1883	11.9983
A2AL12	Hnrnpa3	Heterogeneous nuclear ribonucleoprotein A3 OS=Mus musculus OX=10090 GN=Hnrnpa3 PE=1 SV=1	34.476	318	0.890823	-0.16679	0.06452	0.504749		6	18.7833	18.9945	18.8227	19.0538	19.0134	19.0337
A2ALA4	Med22	Mediator of RNA polymerase II transcription subunit 22 (Fragment) OS=Mus musculus OX=10090 GN=Med22 PE=1 SV=1	19.562	168	1.01874	0.0267885	0.7518	0.926668		6	10.3112	10.1139	10.0831	10.1209	10.2089	10.098
A2ALB1	Rexo4	RNA exonuclease 4 (Fragment) OS=Mus musculus OX=10090 GN=Rexo4 PE=1 SV=1	40.096	363	0.948079	-0.0769201	0.6582	0.892763		6	15.7438	16.2944	15.9909	16.0433	16.1313	16.0853
A2ALF3	Dnajc8	DnaJ homolog subfamily C member 8 OS=Mus musculus OX=10090 GN=Dnajc8 PE=1 SV=1	27.487	234	0.852622	-0.230022	0.03996	0.460444		6	16.8407	17.1028	16.9743	17.1843	17.2262	17.1974
A2ALP5	Fgd1	FYVE, RhoGEF and PH domain-containing protein 1 OS=Mus musculus OX=10090 GN=Fgd1 PE=1 SV=1	89.006	791	0.961725	-0.0563033	0.448	0.799199		6	14.5198	14.5279	14.5613	14.7169	14.4931	14.5678
A2ALR9	Usp48	Ubiquitin carboxyl-terminal hydrolase 48 OS=Mus musculus OX=10090 GN=Usp48 PE=1 SV=1	118.771	1036	0.889843	-0.168378	0.1161	0.566764		6	15.7202	16.0066	15.8855	16.0129	16.0605	16.0441
A2ALU4	Shroom2	Protein Shroom2 OS=Mus musculus OX=10090 GN=Shroom2 PE=1 SV=1	164.703	1481	0.97568	-0.0355204	0.8673	0.962986		6	13.8378	14.0523	14.2341	13.7524	14.2068	14.2715
A2ALW5	Dnajc25	DnaJ homolog subfamily C member 25 OS=Mus musculus OX=10090 GN=Dnajc25 PE=1 SV=1	41.937	357	1.05231	0.073564	0.1109	0.561376		6	16.3898	16.3553	16.2761	16.2427	16.2709	16.2869
A2AM05	Cntln	Centlein OS=Mus musculus OX=10090 GN=Cntln PE=1 SV=1	160.747	1397	1.03356	0.0476232	0.5193	0.832869		6	14.6141	14.8346	14.6728	14.6604	14.6841	14.6343
A2AM74	Kif17	Kinesin-like protein KIF17 OS=Mus musculus OX=10090 GN=Kif17 PE=1 SV=1	85.366	756	1.11911	0.162349	0.1007	0.555052		6	14.1114	13.8681	13.9113	13.7892	13.8305	13.7842
A2AMC3	Pofut1	GDP-fucose protein O-fucosyltransferase 1 OS=Mus musculus OX=10090 GN=Pofut1 PE=1 SV=1	40.02	352	1.05404	0.0759247	0.1313	0.584744		6	16.894	16.8385	16.7975	16.8221	16.7552	16.7248
A2AMW0	Capzb	F-actin-capping protein subunit beta OS=Mus musculus OX=10090 GN=Capzb PE=1 SV=1	29.295	260	1.00186	0.00268313	0.9734	0.995469		6	18.3681	18.173	18.2512	18.3617	18.2078	18.2147
A2AMY5	Ubap2	Ubiquitin-associated protein 2 OS=Mus musculus OX=10090 GN=Ubap2 PE=1 SV=1	117.835	1131	1.03538	0.050164	0.6925	0.905435		6	16.4198	16.7946	16.5908	16.4584	16.6024	16.5939
A2AN08	Ubr4	E3 ubiquitin-protein ligase UBR4 OS=Mus musculus OX=10090 GN=Ubr4 PE=1 SV=1	572.29	5180	1.04682	0.0660116	0.03588	0.453008		6	18.7272	18.6927	18.6697	18.647	18.6398	18.6046
A2AN84	Mpp1	55 kDa erythrocyte membrane protein OS=Mus musculus OX=10090 GN=Mpp1 PE=1 SV=1	50.536	452	1.08791	0.12156	0.5836	0.862217		6	15.7404	15.1447	15.6509	15.2364	15.531	15.4039
A2ANL1	Slc23a2	Solute carrier family 23 member 2 (Fragment) OS=Mus musculus OX=10090 GN=Slc23a2 PE=1 SV=8	4.317	41	0.973718	-0.0384248	0.7254	0.916961		6	12.3612	12.309	12.3102	12.4332	12.4951	12.1674
A2ANZ2	C9orf72	C9orf72, member of C9orf72-SMCR8 complex OS=Mus musculus OX=10090 GN=C9orf72 PE=1 SV=1	35.89	317	1.03184	0.0452234	0.2915	0.709435		6	12.2786	12.2921	12.3172	12.3126	12.1897	12.25
A2AP88	Zc3h6	Zinc finger CCCH domain-containing protein 6 OS=Mus musculus OX=10090 GN=Zc3h6 PE=1 SV=1	131.263	1177	0.933606	-0.0991138	0.15	0.602268		6	15.1011	15.1991	15.1303	15.3207	15.1565	15.2506
A2APB8	Tpx2	Targeting protein for Xklp2 OS=Mus musculus OX=10090 GN=Tpx2 PE=1 SV=1	85.894	745	1.16452	0.219738	0.5374	0.841766		6	15.7797	16.6678	15.8162	15.5773	16.0694	15.9577
A2APF5	Pmepa1	Protein TMEPAI (Fragment) OS=Mus musculus OX=10090 GN=Pmepa1 PE=4 SV=1	26.208	238	0.888353	-0.170795	0.276	0.70167		6	10.8973	11.0121	10.9836	10.8733	11.2742	11.258
A2API3	Ints8	Integrator complex subunit 8 OS=Mus musculus OX=10090 GN=Ints8 PE=1 SV=1	111.381	978	0.909553	-0.136771	0.2991	0.715638		6	13.818	13.745	13.6487	14.0814	13.7662	13.7745
A2APX3	Cst3	Cystatin-C (Fragment) OS=Mus musculus OX=10090 GN=Cst3 PE=1 SV=1	11.141	102	1.0408	0.057691	0.178	0.623592		6	15.3577	15.3663	15.3682	15.3751	15.2852	15.2588
A2APY7	Ndufaf5	Arginine-hydroxylase NDUFAF5, mitochondrial OS=Mus musculus OX=10090 GN=Ndufaf5 PE=1 SV=1	38.405	343	1.03676	0.0520786	0.363	0.747652		6	14.5193	14.6672	14.5208	14.526	14.4913	14.5338
A2AQ17	Ndufaf1	Complex I intermediate-associated protein 30, mitochondrial OS=Mus musculus OX=10090 GN=Ndufaf1 PE=1 SV=1	37.783	328	0.932556	-0.100738	0.02062	0.430261		6	15.9855	16.0071	16.0193	16.1526	16.0949	16.0667
A2AQ19	Rtf1	RNA polymerase-associated protein RTF1 homolog OS=Mus musculus OX=10090 GN=Rtf1 PE=1 SV=1	80.797	715	0.897413	-0.156156	0.05073	0.479145		6	16.2792	16.4506	16.3648	16.5748	16.4853	16.5029
A2AQ43	Fnbp1	Formin-binding protein 1 OS=Mus musculus OX=10090 GN=Fnbp1 PE=1 SV=1	64.629	554	0.987379	-0.0183239	0.8045	0.941537		6	17.6581	17.4845	17.5698	17.6841	17.531	17.5524
A2AQA7	Aqr	RNA helicase aquarius OS=Mus musculus OX=10090 GN=Aqr PE=1 SV=1	161.854	1400	0.907101	-0.140665	0.1654	0.613583		6	16.478	16.759	16.5905	16.7792	16.7408	16.7296
A2AQE2	Secisbp2l	SECIS binding protein 2-like OS=Mus musculus OX=10090 GN=Secisbp2l PE=1 SV=1	119.749	1089	1.16629	0.221927	0.1278	0.584744		6	11.9937	12.0282	12.124	11.6086	11.9381	11.9335
A2AQE4	Cops2	COP9 signalosome complex subunit 2 OS=Mus musculus OX=10090 GN=Cops2 PE=1 SV=1	46.914	402	0.994411	-0.00808512	0.6418	0.886348		6	16.3374	16.3435	16.3166	16.3406	16.3646	16.3165
A2AQV2	Chst14	Carbohydrate sulfotransferase OS=Mus musculus OX=10090 GN=Chst14 PE=1 SV=1	40.068	351	0.99869	-0.00189083	0.9667	0.993985		6	16.4846	16.5198	16.6149	16.5328	16.5752	16.517
A2AQY9	Kyat1	Kynurenine--oxoglutarate transaminase 1 OS=Mus musculus OX=10090 GN=Kyat1 PE=1 SV=1	42.949	381	0.959027	-0.0603566	0.6207	0.880257		6	11.9958	11.9031	11.8678	12.1834	11.8232	11.9412
A2AR02	Ppig	Peptidyl-prolyl cis-trans isomerase G OS=Mus musculus OX=10090 GN=Ppig PE=1 SV=1	88.325	752	0.912397	-0.132266	0.08844	0.545689		6	16.4525	16.6075	16.493	16.7053	16.6633	16.5813
A2AR78	Tank	TRAF family member-associated NF-kappa-B activator OS=Mus musculus OX=10090 GN=Tank PE=1 SV=1	40.907	360	1.05698	0.079946	0.1484	0.602268		6	13.9542	14.0283	14.1031	13.9471	13.9279	13.9708
A2ARA8	Itga8	Integrin alpha-8 OS=Mus musculus OX=10090 GN=Itga8 PE=1 SV=1	117.556	1062	0.646584	-0.629091	0.2095	0.65297		6	13.7485	13.2993	13.6566	14.9871	13.7145	13.8901
A2ARI0	Tmx4	Thioredoxin-related transmembrane protein 4 OS=Mus musculus OX=10090 GN=Tmx4 PE=1 SV=1	20.523	183	0.982451	-0.0255423	0.5716	0.856608		6	13.7473	13.7375	13.7804	13.7294	13.7543	13.8581
A2ARP1	Ppip5k1	Inositol hexakisphosphate and diphosphoinositol-pentakisphosphate kinase 1 OS=Mus musculus OX=10090 GN=Ppip5k1 PE=1 SV=1	159.923	1436	1.17869	0.237189	0.08591	0.541262		6	10.6147	10.6418	10.6895	10.4098	10.5895	10.2352
A2ARW8	Gm14399	Predicted gene 14399 OS=Mus musculus OX=10090 GN=Gm14399 PE=4 SV=1	70.899	610	1.07039	0.0981325	0.2423	0.675148		6	12.6225	12.5003	12.6624	12.5386	12.3928	12.5594
A2AS05	Helz2	Helicase with zinc finger domain 2 OS=Mus musculus OX=10090 GN=Helz2 PE=1 SV=2	326.591	2903	0.970603	-0.0430475	0.4667	0.808011		6	15.4369	15.402	15.4415	15.3657	15.5198	15.5241
A2ASM0	Lnpk	Endoplasmic reticulum junction formation protein lunapark (Fragment) OS=Mus musculus OX=10090 GN=Lnpk PE=1 SV=8	28.368	254	1.08256	0.114451	0.1315	0.584744		6	16.5955	16.4186	16.4481	16.324	16.4113	16.3835
A2AT37	Upf2	UPF2 regulator of nonsense transcripts homolog (Yeast) OS=Mus musculus OX=10090 GN=Upf2 PE=1 SV=1	147.553	1269	0.967508	-0.0476545	0.1382	0.594493		6	14.9552	14.8879	14.8821	14.9662	14.9347	14.9672
A2ATI9	Gorasp2	Golgi reassembly stacking protein 2, isoform CRA_d OS=Mus musculus OX=10090 GN=Gorasp2 PE=1 SV=1	45.026	431	1.01756	0.0251207	0.7631	0.929046		6	15.6066	15.6771	15.4664	15.6522	15.5035	15.5191
A2ATL1	Fam171a1	Family with sequence similarity 171, member A1 OS=Mus musculus OX=10090 GN=Fam171a1 PE=1 SV=1	84.794	767	1.06971	0.0972175	0.254	0.685766		6	13.1602	13.39	13.3503	13.2254	13.1686	13.2149
A2ATP6	Myef2	Myelin expression factor 2 OS=Mus musculus OX=10090 GN=Myef2 PE=1 SV=2	61.104	567	0.948896	-0.0756783	0.4032	0.775319		6	17.7774	18.0113	17.8744	17.8781	17.9849	18.027
A2ATU0	Dhtkd1	Probable 2-oxoglutarate dehydrogenase E1 component DHKTD1, mitochondrial OS=Mus musculus OX=10090 GN=Dhtkd1 PE=1 SV=1	102.793	921	1.26127	0.334876	0.1893	0.630021		6	13.5549	12.8644	13.1109	12.9627	12.819	12.7439
A2AU62	Raly	RNA-binding protein Raly (Fragment) OS=Mus musculus OX=10090 GN=Raly PE=1 SV=1	31.69	298	0.909111	-0.137472	0.2358	0.672959		6	17.1543	17.4493	17.1745	17.345	17.4226	17.423
A2AUF7	Rabepk	Rab9 effector protein with kelch motifs OS=Mus musculus OX=10090 GN=Rabepk PE=1 SV=1	34.582	321	0.964344	-0.0523804	0.4482	0.799199		6	13.9621	14.1001	13.9064	14.0519	14.0775	13.9964
A2AUK8	Epb41l1	Band 4.1-like protein 1 OS=Mus musculus OX=10090 GN=Epb41l1 PE=1 SV=1	96.853	867	1.13959	0.188513	0.2439	0.676472		6	15.6662	15.9153	15.8108	15.374	15.7397	15.7131
A2AUM0	Eif2ak4	eIF-2-alpha kinase GCN2 OS=Mus musculus OX=10090 GN=Eif2ak4 PE=1 SV=1	186.501	1648	0.976591	-0.0341735	0.2783	0.702503		6	13.5655	13.6351	13.5596	13.6397	13.5973	13.6257
A2AUM9	Cep152	Centrosomal protein of 152 kDa OS=Mus musculus OX=10090 GN=Cep152 PE=1 SV=1	196.534	1736	1.22683	0.29493	0.2472	0.677233		6	10.2733	10.0103	10.5821	10.2473	9.97727	9.75625
A2AUT4	Spc25	Kinetochore protein Spc25 (Fragment) OS=Mus musculus OX=10090 GN=Spc25 PE=1 SV=1	24.234	211	1.11571	0.157956	0.5793	0.859327		6	12.9029	13.6071	12.8163	12.864	13.1054	12.883
A2AVJ7	Rrbp1	Ribosome-binding protein 1 OS=Mus musculus OX=10090 GN=Rrbp1 PE=1 SV=1	158.396	1464	0.926888	-0.109533	0.2205	0.660223		6	19.8851	20.0222	19.8977	20.1675	19.9869	19.9792
A2AVP3	Pdcl	Phosducin-like protein (Fragment) OS=Mus musculus OX=10090 GN=Pdcl PE=1 SV=1	22.588	193	1.05023	0.0707034	0.4439	0.796354		6	14.1148	14.2485	14.3891	14.1356	14.2252	14.1794
A2AVP4	Rc3h2	Roquin-2 OS=Mus musculus OX=10090 GN=Rc3h2 PE=1 SV=1	124.708	1125	1.04906	0.0691007	0.2765	0.70167		6	13.9715	14.1123	14.1502	13.9939	14.0178	14.015
A2AVR1	Ttc4	Tetratricopeptide repeat protein 4 (Fragment) OS=Mus musculus OX=10090 GN=Ttc4 PE=1 SV=1	27.86	241	1.13719	0.185477	0.2992	0.715638		6	12.4972	12.7028	12.9979	12.5108	12.4741	12.6565
A2AVZ9	Slc43a3	Solute carrier family 43 member 3 OS=Mus musculus OX=10090 GN=Slc43a3 PE=1 SV=1	56.034	502	0.70887	-0.496406	0.07699	0.531521		6	11.9502	11.5751	11.4438	12.4414	12.0261	11.9908
A2AW15	Ttbk2	Tau-tubulin kinase 2 OS=Mus musculus OX=10090 GN=Ttbk2 PE=1 SV=1	144.458	1312	0.974986	-0.0365471	0.7818	0.933462		6	10.5355	10.3642	10.6775	10.6285	10.3959	10.6625
A2AW86	Ly75	Lymphocyte antigen 75 OS=Mus musculus OX=10090 GN=Ly75 PE=1 SV=1	197.379	1723	1.00096	0.0013843	0.9889	0.997746		6	13.8276	14.0434	13.9828	13.8151	14.0166	14.018
A2AWA9	Rabgap1	Rab GTPase-activating protein 1 OS=Mus musculus OX=10090 GN=Rabgap1 PE=1 SV=1	120.798	1064	1.00867	0.012461	0.8565	0.960046		6	17.5905	17.411	17.5349	17.5595	17.4323	17.5074
A2AWE9	Ptpa	Serine/threonine-protein phosphatase 2A activator OS=Mus musculus OX=10090 GN=Ptpa PE=1 SV=1	31.794	281	0.922723	-0.116031	0.3234	0.730469		6	15.8433	15.8999	15.8485	16.171	15.9437	15.825
A2AWQ9	Scrn3	Secernin 3, isoform CRA_b OS=Mus musculus OX=10090 GN=Scrn3 PE=1 SV=1	21.111	189	1.13339	0.180639	0.2444	0.676635		6	15.5532	15.2444	15.4417	15.4241	15.1117	15.1616
A2AWT5	Ubtf	Nucleolar transcription factor 1 OS=Mus musculus OX=10090 GN=Ubtf PE=1 SV=1	89.479	764	0.836306	-0.257898	0.1157	0.566048		6	16.5019	16.8594	16.6487	17.0771	16.8803	16.8263
A2BDX3	Mocs3	Adenylyltransferase and sulfurtransferase MOCS3 OS=Mus musculus OX=10090 GN=Mocs3 PE=1 SV=1	49.375	460	1.04445	0.0627435	0.2676	0.69497		6	16.9496	16.9261	16.8143	16.8839	16.8037	16.8141
A2BE28	Las1l	Ribosomal biogenesis protein LAS1L OS=Mus musculus OX=10090 GN=Las1l PE=1 SV=1	89.414	776	0.962319	-0.0554131	0.4706	0.809656		6	13.6273	13.7678	13.6153	13.8029	13.6334	13.7404
A2BEF2	Dlg3	Disks large homolog 3 OS=Mus musculus OX=10090 GN=Dlg3 PE=1 SV=1	57.905	512	0.926434	-0.11024	0.06458	0.504749		6	14.3784	14.3469	14.3882	14.4095	14.5541	14.4806
A2BFB2	Mlx	MAX-like protein X, isoform CRA_a OS=Mus musculus OX=10090 GN=Mlx PE=1 SV=1	24.913	214	0.885936	-0.174726	0.2182	0.660173		6	14.1294	14.5031	14.3263	14.5455	14.5467	14.3908
A2BFF8	Dync1i2	Cytoplasmic dynein 1 intermediate chain 2 OS=Mus musculus OX=10090 GN=Dync1i2 PE=1 SV=1	68.266	611	0.993179	-0.00987506	0.8812	0.967287		6	17.0949	17.0669	17.1119	17.222	17.0479	17.0333
A2BGI8	Ppih	Peptidyl-prolyl cis-trans isomerase (Fragment) OS=Mus musculus OX=10090 GN=Ppih PE=1 SV=1	17.233	158	0.885255	-0.175835	0.02039	0.430261		6	16.6796	16.8328	16.7879	16.9627	16.9193	16.9457
A2BGN7	Manbal	Protein MANBAL OS=Mus musculus OX=10090 GN=Manbal PE=1 SV=1	9.368	85	1.21369	0.279401	0.1159	0.566162		6	11.8255	11.6713	11.6622	11.1959	11.635	11.4899
A2BH06	Rpl11	60S ribosomal protein L11 (Fragment) OS=Mus musculus OX=10090 GN=Rpl11 PE=1 SV=1	19.677	172	0.946894	-0.0787257	0.3151	0.725953		6	16.9961	17.2037	17.0103	17.1786	17.1344	17.1332
A2BH40	Arid1a	AT-rich interactive domain-containing protein 1A OS=Mus musculus OX=10090 GN=Arid1a PE=1 SV=1	242.092	2283	0.880258	-0.184002	0.1196	0.57287		6	15.7987	16.0023	16.0778	16.221	16.1322	16.0776
A2BHN6	Fbxo3	F-box only protein 3 OS=Mus musculus OX=10090 GN=Fbxo3 PE=1 SV=1	40.964	361	1.04253	0.0600953	0.22	0.660223		6	14.1139	14.2408	14.1903	14.0893	14.1542	14.1212
A2BIE1	Qser1	Glutamine and serine-rich 1 OS=Mus musculus OX=10090 GN=Qser1 PE=1 SV=2	185.38	1698	1.02386	0.0340128	0.7219	0.915986		6	11.7161	11.877	11.6626	11.6113	11.7181	11.8243
A2CG49	Kalrn	Kalirin OS=Mus musculus OX=10090 GN=Kalrn PE=1 SV=1	337	2964	1.12632	0.171618	0.02637	0.433695		6	14.1796	14.1741	14.049	13.936	13.9374	14.0145
A2CG63	Arid4b	AT-rich interactive domain-containing protein 4B OS=Mus musculus OX=10090 GN=Arid4b PE=1 SV=1	147.643	1314	0.950153	-0.073769	0.7254	0.916961		6	11.1322	11.4276	11.2968	11.6475	11.3905	11.0399
A2CG76	Ehmt2	Histone-lysine N-methyltransferase EHMT2 OS=Mus musculus OX=10090 GN=Ehmt2 PE=1 SV=1	134.688	1229	0.949655	-0.0745245	0.3945	0.770637		6	15.1923	15.4066	15.3155	15.4589	15.2945	15.3845
A2RSJ4	Uhrf1bp1l	UHRF1-binding protein 1-like OS=Mus musculus OX=10090 GN=Uhrf1bp1l PE=1 SV=2	161.94	1457	1.20472	0.268701	0.06547	0.509012		6	16.7634	16.6828	16.7657	16.2669	16.6072	16.5316
A2RSX7	Tyw5	tRNA wybutosine-synthesizing protein 5 OS=Mus musculus OX=10090 GN=Tyw5 PE=2 SV=2	36.633	315	0.994238	-0.00833653	0.9123	0.976099		6	15.3724	15.3705	15.3219	15.4982	15.2701	15.3214
A2RSX9	Arfip1	ADP-ribosylation factor-interacting protein 1 OS=Mus musculus OX=10090 GN=Arfip1 PE=1 SV=1	38.416	341	0.910015	-0.136038	0.1393	0.594493		6	9.96546	9.90411	9.95416	10.133	10.1633	9.93554
A2RSY6	Trmt1l	TRMT1-like protein OS=Mus musculus OX=10090 GN=Trmt1l PE=1 SV=1	80.861	728	0.985329	-0.0213227	0.737	0.919507		6	15.734	15.9104	15.9069	15.8637	15.8932	15.8583
A2RT62	Fbxl16	F-box/LRR-repeat protein 16 OS=Mus musculus OX=10090 GN=Fbxl16 PE=1 SV=1	51.878	479	0.978766	-0.0309644	0.8791	0.966733		6	11.9924	11.5898	11.9512	12.1534	11.6868	11.7861
A2RTH5	Lcmt1	Leucine carboxyl methyltransferase 1 OS=Mus musculus OX=10090 GN=Lcmt1 PE=1 SV=1	38.192	332	0.978064	-0.031999	0.2773	0.70167		6	15.0417	15.0782	15.0724	15.054	15.1019	15.1324
A2TJV2	Palm3	Paralemmin-3 OS=Mus musculus OX=10090 GN=Palm3 PE=1 SV=1	78.788	734	0.973109	-0.0393264	0.755	0.927673		6	11.6943	11.5071	11.7721	11.8316	11.7269	11.5329
A3KGB4	Tbc1d8b	TBC1 domain family member 8B OS=Mus musculus OX=10090 GN=Tbc1d8b PE=1 SV=1	127.893	1114	0.925895	-0.11108	0.2878	0.706253		6	16.314	16.3456	16.3002	16.6063	16.3763	16.3104
A3KGF9	Ccdc9b	Coiled-coil domain-containing protein 9B OS=Mus musculus OX=10090 GN=Ccdc9b PE=1 SV=1	58.688	545	1.06373	0.0891288	0.4382	0.794439		6	15.4569	15.1312	15.2862	15.2892	15.1593	15.1583
A3KGL2	Dhdds	Dehydrodolichyl diphosphate synthase complex subunit Dhdds OS=Mus musculus OX=10090 GN=Dhdds PE=1 SV=1	34.078	294	1.00197	0.00283755	0.9687	0.994415		6	13.7925	14.0058	13.8531	13.8516	13.8622	13.9291
A3KGU5	Sptan1	Spectrin alpha chain, non-erythrocytic 1 OS=Mus musculus OX=10090 GN=Sptan1 PE=1 SV=1	282.895	2457	1.04522	0.0638045	0.708	0.910717		6	21.1119	20.668	20.9807	21.0329	20.7601	20.7762
A3KGW5	Cercam	Inactive glycosyltransferase 25 family member 3 OS=Mus musculus OX=10090 GN=Cercam PE=3 SV=1	67.672	592	0.819261	-0.287604	0.1768	0.622127		6	16.1126	16.0307	16.3595	16.7455	16.3105	16.3095
A3KMP2	Ttc38	Tetratricopeptide repeat protein 38 OS=Mus musculus OX=10090 GN=Ttc38 PE=1 SV=2	52.224	465	0.943957	-0.0832071	0.1478	0.602268		6	15.0075	14.9689	15.0441	15.1692	15.0314	15.0695
A5D6P2	Pard3	Par-3 (Partitioning defective 3) homolog (C. elegans) OS=Mus musculus OX=10090 GN=Pard3 PE=1 SV=1	149.086	1334	0.986408	-0.0197439	0.5035	0.825206		6	15.7167	15.7437	15.7608	15.8002	15.7617	15.7184
A5HE91	Zfpm2	FOG-2S transcriptional co-factor OS=Mus musculus OX=10090 GN=Zfpm2 PE=1 SV=1	113.014	1019	0.924044	-0.113966	0.4036	0.775415		6	13.0904	13.3651	13.4656	13.3557	13.3917	13.5156
A6H5Y3	Mtr	Methionine synthase OS=Mus musculus OX=10090 GN=Mtr PE=1 SV=1	139.069	1253	0.829751	-0.269249	0.1721	0.616216		6	15.8666	15.6563	15.6998	16.3075	15.8476	15.8754
A6H5Z3	Exoc6b	Exocyst complex component 6B OS=Mus musculus OX=10090 GN=Exoc6b PE=1 SV=1	94.13	810	1.06279	0.0878553	0.1922	0.63149		6	16.7582	16.6179	16.6474	16.6542	16.5761	16.5296
A6H630	Armt1	Damage-control phosphatase ARMT1 OS=Mus musculus OX=10090 GN=Armt1 PE=1 SV=1	50.549	439	1.03541	0.0502037	0.3051	0.719498		6	16.272	16.353	16.4025	16.2542	16.3179	16.3048
A6H690	Iqca1l	IQ and AAA domain-containing protein 1-like OS=Mus musculus OX=10090 GN=Iqca1l PE=1 SV=3	95.956	825	0.912779	-0.131663	0.4392	0.795054		6	11.6606	11.6616	11.6075	12.0726	11.5695	11.6827
A6H6A9	Rabgap1l	Rab GTPase-activating protein 1-like OS=Mus musculus OX=10090 GN=Rabgap1l PE=1 SV=1	92.404	815	1.02536	0.0361357	0.7898	0.934157		6	11.7671	11.5796	11.5508	11.7872	11.5854	11.4165
A6P3E4	Mapk8	Mitogen-activated protein kinase OS=Mus musculus OX=10090 GN=Mapk8 PE=1 SV=1	44.022	384	1.02972	0.0422465	0.2831	0.704419		6	14.4419	14.4235	14.5168	14.4154	14.4522	14.3878
A6PWS5	Gsn	Gelsolin (Fragment) OS=Mus musculus OX=10090 GN=Gsn PE=1 SV=1	28.06	251	1.08578	0.118728	0.3225	0.729328		6	16.7508	16.4335	16.6345	16.5772	16.4807	16.4047
A6PWX7	Uqcc1	Ubiquinol-cytochrome-c reductase complex assembly factor 1 OS=Mus musculus OX=10090 GN=Uqcc1 PE=1 SV=1	26.589	227	1.05415	0.0760844	0.1259	0.580921		6	14.547	14.5379	14.492	14.4874	14.3785	14.4827
A6X8Z5	Arhgap31	Rho GTPase-activating protein 31 OS=Mus musculus OX=10090 GN=Arhgap31 PE=1 SV=1	155.276	1425	1.07052	0.098313	0.3986	0.772665		6	15.7476	16.0563	15.7747	15.6983	15.8111	15.7742
A6X919	Dpy19l1	Probable C-mannosyltransferase DPY19L1 OS=Mus musculus OX=10090 GN=Dpy19l1 PE=1 SV=1	84.187	746	1.07355	0.102388	0.4556	0.802351		6	12.2453	12.5201	12.4168	12.1023	12.3827	12.3901
A6ZI44	Aldoa	Fructose-bisphosphate aldolase OS=Mus musculus OX=10090 GN=Aldoa PE=1 SV=1	45.12	418	0.947813	-0.0773251	0.7285	0.917814		6	10.5585	10.841	10.5532	10.4423	11.0736	10.6688
A7E1Z5	Slc4a4	Anion exchange protein OS=Mus musculus OX=10090 GN=Slc4a4 PE=1 SV=1	120.465	1070	1.00992	0.0142408	0.8367	0.952181		6	12.6342	12.7295	12.7454	12.7699	12.7117	12.5848
A7M7R1	Mtmr4	Myotubularin-related protein 4 (Fragment) OS=Mus musculus OX=10090 GN=Mtmr4 PE=1 SV=1	10.974	97	0.901725	-0.14924	0.3397	0.733633		6	11.2084	11.3274	11.2912	11.1658	11.5007	11.6083
A7UAK4	Pfkfb3	6-phosphofructo-2-kinase/fructose-2, 6-biphosphatase 3 splice variant 1 OS=Mus musculus OX=10090 GN=Pfkfb3 PE=1 SV=1	53.481	462	1.18175	0.240921	0.1183	0.570824		6	12.7758	12.8678	12.7226	12.3313	12.7168	12.5954
A7YY80	Epb41l3	130kDa Protein 4.1B MEF cell isoform OS=Mus musculus OX=10090 GN=Epb41l3 PE=1 SV=1	97.597	876	0.900444	-0.151292	0.03881	0.459186		6	18.3296	18.2474	18.2801	18.3497	18.4731	18.4882
A8C756	Thada	Thyroid adenoma-associated protein homolog OS=Mus musculus OX=10090 GN=Thada PE=1 SV=1	217.289	1938	0.993662	-0.00917226	0.903	0.973658		6	15.3115	15.5334	15.4165	15.489	15.3954	15.4044
A8Y5D6	Srr	Serine racemase (Fragment) OS=Mus musculus OX=10090 GN=Srr PE=1 SV=1	12.253	113	1.03509	0.0497549	0.7	0.90783		6	11.6057	11.289	11.6467	11.4634	11.3937	11.535
A8Y5E9	Zbtb8os	Protein archease OS=Mus musculus OX=10090 GN=Zbtb8os PE=1 SV=1	15.677	136	0.917009	-0.124993	0.06992	0.524122		6	15.3108	15.221	15.2833	15.476	15.3875	15.3266
A8Y5G9	Lsm10	U7 snRNA-associated Sm-like protein LSm10 (Fragment) OS=Mus musculus OX=10090 GN=Lsm10 PE=1 SV=1	10.466	93	0.982443	-0.0255544	0.6559	0.892328		6	13.3624	13.2602	13.4261	13.3467	13.4187	13.3599
A8Y5H7	Sec14l1	SEC14-like protein 1 OS=Mus musculus OX=10090 GN=Sec14l1 PE=1 SV=1	81.216	715	0.982973	-0.0247759	0.6101	0.87516		6	14.5835	14.5286	14.4945	14.6334	14.5277	14.5198
B0QZL2	Nmnat1	Nicotinamide/nicotinic acid mononucleotide adenylyltransferase 1 OS=Mus musculus OX=10090 GN=Nmnat1 PE=1 SV=1	16.857	149	1.25077	0.32282	0.1047	0.558739		6	9.0677	9.23776	9.22149	9.0203	8.56494	8.97326
B0QZV7	Rassf1	Ras association domain-containing protein 1 OS=Mus musculus OX=10090 GN=Rassf1 PE=1 SV=1	39.136	344	1.04401	0.0621375	0.6775	0.899033		6	14.9533	15.3189	15.1016	14.8901	15.1893	15.108
B0R058	Gpcpd1	Glycerophosphocholine phosphodiesterase GPCPD1 OS=Mus musculus OX=10090 GN=Gpcpd1 PE=1 SV=1	50.692	444	0.858226	-0.220571	0.1944	0.633365		6	12.9605	12.9324	12.8199	13.3675	13.1058	12.9011
B0R0D0	Pcmtd2	Protein-L-isoaspartate O-methyltransferase domain-containing protein 2 (Fragment) OS=Mus musculus OX=10090 GN=Pcmtd2 PE=1 SV=8	20.557	184	0.900651	-0.15096	0.004262	0.345549		6	13.1877	13.1028	13.1624	13.3118	13.302	13.2919
B0V2N1	Ptprs	Receptor-type tyrosine-protein phosphatase S OS=Mus musculus OX=10090 GN=Ptprs PE=1 SV=1	211.904	1907	1.12363	0.168172	0.02052	0.430261		6	13.9292	13.981	13.9914	13.8759	13.7849	13.7362
B0V3P4	Ap4b1	AP complex subunit beta OS=Mus musculus OX=10090 GN=Ap4b1 PE=1 SV=1	79.861	710	1.03436	0.0487414	0.1914	0.630826		6	15.1114	15.1038	15.0989	15.1172	15.0317	15.019
B1AQD3	Rab34	Ras-related protein Rab-34 OS=Mus musculus OX=10090 GN=Rab34 PE=1 SV=1	28.314	251	1.00167	0.00240397	0.9788	0.996877		6	14.9948	14.9939	15.0698	15.1776	14.9166	14.957
B1AQJ2	Usp36	Ubiquitin carboxyl-terminal hydrolase 36 OS=Mus musculus OX=10090 GN=Usp36 PE=1 SV=1	119.913	1098	0.971058	-0.0423713	0.7942	0.936008		6	14.0774	14.5775	14.2328	14.4027	14.3313	14.2807
B1AQJ3	Timp2	Metalloproteinase inhibitor 2 (Fragment) OS=Mus musculus OX=10090 GN=Timp2 PE=1 SV=1	16.053	143	1.29322	0.370967	0.2352	0.672026		6	15.7323	14.8769	15.3035	14.7398	15.0591	15.0009
B1AR50	Gabarap	Gamma-aminobutyric acid receptor-associated protein OS=Mus musculus OX=10090 GN=Gabarap PE=1 SV=1	12.195	106	0.964845	-0.0516305	0.3264	0.73097		6	13.5412	13.6034	13.5106	13.6659	13.5369	13.6073
B1AR74	Bcas3	Breast carcinoma-amplified sequence 3 homolog OS=Mus musculus OX=10090 GN=Bcas3 PE=1 SV=1	102.772	943	1.00047	0.000672222	0.9909	0.997926		6	14.8254	14.7191	14.754	14.8565	14.7099	14.73
B1ARA3	Rpl26	60S ribosomal protein L26 (Fragment) OS=Mus musculus OX=10090 GN=Rpl26 PE=1 SV=1	12.217	103	1.07386	0.102805	0.2078	0.651448		6	16.7809	16.9815	16.7995	16.755	16.7915	16.707
B1ARC5	Slc39a11	Zinc transporter ZIP11 (Fragment) OS=Mus musculus OX=10090 GN=Slc39a11 PE=1 SV=8	15.53	149	1.05589	0.078459	0.4881	0.818227		6	12.1058	12.0806	12.0581	11.8294	12.1824	11.9973
B1ARD6	Slfn9	Schlafen family member 9 OS=Mus musculus OX=10090 GN=Slfn9 PE=2 SV=1	103.992	910	0.883051	-0.179431	0.6565	0.892328		6	13.2161	14.2308	13.4722	13.39	14.0908	13.9766
B1ART1	Vps13d	Vacuolar protein sorting 13D OS=Mus musculus OX=10090 GN=Vps13d PE=1 SV=1	487.329	4359	1.00741	0.0106441	0.8702	0.963468		6	15.1346	14.9672	15.0389	15.0842	15.0615	14.963
B1ARU4	Macf1	Microtubule-actin cross-linking factor 1 OS=Mus musculus OX=10090 GN=Macf1 PE=1 SV=1	831.65	7353	0.923755	-0.114417	0.1037	0.558101		6	19.875	19.8249	19.8721	20.0757	19.9232	19.9163
B1ARW4	Ndufs5	NADH dehydrogenase [ubiquinone] iron-sulfur protein 5 (Fragment) OS=Mus musculus OX=10090 GN=Ndufs5 PE=1 SV=1	10.909	91	0.898929	-0.153721	0.5104	0.82751		6	13.06	12.965	13.1749	13.4927	12.8207	13.3477
B1ARW8		Uncharacterized protein C1orf122 homolog OS=Mus musculus OX=10090 PE=4 SV=1	11.319	110	0.952336	-0.0704571	0.2237	0.66382		6	14.1012	14.175	14.0597	14.2532	14.1421	14.152
B1ASE2	Atp5h	ATP synthase, H+-transporting, mitochondrial F0 complex, subunit D (Fragment) OS=Mus musculus OX=10090 GN=Atp5h PE=1 SV=1	15.882	138	0.999811	-0.00027283	0.9944	0.998149		6	18.3854	18.3008	18.3036	18.2838	18.359	18.3479
B1AST8	Mast2	Microtubule associated serine/threonine kinase 2, isoform CRA_b OS=Mus musculus OX=10090 GN=Mast2 PE=1 SV=1	190.364	1733	1.03778	0.0534982	0.07304	0.526576		6	14.3649	14.3776	14.3954	14.3389	14.3525	14.286
B1ASZ3	Gk	Glycerol kinase OS=Mus musculus OX=10090 GN=Gk PE=1 SV=1	59.833	552	0.937493	-0.0931197	0.5284	0.837323		6	16.7446	16.9796	16.8677	16.726	17.1016	17.0436
B1AT03	Lig3	DNA ligase OS=Mus musculus OX=10090 GN=Lig3 PE=1 SV=1	106.136	953	0.890349	-0.167557	0.09901	0.5532		6	15.8857	16.1493	16.0324	16.1598	16.2207	16.1896
B1ATD5	Mtmr3	MCG9626, isoform CRA_b OS=Mus musculus OX=10090 GN=Mtmr3 PE=1 SV=1	129.679	1159	0.946938	-0.0786577	0.6579	0.892763		6	12.818	12.7101	12.7884	13.167	12.6353	12.7502
B1ATI9	Gas7	Growth arrest-specific protein 7 OS=Mus musculus OX=10090 GN=Gas7 PE=1 SV=1	47.261	412	0.928528	-0.106983	0.573	0.857237		6	11.8201	12.1166	12.0559	11.8061	12.2536	12.2538
B1ATV0	Clcn5	Chloride channel protein OS=Mus musculus OX=10090 GN=Clcn5 PE=1 SV=1	90.706	816	0.972547	-0.0401604	0.4027	0.775174		6	13.979	14.0525	13.9496	14.0016	14.0058	14.0941
B1ATZ0	Hgs	Hepatocyte growth factor-regulated tyrosine kinase substrate OS=Mus musculus OX=10090 GN=Hgs PE=1 SV=1	85.779	766	1.04254	0.0601016	0.01764	0.424161		6	16.5363	16.5204	16.5608	16.4923	16.4854	16.4595
B1AU25	Aifm1	Apoptosis-inducing factor 1, mitochondrial OS=Mus musculus OX=10090 GN=Aifm1 PE=1 SV=1	66.114	608	0.901579	-0.149475	0.000178	0.217094		6	17.0245	17.0059	16.9888	17.1499	17.1639	17.1537
B1AU74	Mospd2	Motile sperm domain-containing protein 2 OS=Mus musculus OX=10090 GN=Mospd2 PE=1 SV=1	59.811	518	1.0747	0.103939	0.418	0.783392		6	16.838	16.8644	16.8098	16.5068	16.8707	16.8227
B1AUD3	Camkk1	Calcium/calmodulin-dependent protein kinase kinase 1 (Fragment) OS=Mus musculus OX=10090 GN=Camkk1 PE=1 SV=1	38.265	342	1.30551	0.384611	0.126	0.580921		6	10.9079	10.8892	10.5579	10.0753	10.5981	10.5278
B1AUF2	Ski	Ski oncogene OS=Mus musculus OX=10090 GN=Ski PE=1 SV=1	75.012	675	1.00976	0.0140062	0.8393	0.95297		6	10.2225	10.0512	10.2004	10.1116	10.2159	10.1045
B1AUN3	Eif2b3	Eukaryotic translation initiation factor 2B, subunit 3 OS=Mus musculus OX=10090 GN=Eif2b3 PE=1 SV=1	45.065	401	1.00657	0.00944579	0.9154	0.977185		6	16.39	16.6351	16.3862	16.4891	16.4481	16.4457
B1AUQ7	Cetn2	Centrin-2 (Fragment) OS=Mus musculus OX=10090 GN=Cetn2 PE=1 SV=1	12.716	111	0.993263	-0.00975163	0.891	0.970862		6	14.8691	14.8776	14.89	14.7556	14.9562	14.9542
B1AUY8	Naa10	N-alpha-acetyltransferase 10 OS=Mus musculus OX=10090 GN=Naa10 PE=1 SV=1	24.845	220	0.975432	-0.0358864	0.6317	0.882356		6	15.794	16.0011	15.7962	15.9179	15.8932	15.8879
B1AV01	Mid1	E3 ubiquitin-protein ligase Midline-1 OS=Mus musculus OX=10090 GN=Mid1 PE=1 SV=1	71.747	642	0.929958	-0.104763	0.05564	0.490312		6	15.4799	15.6084	15.5254	15.6458	15.66	15.6222
B1AV58	Pithd1	PITH domain-containing protein 1 (Fragment) OS=Mus musculus OX=10090 GN=Pithd1 PE=1 SV=1	7.651	65	0.95134	-0.071967	0.5921	0.867141		6	14.1294	14.3201	14.2303	14.52	14.1789	14.1967
B1AVH7	Tbc1d2	TBC1 domain family member 2A OS=Mus musculus OX=10090 GN=Tbc1d2 PE=2 SV=1	104.26	922	1.01906	0.027236	0.8982	0.972382		6	15.0797	15.2855	15.2349	14.7927	15.3701	15.3556
B1AVI2	Stx17	Syntaxin-17 (Fragment) OS=Mus musculus OX=10090 GN=Stx17 PE=1 SV=1	16.192	137	1.03157	0.0448437	0.4273	0.787226		6	14.3849	14.458	14.324	14.4005	14.3452	14.2867
B1AVY7	Kif16b	Kinesin-like protein KIF16B OS=Mus musculus OX=10090 GN=Kif16b PE=1 SV=1	150.058	1312	0.947623	-0.0776142	0.6299	0.882356		6	14.943	14.7072	14.8733	15.1776	14.8299	14.7487
B1AVZ0	Uprt	Uracil phosphoribosyltransferase homolog OS=Mus musculus OX=10090 GN=Uprt PE=1 SV=1	34.278	310	1.06252	0.0874866	0.08138	0.532866		6	14.081	14.0665	14.1648	14.0317	14.045	13.9732
B1AWE0	Clta	Clathrin light chain OS=Mus musculus OX=10090 GN=Clta PE=1 SV=1	23.479	216	0.942844	-0.0849091	0.284	0.704419		6	17.1972	17.1977	17.1363	17.3905	17.2206	17.1749
B1AWG6	Fam110b	Protein FAM110B (Fragment) OS=Mus musculus OX=10090 GN=Fam110b PE=1 SV=1	9.513	87	0.973937	-0.0380998	0.7914	0.934796		6	11.832	11.9994	11.9396	12.2041	11.8974	11.7838
B1AWL2	Znf462	Zinc finger protein 462 OS=Mus musculus OX=10090 GN=Znf462 PE=1 SV=1	282.713	2495	0.865092	-0.209074	0.1035	0.558101		6	14.2823	14.5087	14.3511	14.4578	14.7119	14.5996
B1AWZ5	Nipsnap3b	Protein NipSnap homolog 3B OS=Mus musculus OX=10090 GN=Nipsnap3b PE=1 SV=1	22.887	197	0.975979	-0.0350784	0.7836	0.933462		6	13.6809	13.3826	13.3741	13.63	13.5035	13.4093
B1AXG8	Nhsl2	NHS-like protein 2 (Fragment) OS=Mus musculus OX=10090 GN=Nhsl2 PE=1 SV=1	17.64	154	1.04234	0.0598277	0.5489	0.844598		6	11.0126	11.0994	10.9799	10.8038	11.0744	11.0342
B1AXH1	Nhsl2	NHS-like protein 2 OS=Mus musculus OX=10090 GN=Nhsl2 PE=1 SV=2	132.353	1219	0.866419	-0.206863	0.226	0.666096		6	14.4729	14.1384	14.3344	14.7367	14.4131	14.4164
B1AXI9	Cep131	5-azacytidine induced gene 1 OS=Mus musculus OX=10090 GN=Cep131 PE=1 SV=1	120.23	1059	0.950069	-0.0738953	0.137	0.593564		6	14.6936	14.7421	14.826	14.8466	14.8171	14.8197
B1AXP6	Tomm5	Mitochondrial import receptor subunit TOM5 homolog OS=Mus musculus OX=10090 GN=Tomm5 PE=3 SV=1	6.037	51	1.01261	0.0180778	0.667	0.895989		6	15.2685	15.1605	15.1561	15.2026	15.1679	15.1605
B1AXS6	Zmym3	Zinc finger MYM-type protein 3 OS=Mus musculus OX=10090 GN=Zmym3 PE=1 SV=1	142.061	1278	0.945886	-0.0802619	0.3396	0.733633		6	10.9266	10.7163	10.8473	10.8865	10.9912	10.8533
B1AXY5	B4galt1	Beta-1,4-galactosyltransferase 1 OS=Mus musculus OX=10090 GN=B4galt1 PE=1 SV=1	37.688	346	0.949222	-0.0751829	0.1602	0.608036		6	14.0443	14.1497	14.136	14.2413	14.1483	14.166
B1AY10	Nfx1	Transcriptional repressor NF-X1 OS=Mus musculus OX=10090 GN=Nfx1 PE=1 SV=1	123.811	1114	1.17497	0.232626	0.2055	0.647812		6	14.9723	15.1988	15.5028	14.9719	14.9975	15.0065
B1AY13	Usp24	Ubiquitin carboxyl-terminal hydrolase 24 OS=Mus musculus OX=10090 GN=Usp24 PE=1 SV=1	294.001	2617	1.04418	0.0623707	0.2501	0.681386		6	16.5437	16.6386	16.5103	16.4841	16.5531	16.4682
B1AY86	Plxdc2	Plexin domain-containing protein 2 OS=Mus musculus OX=10090 GN=Plxdc2 PE=1 SV=1	53.734	479	0.718799	-0.476339	0.1653	0.613583		6	12.8974	12.1506	12.8897	13.378	13.0563	12.9323
B1AYG7	Itgb6	Integrin beta (Fragment) OS=Mus musculus OX=10090 GN=Itgb6 PE=1 SV=1	82.522	755	1.15887	0.212723	0.02879	0.434853		6	14.5763	14.4675	14.6787	14.3353	14.3524	14.3967
B1AYU7	Cwc22	Pre-mRNA-splicing factor CWC22 homolog OS=Mus musculus OX=10090 GN=Cwc22 PE=1 SV=1	104.335	903	0.825461	-0.276727	0.09521	0.551287		6	13.0204	13.4461	13.1735	13.5322	13.4956	13.4423
B1AZ46	Baiap2	Brain-specific angiogenesis inhibitor 1-associated protein 2 OS=Mus musculus OX=10090 GN=Baiap2 PE=1 SV=1	57.682	521	1.12287	0.167196	0.09571	0.551415		6	16.059	15.8011	15.9231	15.7364	15.7994	15.7459
B1AZ99	Otud3	OTU domain-containing protein 3 OS=Mus musculus OX=10090 GN=Otud3 PE=1 SV=1	44.576	396	1.08584	0.118811	0.4172	0.783062		6	11.4512	11.3558	11.1306	11.3117	11.0151	11.2544
B1AZI6	Thoc2	THO complex subunit 2 OS=Mus musculus OX=10090 GN=Thoc2 PE=1 SV=1	182.773	1594	0.923588	-0.114678	0.1491	0.602268		6	16.4097	16.6249	16.502	16.6302	16.5979	16.6525
B1B1E3	Itgbl1	Integrin beta-like protein 1 (Fragment) OS=Mus musculus OX=10090 GN=Itgbl1 PE=4 SV=1	40.405	370	1.09096	0.125598	0.3353	0.73097		6	12.7986	12.5094	12.605	12.6658	12.4261	12.4443
B2C3G8	Stat5a	Signal transducer and activator of transcription OS=Mus musculus OX=10090 GN=Stat5a PE=1 SV=1	91.623	797	0.936625	-0.0944562	0.08378	0.538379		6	14.1027	14.0307	14.1378	14.148	14.2365	14.1702
B2KF50	Uhrf1bp1	UHRF1 (ICBP90)-binding protein 1 OS=Mus musculus OX=10090 GN=Uhrf1bp1 PE=1 SV=1	157.012	1429	0.985569	-0.0209711	0.8149	0.944398		6	13.7524	13.8673	13.7051	13.9299	13.7029	13.7549
B2KF73	Serf1	Small EDRK-rich factor 1 OS=Mus musculus OX=10090 GN=Serf1 PE=4 SV=1	5.669	48	0.898411	-0.154553	0.07784	0.531521		6	15.0311	15.1459	15.1957	15.3471	15.2923	15.197
B2M1R6	Hnrnpk	Heterogeneous nuclear ribonucleoprotein K OS=Mus musculus OX=10090 GN=Hnrnpk PE=1 SV=1	48.562	440	0.920071	-0.120183	0.1018	0.557075		6	18.7739	18.9656	18.8827	19.0179	18.978	18.9869
B2RQ57	Abl2	Tyrosine-protein kinase OS=Mus musculus OX=10090 GN=Abl2 PE=1 SV=1	117.766	1078	0.939425	-0.0901501	0.3726	0.755428		6	11.3812	11.4791	11.3263	11.5256	11.3352	11.5963
B2RQE8	Arhgap42	Rho GTPase-activating protein 42 OS=Mus musculus OX=10090 GN=Arhgap42 PE=1 SV=1	94.636	841	0.846656	-0.240151	0.3103	0.721929		6	14.1248	14.1081	13.9831	14.7161	14.1174	14.1029
B2RQG2	Phf3	PHD finger protein 3 OS=Mus musculus OX=10090 GN=Phf3 PE=1 SV=1	225.542	2025	0.941513	-0.0869469	0.2587	0.688066		6	15.5218	15.7289	15.5808	15.7405	15.694	15.6578
B2RR83	Ythdc2	3'-5' RNA helicase YTHDC2 OS=Mus musculus OX=10090 GN=Ythdc2 PE=1 SV=1	161.092	1445	1.02585	0.0368137	0.6192	0.879617		6	15.1003	15.1906	14.9582	15.0634	15.0481	15.0272
B2RSH2	Gnai1	Guanine nucleotide-binding protein G(i) subunit alpha-1 OS=Mus musculus OX=10090 GN=Gnai1 PE=1 SV=1	40.361	354	0.831903	-0.265512	0.0745	0.529519		6	12.3742	12.7243	12.5713	12.905	12.7522	12.8092
B2RSU6	Cgnl1	Cingulin-like 1 OS=Mus musculus OX=10090 GN=Cgnl1 PE=1 SV=1	148.169	1297	1.47901	0.564633	0.0535	0.486117		6	18.2642	17.971	18.2135	17.2097	17.77	17.7751
B2RT41	Zfc3h1	Zinc finger, C3H1-type-containing OS=Mus musculus OX=10090 GN=Zfc3h1 PE=1 SV=1	225.054	1992	0.985006	-0.0217955	0.7945	0.936212		6	13.6682	13.8568	13.7329	13.678	13.7755	13.8699
B2RU80	Ptprb	Receptor-type tyrosine-protein phosphatase beta OS=Mus musculus OX=10090 GN=Ptprb PE=1 SV=1	224.495	1998	1.03492	0.049513	0.6805	0.89959		6	12.6917	12.5061	12.7418	12.7605	12.4711	12.5595
B2RUE8	Map4k4	Map4k4 protein OS=Mus musculus OX=10090 GN=Map4k4 PE=1 SV=1	139.065	1221	1.01323	0.0189632	0.8724	0.964314		6	13.5472	13.8329	13.9011	13.7003	13.7791	13.745
B2RUJ5	Apba1	Amyloid-beta A4 precursor protein-binding family A member 1 OS=Mus musculus OX=10090 GN=Apba1 PE=1 SV=2	92.909	842	0.998678	-0.00190855	0.9944	0.998149		6	10.6939	10.5682	10.25	10.934	10.3658	10.218
B2RUR8	Otud7b	OTU domain-containing protein 7B OS=Mus musculus OX=10090 GN=Otud7b PE=1 SV=1	91.983	840	1.02082	0.0297242	0.5366	0.841292		6	15.9972	15.8607	15.9505	15.9151	15.9328	15.8714
B2RVL6	Zcchc24	Zinc finger CCHC domain-containing protein 24 OS=Mus musculus OX=10090 GN=Zcchc24 PE=1 SV=1	26.961	241	1.0508	0.0714878	0.1877	0.629066		6	14.4714	14.4461	14.5224	14.3505	14.3921	14.4828
B2RWS6	Ep300	Histone acetyltransferase p300 OS=Mus musculus OX=10090 GN=Ep300 PE=1 SV=2	263.305	2412	0.978818	-0.0308879	0.652	0.891268		6	12.086	12.1197	11.9281	12.0506	12.0539	12.122
B2RXC1	Trappc11	Trafficking protein particle complex subunit 11 OS=Mus musculus OX=10090 GN=Trappc11 PE=1 SV=1	128.396	1133	0.961663	-0.0563967	0.5125	0.827936		6	14.6059	14.5075	14.4079	14.6684	14.5324	14.4896
B2RXC6	Polr3a	DNA-directed RNA polymerase subunit OS=Mus musculus OX=10090 GN=Polr3a PE=1 SV=1	155.738	1390	1.00785	0.0112857	0.9113	0.976019		6	14.8177	15.063	14.9273	14.8001	15.0073	14.9667
B2RXM2	Gm6793	EG627828 protein OS=Mus musculus OX=10090 GN=Gm6793 PE=1 SV=1	36.61	351	0.888819	-0.170039	0.0177	0.424161		6	15.9793	16.1276	16.0375	16.2062	16.2178	16.2306
B2RXP1	Lrch3	Leucine-rich repeat and calponin homology domain-containing protein 3 OS=Mus musculus OX=10090 GN=Lrch3 PE=1 SV=1	82.278	742	0.983745	-0.0236443	0.4282	0.787926		6	16.4019	16.4694	16.4229	16.4892	16.4477	16.4283
B2RXQ4	Nek1	Nek1 protein OS=Mus musculus OX=10090 GN=Nek1 PE=1 SV=1	133.856	1178	0.997745	-0.00325756	0.968	0.994348		6	14.9616	14.7481	14.7491	14.8791	14.794	14.7955
B2RXR6	Ankrd44	Serine/threonine-protein phosphatase 6 regulatory ankyrin repeat subunit B OS=Mus musculus OX=10090 GN=Ankrd44 PE=1 SV=1	107.385	993	0.878619	-0.18669	0.2828	0.704419		6	16.6313	16.4655	16.5716	17.0242	16.6416	16.5626
B2RXS4	Plxnb2	Plexin-B2 OS=Mus musculus OX=10090 GN=Plxnb2 PE=1 SV=1	206.23	1842	0.982777	-0.0250646	0.8558	0.959608		6	18.0046	17.662	17.88	18.0344	17.8222	17.7652
B2RXT3	Ogdhl	Ogdhl protein OS=Mus musculus OX=10090 GN=Ogdhl PE=1 SV=1	114.561	1010	1.10117	0.139039	0.1878	0.629066		6	16.3556	16.1424	16.2675	15.9933	16.1932	16.1619
B2RXV6	Adgrd1	Adhesion G-protein-coupled receptor D1 OS=Mus musculus OX=10090 GN=Adgrd1 PE=2 SV=1	95.856	871	0.549127	-0.864788	0.2214	0.660444		6	11.8998	12.5007	11.8524	14.0629	12.2898	12.4946
B2RXW8	Ppfia1	Ppfia1 protein OS=Mus musculus OX=10090 GN=Ppfia1 PE=1 SV=1	140.135	1241	0.979353	-0.0300988	0.8014	0.93993		6	17.6639	17.4731	17.5201	17.7743	17.4991	17.474
B2RY04	Dock5	Dedicator of cytokinesis protein 5 OS=Mus musculus OX=10090 GN=Dock5 PE=1 SV=2	214.429	1868	1.15631	0.209529	0.01911	0.427395		6	14.8254	14.9416	14.8306	14.5772	14.6856	14.7064
B2RY24	Dnaaf5	Dynein assembly factor 5, axonemal OS=Mus musculus OX=10090 GN=Dnaaf5 PE=1 SV=1	61.992	558	1.05492	0.0771354	0.4069	0.77678		6	15.2065	15.4294	15.2196	15.126	15.2604	15.2377
B2RY56	Rbm25	RNA-binding protein 25 OS=Mus musculus OX=10090 GN=Rbm25 PE=1 SV=2	99.552	838	0.923725	-0.114465	0.3262	0.73097		6	16.2404	16.5495	16.275	16.4147	16.5197	16.4738
B2Z893	Pfkfb2	6-phosphofructo-2-kinase/fructose-2, 6-biphosphatase 2, isoform CRA_a OS=Mus musculus OX=10090 GN=Pfkfb2 PE=1 SV=1	54.72	473	1.08375	0.116037	0.227	0.667711		6	13.3287	13.0966	13.2997	13.0539	13.1614	13.1617
B5B2U1	Nfatc3	Nuclear factor of activated T-cells c3 isoform IAL-Xa OS=Mus musculus OX=10090 GN=Nfatc3 PE=1 SV=1	114.491	1060	0.990809	-0.0133211	0.8449	0.955802		6	13.3036	13.3613	13.231	13.3944	13.2173	13.3242
B7FAU3	Atp6ap1	ATPase, H+ transporting, lysosomal accessory protein (Fragment) OS=Mus musculus OX=10090 GN=Atp6ap1 PE=1 SV=1	24.159	224	1.12607	0.171297	0.2167	0.660019		6	12.7268	12.6533	12.8509	12.4377	12.5077	12.7717
B7FAU9	Flna	Filamin, alpha OS=Mus musculus OX=10090 GN=Flna PE=1 SV=1	280.501	2639	0.908651	-0.138202	0.2518	0.683286		6	21.2562	21.2094	21.2234	21.5725	21.2659	21.2652
B7ZC21	Pkig	cAMP-dependent protein kinase inhibitor gamma (Fragment) OS=Mus musculus OX=10090 GN=Pkig PE=1 SV=1	5.936	56	0.863268	-0.21212	0.04754	0.471537		6	9.85911	9.8833	9.85376	10.2039	9.94595	10.0827
B7ZCA9	Tefm	Transcription elongation factor, mitochondrial (Fragment) OS=Mus musculus OX=10090 GN=Tefm PE=1 SV=8	25.364	221	1.09609	0.132361	0.06824	0.518612		6	13.1279	13.0947	13.1553	12.8978	13.0141	13.0688
B7ZCU2	Abi1	Abl interactor 1 OS=Mus musculus OX=10090 GN=Abi1 PE=1 SV=1	43.174	393	0.978212	-0.0317807	0.6283	0.882356		6	16.7106	16.519	16.6427	16.6715	16.6861	16.6102
B7ZMP1	Xpnpep3	Xaa-Pro aminopeptidase 3 OS=Mus musculus OX=10090 GN=Xpnpep3 PE=1 SV=1	56.677	506	0.919596	-0.120928	0.04528	0.463285		6	15.7666	15.8879	15.768	15.9462	15.9046	15.9344
B7ZMZ7	Dip2c	Dip2c protein OS=Mus musculus OX=10090 GN=Dip2c PE=1 SV=1	167.242	1527	1.08638	0.119529	0.366	0.749035		6	15.131	14.9022	14.951	15.0628	14.7615	14.8015
B7ZN55	Asah2	Neutral ceramidase OS=Mus musculus OX=10090 GN=Asah2 PE=1 SV=1	83.38	755	1.15843	0.212175	0.2152	0.658437		6	14.2045	13.7492	13.8304	13.7381	13.6495	13.76
B7ZNK6	Aga	Aga protein OS=Mus musculus OX=10090 GN=Aga PE=1 SV=1	35.926	336	1.28395	0.360585	0.1934	0.6322		6	12.514	12.003	12.4364	11.6347	12.1968	12.0401
B7ZNL9	Tatdn2	TatD DNase domain-containing 2 OS=Mus musculus OX=10090 GN=Tatdn2 PE=1 SV=1	87.562	783	0.96769	-0.0473825	0.6183	0.8789		6	13.7354	13.9957	13.8076	13.9691	13.8848	13.827
B7ZNP0	Edem3	alpha-1,2-Mannosidase OS=Mus musculus OX=10090 GN=Edem3 PE=1 SV=1	102.219	913	0.914273	-0.129302	0.05214	0.480782		6	10.2097	10.2743	10.3683	10.394	10.4306	10.4156
B7ZNP3	Commd6	COMM domain-containing protein 6 OS=Mus musculus OX=10090 GN=Commd6 PE=1 SV=1	9.41	83	1.01152	0.01653	0.7932	0.935812		6	13.8574	13.7171	13.6755	13.7484	13.6915	13.7605
B7ZNS2	Dlgap4	Disks large-associated protein 4 OS=Mus musculus OX=10090 GN=Dlgap4 PE=1 SV=1	106.17	975	1.03016	0.0428751	0.2595	0.688458		6	15.8789	15.9685	15.9606	15.8621	15.9129	15.9044
B7ZNX6	Erbin	Erbb2ip protein OS=Mus musculus OX=10090 GN=Erbin PE=1 SV=1	157.89	1411	0.787859	-0.343991	0.1114	0.561376		6	16.0198	15.7183	15.9003	16.5121	16.0889	16.0693
B7ZP47	Wapl	Wapal protein OS=Mus musculus OX=10090 GN=Wapl PE=1 SV=1	133.35	1194	0.8826	-0.180169	0.06948	0.523652		6	16.2198	16.3622	16.3306	16.3788	16.5831	16.4911
B7ZWL1	Cnot1	CCR4-NOT transcription complex subunit 1 OS=Mus musculus OX=10090 GN=Cnot1 PE=1 SV=1	260.958	2326	0.923724	-0.114466	0.1408	0.594493		6	17.6638	17.7811	17.6808	17.9225	17.7571	17.7894
B8JJ57	Trim26	Tripartite motif-containing protein 26 (Fragment) OS=Mus musculus OX=10090 GN=Trim26 PE=1 SV=1	29.169	253	1.03743	0.0530205	0.1843	0.627555		6	12.9108	12.892	12.8782	12.9035	12.8021	12.8163
B8JJ72	Atat1	Alpha-tubulin N-acetyltransferase 1 (Fragment) OS=Mus musculus OX=10090 GN=Atat1 PE=1 SV=1	20.375	180	0.991844	-0.0118152	0.9404	0.986058		6	11.6974	11.2477	11.6769	11.549	11.5942	11.5142
B8JJC1	Tdp1	Tyrosyl-DNA phosphodiesterase 1 OS=Mus musculus OX=10090 GN=Tdp1 PE=1 SV=1	68.59	609	0.810237	-0.303584	0.1395	0.594493		6	13.7381	14.2526	14.05	14.1847	14.3478	14.419
B8JJI9	Nr2f1	COUP transcription factor 1 OS=Mus musculus OX=10090 GN=Nr2f1 PE=1 SV=1	29.314	263	0.81905	-0.287976	0.1143	0.564434		6	15.5829	15.6672	15.436	15.5999	16.002	15.9481
B8JJX7	Smn1	Survival motor neuron protein (Fragment) OS=Mus musculus OX=10090 GN=Smn1 PE=1 SV=8	17.467	161	1.15818	0.211859	0.2372	0.673054		6	11.1896	11.4732	11.1749	10.8494	11.0994	11.2532
B8JK07	Cyp4f13	Cytochrome P450, family 4, subfamily f, polypeptide 13 OS=Mus musculus OX=10090 GN=Cyp4f13 PE=1 SV=1	47.31	414	1.01988	0.0283925	0.9201	0.978525		6	8.48537	8.82074	9.28171	8.68093	8.72477	9.09695
B8JK39	Itga9	Integrin alpha-9 OS=Mus musculus OX=10090 GN=Itga9 PE=1 SV=1	114.416	1036	1.03716	0.0526334	0.8521	0.958807		6	12.5109	11.928	12.2915	12.5962	11.9698	12.0064
B8JK52	Cenpo	Centromere protein O OS=Mus musculus OX=10090 GN=Cenpo PE=1 SV=1	20.356	177	0.959414	-0.0597748	0.764	0.929046		6	10.9693	10.9042	10.8485	11.2697	10.6385	10.9932
B8JK56	Adcy3	Adenylate cyclase OS=Mus musculus OX=10090 GN=Adcy3 PE=1 SV=1	128.998	1144	0.917774	-0.123789	0.2859	0.70624		6	13.2287	12.9176	13.0611	13.2733	13.1171	13.1884
B8JKU9	Amn1	Antagonist of mitotic exit network 1 (Fragment) OS=Mus musculus OX=10090 GN=Amn1 PE=1 SV=1	13.153	121	1.12623	0.171497	0.09137	0.55073		6	12.9423	12.9846	13.0214	12.6648	12.8653	12.9037
B8ZXI1	Qtrt2	Queuine tRNA-ribosyltransferase accessory subunit 2 OS=Mus musculus OX=10090 GN=Qtrt2 PE=1 SV=2	46.288	415	0.941013	-0.0877137	0.2337	0.670778		6	12.9633	13.1406	12.9454	13.1029	13.1152	13.0943
B9EHJ3	Tjp1	Tight junction protein ZO-1 OS=Mus musculus OX=10090 GN=Tjp1 PE=1 SV=1	188.852	1685	0.87197	-0.19765	0.0009425	0.227894		6	17.8589	17.8185	17.8745	18.0181	18.0597	18.067
B9EHV0	Lrrc7	Leucine-rich repeat-containing protein 7 OS=Mus musculus OX=10090 GN=Lrrc7 PE=1 SV=1	156.669	1398	0.839042	-0.253185	0.1517	0.603625		6	12.9768	12.6466	12.9187	13.3015	12.9889	13.0112
B9EI20	Lrrcc1	Leucine rich repeat and coiled-coil domain containing 1 OS=Mus musculus OX=10090 GN=Lrrcc1 PE=1 SV=1	115.228	993	0.934056	-0.0984193	0.7719	0.930995		6	15.3185	15.2173	15.3703	15.9804	14.9017	15.3192
B9EI21	Zmat3	Zinc finger matrin type 3 OS=Mus musculus OX=10090 GN=Zmat3 PE=1 SV=1	32.05	290	1.03043	0.0432515	0.7848	0.933462		6	12.5481	13.0126	12.8601	12.7082	12.8777	12.7051
B9EIX2	Cep170b	AW555464 protein OS=Mus musculus OX=10090 GN=Cep170b PE=1 SV=1	166.866	1539	1.03392	0.0481209	0.3115	0.721929		6	16.4554	16.3361	16.4418	16.3414	16.3977	16.3498
B9EJ80	Pdzd8	PDZ domain-containing protein 8 OS=Mus musculus OX=10090 GN=Pdzd8 PE=1 SV=1	127.739	1147	0.996083	-0.00566273	0.9198	0.978454		6	13.8272	13.7913	13.813	13.844	13.7159	13.8886
B9EKI3	Tmf1	TATA element modulatory factor OS=Mus musculus OX=10090 GN=Tmf1 PE=1 SV=2	121.803	1091	1.05449	0.0765496	0.06135	0.49631		6	18.0892	18.1737	18.0857	18.0274	18.0389	18.0527
B9EKJ3	Mon2	Mon2 protein OS=Mus musculus OX=10090 GN=Mon2 PE=1 SV=1	188.352	1709	0.936934	-0.0939804	0.1411	0.594493		6	17.2575	17.2827	17.2564	17.4592	17.2946	17.3247
B9EKS2	Kdm3b	Jumonji domain containing 1B OS=Mus musculus OX=10090 GN=Kdm3b PE=1 SV=1	191.46	1762	0.920061	-0.120198	0.1104	0.560808		6	14.941	15.1371	15.0649	15.1419	15.1754	15.1864
C0HKD9	Mfap1b	Microfibrillar-associated protein 1B OS=Mus musculus OX=10090 GN=Mfap1b PE=1 SV=1	51.954	439	0.861812	-0.214556	0.007361	0.374954		6	14.1254	14.2598	14.246	14.427	14.425	14.4229
D0QMC3	Mndal	Myeloid cell nuclear differentiation antigen-like protein OS=Mus musculus OX=10090 GN=Mndal PE=1 SV=1	60.526	538	0.967664	-0.0474226	0.6764	0.899033		6	15.9181	15.6059	15.743	15.6946	15.8668	15.8478
D0VYV6	Epb41l3	Band 4.1-like protein 3 OS=Mus musculus OX=10090 GN=Epb41l3 PE=1 SV=1	101.418	911	0.924446	-0.113338	0.2453	0.67705		6	13.082	12.9456	13.1574	13.0644	13.2195	13.2411
D2EAC2	Zbed6	Zinc finger BED domain-containing protein 6 OS=Mus musculus OX=10090 GN=Zbed6 PE=1 SV=1	109.152	980	0.904407	-0.144956	0.2033	0.644452		6	11.762	11.9092	11.8536	11.926	12.1548	11.8789
D3YTK7	Bcam	Basal cell adhesion molecule (Fragment) OS=Mus musculus OX=10090 GN=Bcam PE=1 SV=1	21.059	193	1.01976	0.0282311	0.9264	0.981832		6	11.3777	10.976	11.767	11.6902	11.2138	11.132
D3YTP3	Mtx3	Metaxin 3 OS=Mus musculus OX=10090 GN=Mtx3 PE=1 SV=2	34.89	312	1.05081	0.0715035	0.2031	0.644095		6	14.1356	14.0851	14.0263	14.0092	13.9513	14.072
D3YTP5	Phtf1	Putative homeodomain transcription factor 1 (Fragment) OS=Mus musculus OX=10090 GN=Phtf1 PE=4 SV=1	17.116	154	1.20293	0.266556	0.1125	0.563339		6	12.6787	12.5957	12.581	12.0966	12.4663	12.4929
D3YTP8	Lsm4	U6 snRNA-associated Sm-like protein LSm4 (Fragment) OS=Mus musculus OX=10090 GN=Lsm4 PE=1 SV=8	11.072	96	0.936087	-0.095285	0.06773	0.516791		6	15.86	15.9906	15.9334	16.0351	16.0136	16.021
D3YTQ3	Hnrnpdl	Heterogeneous nuclear ribonucleoprotein D-like OS=Mus musculus OX=10090 GN=Hnrnpdl PE=1 SV=1	46.27	420	0.850081	-0.234328	0.07	0.524122		6	15.8034	16.1147	15.9268	16.2411	16.1667	16.1401
D3YTR5	Mbd3	Methyl-CpG-binding domain protein 3 OS=Mus musculus OX=10090 GN=Mbd3 PE=1 SV=1	29.07	261	0.987154	-0.0186522	0.8941	0.971528		6	16.2085	16.5948	16.402	16.2881	16.5256	16.4475
D3YTT4	Acad8	Isobutyryl-CoA dehydrogenase, mitochondrial OS=Mus musculus OX=10090 GN=Acad8 PE=1 SV=1	45.076	413	1.03305	0.0469159	0.05465	0.487654		6	15.2787	15.2477	15.2957	15.207	15.2332	15.2411
D3YTU2	Ogfod1	Prolyl 3-hydroxylase OGFOD1 OS=Mus musculus OX=10090 GN=Ogfod1 PE=1 SV=1	61.16	530	1.0372	0.0526998	0.6513	0.89097		6	16.4388	16.6996	16.4887	16.347	16.5364	16.5856
D3YTV3	Dhx34	Probable ATP-dependent RNA helicase DHX34 OS=Mus musculus OX=10090 GN=Dhx34 PE=1 SV=1	128.624	1145	1.06573	0.0918425	0.4092	0.777714		6	10.9727	11.2037	10.9508	10.9828	10.8373	11.0315
D3YTV4	Zkscan3	Zinc finger protein with KRAB and SCAN domains 3 OS=Mus musculus OX=10090 GN=Zkscan3 PE=1 SV=1	28.849	257	1.07702	0.107042	0.4247	0.786091		6	12.0254	11.9429	12.3367	11.9705	12.0105	12.0029
D3YU09	Gda	Guanine deaminase OS=Mus musculus OX=10090 GN=Gda PE=1 SV=1	42.479	380	0.864345	-0.210322	0.07231	0.52588		6	16.298	16.158	16.0474	16.2956	16.4603	16.3785
D3YU17	Ncln	Nicalin OS=Mus musculus OX=10090 GN=Ncln PE=1 SV=1	62.78	562	1.20596	0.27018	0.0582	0.494124		6	16.1218	16.0453	16.1065	15.621	15.917	15.925
D3YUF1	Slc4a2	Anion exchange protein 2 (Fragment) OS=Mus musculus OX=10090 GN=Slc4a2 PE=1 SV=1	13.392	121	1.02565	0.036533	0.8026	0.940505		6	12.9086	12.6936	12.6106	12.9091	12.5976	12.5965
D3YUG4	Lypla1	Acyl-protein thioesterase 1 (Fragment) OS=Mus musculus OX=10090 GN=Lypla1 PE=1 SV=1	15.176	142	0.894593	-0.160697	0.1091	0.560335		6	15.7737	15.6783	15.725	16.0326	15.8078	15.8187
D3YUI2	Mrtfa	Myocardin-related transcription factor A OS=Mus musculus OX=10090 GN=Mrtfa PE=1 SV=1	93.374	879	0.999574	-0.000614034	0.9801	0.996877		6	15.1272	15.1226	15.0989	15.1296	15.146	15.075
D3YUK4	Ndufb10	NADH dehydrogenase [ubiquinone] 1 beta subcomplex subunit 10 (Fragment) OS=Mus musculus OX=10090 GN=Ndufb10 PE=1 SV=1	17.74	149	0.914271	-0.129306	0.09296	0.55073		6	15.5987	15.5055	15.4755	15.7468	15.6189	15.602
D3YUM1	Ndufv1	NADH dehydrogenase [ubiquinone] flavoprotein 1, mitochondrial OS=Mus musculus OX=10090 GN=Ndufv1 PE=1 SV=1	49.913	455	0.900012	-0.151984	0.06265	0.500483		6	17.3275	17.3755	17.2926	17.5922	17.4237	17.4357
D3YUM6	Steap2	MCG2960, isoform CRA_a OS=Mus musculus OX=10090 GN=Steap2 PE=1 SV=1	45.805	402	1.2196	0.286407	0.2147	0.657725		6	14.2843	14.261	14.4076	13.6549	14.2499	14.1889
D3YUN6	C1qtnf5	Complement C1q tumor necrosis factor-related protein 5 (Fragment) OS=Mus musculus OX=10090 GN=C1qtnf5 PE=1 SV=8	13.81	137	1.01969	0.0281291	0.9117	0.976061		6	10.6944	10.4634	10.8498	11.0515	10.3587	10.513
D3YUP1	Carm1	Histone-arginine methyltransferase CARM1 OS=Mus musculus OX=10090 GN=Carm1 PE=1 SV=1	70.323	651	0.927334	-0.108839	0.1107	0.561174		6	16.2237	16.3397	16.221	16.4335	16.3693	16.3081
D3YUR8	Erg28	Probable ergosterol biosynthetic protein 28 (Fragment) OS=Mus musculus OX=10090 GN=Erg28 PE=1 SV=1	6.236	54	0.943379	-0.0840902	0.2316	0.670613		6	13.1515	13.0161	13.2148	13.1994	13.2339	13.2013
D3YUS2	6430548M08Rik	RIKEN cDNA 6430548M08 gene (Fragment) OS=Mus musculus OX=10090 GN=6430548M08Rik PE=1 SV=1	25.097	227	0.990249	-0.0141371	0.9344	0.984238		6	11.9752	12.0734	11.6359	12.0294	11.7282	11.9694
D3YUW8	Pogz	Pogo transposable element with ZNF domain OS=Mus musculus OX=10090 GN=Pogz PE=1 SV=1	144.857	1314	0.924255	-0.113637	0.04779	0.471894		6	13.5395	13.6597	13.5393	13.6856	13.6994	13.6945
D3YUY3	Pip5k1a	Phosphatidylinositol 4-phosphate 5-kinase type-1 alpha OS=Mus musculus OX=10090 GN=Pip5k1a PE=1 SV=1	55.361	497	1.02035	0.0290703	0.6256	0.881223		6	15.4217	15.485	15.3351	15.451	15.3393	15.3643
D3YVC8	Rpusd3	Mitochondrial mRNA pseudouridine synthase Rpusd3 (Fragment) OS=Mus musculus OX=10090 GN=Rpusd3 PE=1 SV=1	12.959	117	0.95944	-0.0597348	0.3937	0.770475		6	10.8873	10.9385	10.7745	10.9825	10.85	10.9469
D3YVM8	Bloc1s1	Biogenesis of lysosome-related organelles complex 1 subunit 1 OS=Mus musculus OX=10090 GN=Bloc1s1 PE=1 SV=1	13.9	121	1.09065	0.125184	0.3183	0.727177		6	14.2899	13.9109	14.079	13.9712	13.9538	13.9793
D3YVU1	Usp16	Ubiquitinyl hydrolase 1 OS=Mus musculus OX=10090 GN=Usp16 PE=1 SV=1	85.382	754	1.03381	0.0479717	0.4223	0.785262		6	16.7055	16.7185	16.6341	16.7167	16.643	16.5545
D3YVU3	Cep164	Centrosomal protein of 164 kDa OS=Mus musculus OX=10090 GN=Cep164 PE=1 SV=1	149.632	1333	0.997373	-0.00379432	0.9431	0.987487		6	14.7612	14.7814	14.7041	14.8381	14.73	14.69
D3YVU7	Kdm2b	Lysine-specific demethylase 2B OS=Mus musculus OX=10090 GN=Kdm2b PE=1 SV=1	143.264	1254	0.531431	-0.912047	0.07933	0.532368		6	7.26789	6.351	7.56776	8.23897	7.80806	7.87576
D3YVW2	Golim4	Golgi integral membrane protein 4 OS=Mus musculus OX=10090 GN=Golim4 PE=1 SV=1	79.905	683	1.15845	0.212201	0.09733	0.5528		6	17.093	16.7992	16.9785	16.8414	16.7067	16.686
D3YW02	Gtpbp6	Putative GTP-binding protein 6 (Fragment) OS=Mus musculus OX=10090 GN=Gtpbp6 PE=1 SV=1	25.193	221	0.833834	-0.262168	0.101	0.555462		6	12.1703	12.5339	12.2806	12.4745	12.6183	12.6784
D3YW04	Dipk1a	Divergent protein kinase domain 1A (Fragment) OS=Mus musculus OX=10090 GN=Dipk1a PE=1 SV=1	32.253	284	0.970803	-0.04275	0.8409	0.953907		6	11.9369	11.6871	11.7499	11.4713	12.0786	11.9523
D3YW10	Ube2e2	Ubiquitin-conjugating enzyme E2 E2 (Fragment) OS=Mus musculus OX=10090 GN=Ube2e2 PE=1 SV=1	11.639	108	0.981553	-0.0268624	0.7302	0.917814		6	13.0725	13.3226	13.2099	13.2418	13.2215	13.2223
D3YW20	Vps35l	VPS35 endosomal protein sorting factor-like (Fragment) OS=Mus musculus OX=10090 GN=Vps35l PE=1 SV=2	98.916	874	0.994812	-0.00750348	0.624	0.880818		6	16.1881	16.1522	16.1584	16.1788	16.1858	16.1566
D3YW24	Stard4	StAR-related lipid transfer protein 4 OS=Mus musculus OX=10090 GN=Stard4 PE=1 SV=1	12.941	111	0.805055	-0.31284	0.1118	0.562503		6	14.2254	14.3031	14.1717	14.6019	14.2648	14.7721
D3YW62	Snx10	Sorting nexin-10 (Fragment) OS=Mus musculus OX=10090 GN=Snx10 PE=1 SV=1	21.331	177	0.932044	-0.10153	0.3786	0.759462		6	13.5856	13.7982	13.6733	13.9478	13.6776	13.7364
D3YW66	Coq6	Ubiquinone biosynthesis monooxygenase COQ6, mitochondrial OS=Mus musculus OX=10090 GN=Coq6 PE=1 SV=1	46.581	432	0.906562	-0.141522	0.2819	0.704419		6	12.8309	12.8588	12.6178	13.0749	12.8646	12.7925
D3YWB8	Rps6kb2	Non-specific serine/threonine protein kinase OS=Mus musculus OX=10090 GN=Rps6kb2 PE=1 SV=1	43.551	392	0.943697	-0.0836039	0.3786	0.759462		6	11.6119	11.8575	11.6	11.7535	11.7862	11.7805
D3YWC2	Arl6ip4	ADP-ribosylation factor-like 6 interacting protein 4 OS=Mus musculus OX=10090 GN=Arl6ip4 PE=1 SV=1	22.606	200	1.01705	0.0243875	0.7461	0.923219		6	10.6305	10.7129	10.712	10.7621	10.68	10.5401
D3YWD3	Tmem245	Transmembrane protein 245 OS=Mus musculus OX=10090 GN=Tmem245 PE=1 SV=1	97.731	880	1.16696	0.22275	0.03342	0.448249		6	14.2485	14.2129	14.1453	13.857	14.0669	14.0145
D3YWD5	Mfsd10	Major facilitator superfamily domain-containing protein 10 (Fragment) OS=Mus musculus OX=10090 GN=Mfsd10 PE=1 SV=8	30.062	278	1.01653	0.0236473	0.8225	0.945785		6	14.4724	14.2969	14.2502	14.1734	14.4032	14.372
D3YWF5	Nkapd1	NKAP domain-containing 1 OS=Mus musculus OX=10090 GN=Nkapd1 PE=1 SV=1	14.996	125	0.978538	-0.0313008	0.8024	0.94042		6	14.4619	14.8232	14.7567	14.6559	14.7818	14.698
D3YWG7	Dcun1d3	DCN1-like protein (Fragment) OS=Mus musculus OX=10090 GN=Dcun1d3 PE=1 SV=1	18.213	165	1.11199	0.153139	0.2188	0.660173		6	13.0639	13.027	13.3179	12.8808	13.0204	13.0483
D3YWH4	Tm9sf1	Transmembrane 9 superfamily member (Fragment) OS=Mus musculus OX=10090 GN=Tm9sf1 PE=1 SV=1	54.87	484	0.985541	-0.0210119	0.7838	0.933462		6	15.0354	14.9471	15.037	14.9146	15.1404	15.0275
D3YWJ4	Fntb	Protein farnesyltransferase subunit beta OS=Mus musculus OX=10090 GN=Fntb PE=1 SV=1	52.784	471	1.0088	0.0126468	0.874	0.965216		6	15.3967	15.3568	15.2916	15.4683	15.2976	15.2412
D3YWJ9	Radil	Ras-associating and dilute domain-containing protein OS=Mus musculus OX=10090 GN=Radil PE=1 SV=1	119.671	1093	1.01964	0.028066	0.8648	0.962957		6	10.5138	10.4877	10.4884	10.7565	10.4215	10.2277
D3YWT0	Sec11a	Signal peptidase complex catalytic subunit SEC11 OS=Mus musculus OX=10090 GN=Sec11a PE=1 SV=1	19.569	170	1.04509	0.0636303	0.3822	0.76267		6	16.2632	16.2658	16.256	16.07	16.2792	16.245
D3YWX2	Ylpm1	YLP motif-containing protein 1 OS=Mus musculus OX=10090 GN=Ylpm1 PE=1 SV=2	241.051	2139	0.928772	-0.106603	0.1326	0.588218		6	17.0936	17.2827	17.1916	17.2674	17.3168	17.3035
D3YWZ0	Fbxl3	F-box/LRR-repeat protein 3 (Fragment) OS=Mus musculus OX=10090 GN=Fbxl3 PE=1 SV=1	20.144	177	1.05976	0.0837439	0.6852	0.90209		6	11.2159	11.4957	11.7623	11.6262	11.2927	11.3038
D3YX09	Aamdc	Mth938 domain-containing protein OS=Mus musculus OX=10090 GN=Aamdc PE=1 SV=1	5.677	52	1.16403	0.219125	0.1898	0.630021		6	13.6298	13.298	13.7403	13.3993	13.2613	13.3501
D3YX49	Zfp384	Zinc finger protein 384 OS=Mus musculus OX=10090 GN=Zfp384 PE=1 SV=1	50.897	468	0.971902	-0.0411167	0.8076	0.942412		6	13.8849	13.9118	13.9796	13.6562	14.1021	14.1412
D3YX85	Asap2	Arf-GAP with SH3 domain, ANK repeat and PH domain-containing protein 2 OS=Mus musculus OX=10090 GN=Asap2 PE=1 SV=2	106.405	955	1.18502	0.244909	0.01157	0.390115		6	15.0146	15.0082	15.0425	14.6845	14.8731	14.7731
D3YXH5	Sfxn5	Sideroflexin-5 OS=Mus musculus OX=10090 GN=Sfxn5 PE=1 SV=1	11.94	108	0.993497	-0.00941285	0.9542	0.989571		6	14.7747	14.8401	14.8835	14.5412	14.9739	15.0115
D3YXJ0	Dgkh	Diacylglycerol kinase OS=Mus musculus OX=10090 GN=Dgkh PE=1 SV=1	127.362	1156	0.973688	-0.0384679	0.4887	0.818675		6	14.9798	14.9965	15.0148	15.131	14.9651	15.0105
D3YXU8	Hyal1	Hyaluronidase OS=Mus musculus OX=10090 GN=Hyal1 PE=1 SV=1	49.026	432	0.894093	-0.161503	0.5432	0.843382		6	10.4903	10.1901	10.5438	10.9778	10.4932	10.2377
D3YXZ0	Cnot6l	CCR4-NOT transcription complex subunit 6-like (Fragment) OS=Mus musculus OX=10090 GN=Cnot6l PE=1 SV=8	14.776	130	0.913844	-0.129979	0.07754	0.531521		6	14.9944	15.0716	14.9547	15.2206	15.0775	15.1126
D3YXZ3	Klc2	Kinesin light chain 2 OS=Mus musculus OX=10090 GN=Klc2 PE=1 SV=1	68.177	617	1.01041	0.0149465	0.8488	0.957574		6	15.1035	14.882	14.8883	14.9585	14.9459	14.9246
D3YXZ5	Rbm47	RNA-binding protein 47 OS=Mus musculus OX=10090 GN=Rbm47 PE=1 SV=1	56.869	521	1.30279	0.381599	0.3345	0.73097		6	16.0064	16.2175	15.9264	14.995	16.0297	15.9808
D3YYA0	Ash2l	Set1/Ash2 histone methyltransferase complex subunit ASH2 OS=Mus musculus OX=10090 GN=Ash2l PE=1 SV=1	56.411	501	0.893612	-0.16228	0.09293	0.55073		6	15.7995	16.0332	16.0046	16.0958	16.1161	16.1122
D3YYD2	Fam111a	Protein FAM111A OS=Mus musculus OX=10090 GN=Fam111a PE=1 SV=1	64.739	569	0.960242	-0.0585294	0.9246	0.981051		6	9.63732	11.4653	10.0666	10.0851	10.6555	10.6042
D3YYH3	Bpgm	Phosphoglycerate mutase (Fragment) OS=Mus musculus OX=10090 GN=Bpgm PE=1 SV=1	13.185	112	1.03083	0.0438028	0.6514	0.89097		6	12.243	12.3742	12.1761	12.1188	12.1921	12.3509
D3YYP5	Gsdme	Gasdermin-E OS=Mus musculus OX=10090 GN=Gsdme PE=1 SV=2	44.278	399	1.01763	0.0252076	0.7034	0.909136		6	14.2938	14.2725	14.194	14.1642	14.1857	14.3347
D3YYT0	Cdh2	Cadherin-2 OS=Mus musculus OX=10090 GN=Cdh2 PE=1 SV=1	93.857	849	1.11319	0.154701	0.4737	0.810834		6	16.0689	15.6545	16.0312	16.0513	15.6388	15.6002
D3YYU8	Obsl1	Obscurin-like protein 1 OS=Mus musculus OX=10090 GN=Obsl1 PE=1 SV=1	197.937	1804	0.908144	-0.139007	0.129	0.584744		6	17.2252	17.1065	17.1972	17.4421	17.2502	17.2535
D3YYW8	Rbm42	RNA-binding protein 42 OS=Mus musculus OX=10090 GN=Rbm42 PE=1 SV=1	47.214	449	0.925253	-0.11208	0.31	0.721929		6	13.7337	14.0619	13.9059	14.0459	13.9833	14.0085
D3YZ09	Gar1	H/ACA ribonucleoprotein complex subunit (Fragment) OS=Mus musculus OX=10090 GN=Gar1 PE=1 SV=1	20.448	198	0.974967	-0.0365744	0.8144	0.944398		6	14.9566	15.4283	15.1451	15.1159	15.2816	15.2423
D3YZ20	Polr2j	DNA-directed RNA polymerase II subunit RPB11 OS=Mus musculus OX=10090 GN=Polr2j PE=1 SV=1	12.585	111	1.05608	0.0787221	0.1953	0.63406		6	12.9515	12.9098	12.9222	12.762	12.8534	12.932
D3YZ54	Hacl1	2-hydroxyacyl-CoA lyase 1 OS=Mus musculus OX=10090 GN=Hacl1 PE=1 SV=2	60.996	554	0.953917	-0.0680638	0.2592	0.688175		6	12.2957	12.2791	12.4322	12.4401	12.3849	12.3862
D3YZ57	Fyn	Tyrosine-protein kinase OS=Mus musculus OX=10090 GN=Fyn PE=1 SV=1	54.426	482	1.09818	0.135113	0.5904	0.865879		6	12.3241	11.7564	12.0609	12.2363	11.7787	11.721
D3YZ64	Kctd9	BTB/POZ domain-containing protein KCTD9 OS=Mus musculus OX=10090 GN=Kctd9 PE=1 SV=1	27.005	245	1.14274	0.192491	0.4579	0.803513		6	13.2625	13.7494	13.83	13.719	13.3392	13.2063
D3YZ89	Mtfr1	Mitochondrial fission regulator 1 (Fragment) OS=Mus musculus OX=10090 GN=Mtfr1 PE=1 SV=1	18.59	168	0.973315	-0.0390218	0.7499	0.925687		6	12.9645	13.2623	12.9782	12.9888	13.1474	13.1859
D3YZ98	Pik3c3	Phosphatidylinositol 3-kinase catalytic subunit type 3 OS=Mus musculus OX=10090 GN=Pik3c3 PE=1 SV=1	86.203	756	0.995231	-0.00689674	0.8395	0.953018		6	16.4794	16.3912	16.4615	16.4714	16.4644	16.4169
D3YZ99	Ntan1	Protein N-terminal asparagine amidohydrolase OS=Mus musculus OX=10090 GN=Ntan1 PE=1 SV=2	30.072	272	0.86446	-0.21013	0.01072	0.38372		6	13.3363	13.3045	13.4131	13.6236	13.5526	13.5082
D3YZB5	Synj2	Synaptojanin-2 OS=Mus musculus OX=10090 GN=Synj2 PE=1 SV=1	59.767	535	0.894612	-0.160666	0.06647	0.512471		6	12.4641	12.5739	12.5665	12.8021	12.6344	12.6501
D3YZC2	Men1	Menin OS=Mus musculus OX=10090 GN=Men1 PE=1 SV=1	63.752	576	0.996644	-0.00484933	0.9747	0.995593		6	12.1997	12.6153	12.4972	12.2984	12.4906	12.5377
D3YZC7	Brd8	Bromodomain-containing protein 8 OS=Mus musculus OX=10090 GN=Brd8 PE=1 SV=1	95.686	881	1.12188	0.165921	0.03621	0.455868		6	12.0744	12.1691	12.19	11.9735	12.0503	11.912
D3YZE7	Edrf1	Erythroid differentiation-related factor 1 OS=Mus musculus OX=10090 GN=Edrf1 PE=1 SV=2	135.345	1206	1.12695	0.172425	0.2564	0.687145		6	10.2209	10.5869	10.3432	10.0643	10.2771	10.2924
D3YZG8	Mthfd2l	Probable bifunctional methylenetetrahydrofolate dehydrogenase/cyclohydrolase 2 OS=Mus musculus OX=10090 GN=Mthfd2l PE=3 SV=1	36.438	338	1.15681	0.21015	0.02995	0.444332		6	10.8985	11.0147	10.996	10.6559	10.7971	10.8258
D3YZN4	Spg7	Paraplegin OS=Mus musculus OX=10090 GN=Spg7 PE=1 SV=1	75.003	676	0.981352	-0.0271576	0.8024	0.94042		6	15.7065	15.6831	15.6896	15.5176	15.8208	15.8223
D3YZP9	Ccdc6	Coiled-coil domain-containing protein 6 OS=Mus musculus OX=10090 GN=Ccdc6 PE=1 SV=1	52.939	469	0.971936	-0.0410664	0.624	0.880818		6	17.1532	17.1516	17.0657	17.3078	17.0827	17.1033
D3YZU6	Haghl	Hydroxyacylglutathione hydrolase-like protein OS=Mus musculus OX=10090 GN=Haghl PE=1 SV=1	26.11	235	1.01905	0.0272257	0.8876	0.969296		6	10.7176	10.3554	10.947	10.5487	10.6502	10.7393
D3YZV8	Ccdc8	Coiled-coil domain-containing protein 8 homolog OS=Mus musculus OX=10090 GN=Ccdc8 PE=1 SV=2	73.938	685	0.908634	-0.138229	0.1541	0.605081		6	13.753	13.8908	13.8032	14.0892	13.8821	13.8904
D3Z007	Irak3	Interleukin-1 receptor-associated kinase 3 OS=Mus musculus OX=10090 GN=Irak3 PE=1 SV=1	58.341	517	1.01807	0.0258386	0.8792	0.966733		6	14.1688	13.9622	14.4048	14.3325	14.007	14.1187
D3Z030	Carmil1	F-actin-uncapping protein LRRC16A OS=Mus musculus OX=10090 GN=Carmil1 PE=1 SV=2	147.155	1332	0.973805	-0.038295	0.161	0.608882		6	16.4806	16.4199	16.4292	16.4791	16.4623	16.5033
D3Z041	Acsl1	Long-chain-fatty-acid--CoA ligase 1 OS=Mus musculus OX=10090 GN=Acsl1 PE=1 SV=1	78.035	699	1.00886	0.0127262	0.738	0.919792		6	12.9958	12.8974	12.9623	12.9194	12.9176	12.9803
D3Z069	Phldb2	Pleckstrin homology-like domain family B member 2 (Fragment) OS=Mus musculus OX=10090 GN=Phldb2 PE=1 SV=1	127.176	1131	1.13463	0.182218	0.2939	0.711746		6	9.74814	9.57042	9.46181	9.17652	9.60701	9.45019
D3Z0A5	Tmbim1	Protein lifeguard 3 (Fragment) OS=Mus musculus OX=10090 GN=Tmbim1 PE=1 SV=8	10.003	92	1.06939	0.0967832	0.6811	0.899739		6	12.93	12.351	12.9823	12.7919	12.6764	12.5047
D3Z0B9	Aldh16a1	Aldehyde dehydrogenase family 16 member A1 OS=Mus musculus OX=10090 GN=Aldh16a1 PE=1 SV=3	79.489	754	0.956409	-0.0643001	0.2544	0.685766		6	15.2036	15.2101	15.2014	15.1826	15.3495	15.2759
D3Z0I5	Trim59	Tripartite motif-containing protein 59 (Fragment) OS=Mus musculus OX=10090 GN=Trim59 PE=1 SV=1	45.43	389	1.06983	0.0973862	0.2193	0.660173		6	13.0104	13.0856	13.1496	12.8878	12.9933	13.0724
D3Z0K8	Txnrd2	Thioredoxin reductase 2, mitochondrial OS=Mus musculus OX=10090 GN=Txnrd2 PE=1 SV=3	50.488	466	0.913966	-0.129788	0.3818	0.76267		6	13.0261	13.1584	13.4219	13.3499	13.2153	13.4306
D3Z0M9	Ddx23	DEAD (Asp-Glu-Ala-Asp) box polypeptide 23 OS=Mus musculus OX=10090 GN=Ddx23 PE=1 SV=1	95.495	819	0.909091	-0.137503	0.1616	0.60959		6	17.331	17.5929	17.395	17.5487	17.5842	17.5984
D3Z0Q4	Mthfsd	Methenyltetrahydrofolate synthase domain-containing protein OS=Mus musculus OX=10090 GN=Mthfsd PE=1 SV=1	32.65	300	0.966794	-0.0487194	0.7369	0.919507		6	10.5508	10.561	10.9307	10.7686	10.6271	10.793
D3Z0Q9	Slc9a6	Solute carrier family 9 (sodium/hydrogen exchanger), member 6 (Fragment) OS=Mus musculus OX=10090 GN=Slc9a6 PE=1 SV=2	34.663	313	0.939417	-0.0901618	0.3831	0.76267		6	12.6765	12.3785	12.5879	12.6618	12.666	12.5856
D3Z0R6	Slc11a2	Natural resistance-associated macrophage protein 2 (Fragment) OS=Mus musculus OX=10090 GN=Slc11a2 PE=1 SV=1	11.913	110	1.11257	0.153898	0.4434	0.796354		6	11.1416	11.0543	11.0679	10.6213	10.9393	11.2416
D3Z0R8	Ttc7	Tetratricopeptide repeat domain 7 OS=Mus musculus OX=10090 GN=Ttc7 PE=1 SV=1	91.944	822	1.04434	0.0625895	0.5728	0.857237		6	12.6204	12.4821	12.5599	12.5675	12.3049	12.6023
D3Z0T5	Cnpy4	Protein canopy homolog 4 (Fragment) OS=Mus musculus OX=10090 GN=Cnpy4 PE=1 SV=1	18.056	160	0.976755	-0.0339316	0.295	0.711843		6	16.6473	16.5765	16.666	16.6605	16.6535	16.6776
D3Z0V7	Tsc22d1	TSC22 domain family protein 1 OS=Mus musculus OX=10090 GN=Tsc22d1 PE=1 SV=1	102.086	995	0.974467	-0.0373149	0.7588	0.92805		6	11.1242	11.2778	10.9895	11.1355	11.3145	11.0533
D3Z108	Tmub1	Transmembrane and ubiquitin-like domain-containing protein 1 (Fragment) OS=Mus musculus OX=10090 GN=Tmub1 PE=1 SV=8	21.471	203	0.98895	-0.0160299	0.807	0.942412		6	12.8662	12.7566	12.8261	12.9346	12.7615	12.8008
D3Z130	Vgll4	Transcription cofactor vestigial-like protein 4 (Fragment) OS=Mus musculus OX=10090 GN=Vgll4 PE=1 SV=1	24.797	230	0.947076	-0.0784485	0.6112	0.875298		6	10.2691	9.95021	9.8494	10.1321	10.1963	9.97566
D3Z139	Esrp2	Epithelial-splicing regulatory protein 2 (Fragment) OS=Mus musculus OX=10090 GN=Esrp2 PE=1 SV=1	64.051	592	0.916065	-0.126478	0.2585	0.688066		6	14.0194	14.2091	14.0276	14.355	14.1692	14.1114
D3Z148	Cav1	Caveolin (Fragment) OS=Mus musculus OX=10090 GN=Cav1 PE=1 SV=2	13.228	115	1.18656	0.24679	0.5167	0.830704		6	17.8119	17.0844	17.5327	17.7794	16.9816	16.9276
D3Z157	Ift80	Intraflagellar transport protein 80 homolog (Fragment) OS=Mus musculus OX=10090 GN=Ift80 PE=1 SV=8	17.574	158	1.05403	0.0759208	0.471	0.809745		6	11.6753	11.6554	11.5604	11.4377	11.4973	11.7284
D3Z197	Nsd3	Histone-lysine N-methyltransferase OS=Mus musculus OX=10090 GN=Nsd3 PE=1 SV=1	156.105	1397	1.01987	0.028386	0.6214	0.880257		6	13.623	13.508	13.6526	13.5231	13.6229	13.5524
D3Z1H8	Gltp	Glycolipid transfer protein OS=Mus musculus OX=10090 GN=Gltp PE=1 SV=1	20.276	179	1.06434	0.089961	0.2237	0.66382		6	13.4271	13.3684	13.5679	13.3872	13.382	13.3242
D3Z1J5	Palld	Palladin (Fragment) OS=Mus musculus OX=10090 GN=Palld PE=1 SV=1	37.577	336	0.848988	-0.236184	0.3772	0.759128		6	14.4712	14.401	14.2338	15.0588	14.4003	14.3555
D3Z1L4	Fam118b	Protein FAM118B (Fragment) OS=Mus musculus OX=10090 GN=Fam118b PE=1 SV=1	30.199	268	0.937005	-0.0938716	0.02791	0.433695		6	14.1152	14.2096	14.1509	14.2473	14.2604	14.2497
D3Z1X7	Zscan21	Zinc finger and SCAN domain-containing protein 21 (Fragment) OS=Mus musculus OX=10090 GN=Zscan21 PE=1 SV=1	18.249	160	0.843851	-0.244939	0.01116	0.388719		6	13.3126	13.2164	13.3237	13.6081	13.4599	13.5195
D3Z217	Tpmt	Thiopurine S-methyltransferase (Fragment) OS=Mus musculus OX=10090 GN=Tpmt PE=1 SV=1	20.846	182	0.947521	-0.0777694	0.5381	0.84197		6	12.2331	11.9412	12.0278	12.2894	12.118	12.028
D3Z252	Prxl2a	Peroxiredoxin-like 2A (Fragment) OS=Mus musculus OX=10090 GN=Prxl2a PE=1 SV=1	22.829	203	0.650816	-0.619679	0.1455	0.599366		6	14.5915	14.9817	14.7578	14.7483	15.7351	15.7066
D3Z285	Nfu1	NFU1 iron-sulfur cluster scaffold homolog, mitochondrial (Fragment) OS=Mus musculus OX=10090 GN=Nfu1 PE=1 SV=2	28.456	255	1.03418	0.0484901	0.2764	0.70167		6	15.8101	15.8709	15.9233	15.856	15.7858	15.817
D3Z286	Tmppe	Transmembrane protein with metallophosphoesterase domain OS=Mus musculus OX=10090 GN=Tmppe PE=1 SV=2	49.401	447	1.02385	0.0340009	0.8405	0.9536		6	13.0288	12.6492	12.612	12.8959	12.6819	12.6102
D3Z2B4	Xpr1	Xenotropic and polytropic retrovirus receptor 1 OS=Mus musculus OX=10090 GN=Xpr1 PE=1 SV=1	74.034	630	1.06366	0.0890359	0.4351	0.791487		6	11.7301	11.6165	11.4226	11.4296	11.4752	11.5972
D3Z2E7	Ifi207	Interferon-activated gene 207 OS=Mus musculus OX=10090 GN=Ifi207 PE=1 SV=1	103.871	971	1.01413	0.0202387	0.945	0.987901		6	15.162	14.5809	14.6694	14.3682	14.9922	14.9913
D3Z2E8	Calhm2	Calcium homeostasis modulator protein 2 OS=Mus musculus OX=10090 GN=Calhm2 PE=1 SV=1	35.763	322	0.942524	-0.0853993	0.4267	0.786721		6	13.4081	13.1919	13.3686	13.5393	13.3861	13.2994
D3Z2H9	Tpm3-rs7	Tropomyosin 3, related sequence 7 OS=Mus musculus OX=10090 GN=Tpm3-rs7 PE=3 SV=1	28.992	248	0.975355	-0.036001	0.6227	0.880818		6	16.0402	16.0281	16.0283	16.2029	15.9923	16.0094
D3Z2J6	Tmx2	Thioredoxin-related transmembrane protein 2 OS=Mus musculus OX=10090 GN=Tmx2 PE=1 SV=1	29.591	257	1.15267	0.204982	0.1216	0.574311		6	16.3011	16.3456	16.2037	15.8868	16.1744	16.1742
D3Z2K2	Mrps14	28S ribosomal protein S14, mitochondrial OS=Mus musculus OX=10090 GN=Mrps14 PE=1 SV=1	14.28	122	1.01593	0.0228045	0.6094	0.8749		6	14.5347	14.4599	14.3943	14.4312	14.4347	14.4545
D3Z2Q2	Stxbp5	Syntaxin-binding protein 5 OS=Mus musculus OX=10090 GN=Stxbp5 PE=1 SV=1	121.707	1099	1.19403	0.255843	0.08698	0.543731		6	13.4872	13.1527	13.1567	13.0157	12.9658	13.0476
D3Z2R5	Selenon	Selenoprotein N OS=Mus musculus OX=10090 GN=Selenon PE=3 SV=2	62.492	557	1.10223	0.140422	0.1899	0.630021		6	13.294	13.3345	13.3597	13.0203	13.31	13.2365
D3Z2W0	Tnip1	TNFAIP3-interacting protein 1 OS=Mus musculus OX=10090 GN=Tnip1 PE=1 SV=1	72.938	646	0.945849	-0.0803182	0.2359	0.672978		6	13.4162	13.3084	13.2363	13.4251	13.4247	13.352
D3Z316	1700021F05Rik	Protein 1700021F05Rik OS=Mus musculus OX=10090 GN=1700021F05Rik PE=1 SV=2	27.847	240	1.02064	0.0294733	0.4741	0.811075		6	13.0098	12.8942	12.9633	12.9587	12.9062	12.914
D3Z3A0	Ppp1r2	MCG126099, isoform CRA_b OS=Mus musculus OX=10090 GN=Ppp1r2 PE=1 SV=1	21.919	195	0.995477	-0.00653984	0.9438	0.98773		6	16.3277	16.3303	16.4704	16.5223	16.3519	16.2737
D3Z3E2	Gde1	Glycerophosphodiester phosphodiesterase 1 (Fragment) OS=Mus musculus OX=10090 GN=Gde1 PE=1 SV=8	21.572	186	1.08702	0.120385	0.3761	0.758562		6	14.4354	14.2013	14.4084	14.0529	14.383	14.248
D3Z3E8	Mov10	Putative helicase MOV-10 OS=Mus musculus OX=10090 GN=Mov10 PE=1 SV=1	113.599	1004	1.01579	0.0226054	0.7109	0.911649		6	17.1339	17.0217	17.0869	16.9799	17.1409	17.0539
D3Z3F4	Mtx1	Metaxin-1 (Fragment) OS=Mus musculus OX=10090 GN=Mtx1 PE=1 SV=2	40.253	360	1.064	0.0894961	0.2114	0.656051		6	16.0285	16.0363	16.0256	15.8355	16.0438	15.9427
D3Z3G6	Mapk3	Mitogen-activated protein kinase OS=Mus musculus OX=10090 GN=Mapk3 PE=1 SV=1	42.402	380	0.923927	-0.114149	0.3584	0.744831		6	16.3213	16.0061	16.1813	16.4036	16.249	16.1986
D3Z3I3	Nit1	Deaminated glutathione amidase (Fragment) OS=Mus musculus OX=10090 GN=Nit1 PE=1 SV=1	14.661	132	1.06322	0.0884459	0.1218	0.574311		6	15.098	15.0081	14.9889	14.8997	14.9289	15.0011
D3Z3J6	Paip1	Polyadenylate-binding protein-interacting protein 1 OS=Mus musculus OX=10090 GN=Paip1 PE=1 SV=1	42.061	367	1.02999	0.0426334	0.652	0.891268		6	14.6098	14.7825	14.504	14.5844	14.535	14.6491
D3Z3N8	Ccne1	G1/S-specific cyclin-E1 (Fragment) OS=Mus musculus OX=10090 GN=Ccne1 PE=1 SV=8	19.64	166	1.08606	0.119101	0.3836	0.762862		6	13.3637	13.553	13.4543	13.1237	13.4788	13.4112
D3Z3Q3	Smtn	Smoothelin OS=Mus musculus OX=10090 GN=Smtn PE=1 SV=1	103.04	946	0.912232	-0.132527	0.3247	0.73097		6	15.8534	16.2249	15.958	16.2209	16.1347	16.0783
D3Z3R3	Dtymk	Thymidylate kinase OS=Mus musculus OX=10090 GN=Dtymk PE=1 SV=1	17.621	154	0.959809	-0.0591805	0.6151	0.877819		6	16.4564	16.744	16.4783	16.527	16.6056	16.7237
D3Z3S1	Preb	Prolactin regulatory element binding, isoform CRA_b OS=Mus musculus OX=10090 GN=Preb PE=1 SV=1	37.965	350	1.05645	0.079225	0.117	0.569277		6	13.7785	13.6662	13.6925	13.6689	13.6335	13.5971
D3Z3X1	Hsd3b7	3 beta-hydroxysteroid dehydrogenase type 7 OS=Mus musculus OX=10090 GN=Hsd3b7 PE=1 SV=1	37.698	338	1.09646	0.132851	0.1767	0.622127		6	11.7184	11.6567	11.4561	11.4862	11.444	11.5025
D3Z3X4	Cisd2	CDGSH iron-sulfur domain-containing protein 2 OS=Mus musculus OX=10090 GN=Cisd2 PE=1 SV=1	12.354	108	0.95526	-0.0660345	0.5098	0.82751		6	13.7439	13.5537	13.6704	13.5804	13.8212	13.7645
D3Z3Y1	Pigg	Phosphatidylinositol glycan anchor biosynthesis, class G OS=Mus musculus OX=10090 GN=Pigg PE=1 SV=1	108.513	983	1.14525	0.195665	0.2516	0.683205		6	14.3001	13.9569	14.3172	13.8536	14.1538	13.9797
D3Z3Y4	Tial1	Nucleolysin TIAR OS=Mus musculus OX=10090 GN=Tial1 PE=1 SV=2	37.163	336	0.921703	-0.117626	0.08573	0.540736		6	15.9143	16.0421	15.9539	16.1586	16.0483	16.0564
D3Z3Z8	Polr2i	DNA-directed RNA polymerase II subunit RPB9 (Fragment) OS=Mus musculus OX=10090 GN=Polr2i PE=1 SV=1	9.643	83	0.916185	-0.126289	0.2713	0.698523		6	13.1192	13.3908	13.4202	13.4761	13.3898	13.4433
D3Z417	Tdg	G/T mismatch-specific thymine DNA glycosylase (Fragment) OS=Mus musculus OX=10090 GN=Tdg PE=1 SV=1	20.485	186	0.940158	-0.0890256	0.7287	0.917814		6	10.8774	11.469	11.1446	11.5615	10.9868	11.2098
D3Z440	Cops7a	COP9 signalosome complex subunit 7a (Fragment) OS=Mus musculus OX=10090 GN=Cops7a PE=1 SV=8	25.038	226	0.937632	-0.0929059	0.1383	0.594493		6	16.3806	16.4171	16.2833	16.4939	16.4723	16.3935
D3Z497	Gm7075	Predicted gene 7075 OS=Mus musculus OX=10090 GN=Gm7075 PE=4 SV=1	12.652	112	1.00025	0.00035394	0.9935	0.998149		6	14.9298	14.981	15.0416	15.0008	14.9352	15.0154
D3Z4C0	Farp2	FERM, ARHGEF and pleckstrin domain-containing protein 2 OS=Mus musculus OX=10090 GN=Farp2 PE=1 SV=1	87.862	795	0.891429	-0.165808	0.3886	0.765985		6	12.4397	12.5768	12.3413	12.9323	12.4402	12.4828
D3Z4E3	Dhx32	DEAH (Asp-Glu-Ala-His) box polypeptide 32, isoform CRA_b OS=Mus musculus OX=10090 GN=Dhx32 PE=1 SV=1	68.812	611	1.01377	0.0197261	0.7654	0.929046		6	11.9789	12.089	11.8767	11.967	11.9716	11.9469
D3Z4I3	Rbm24	RNA-binding protein 24 OS=Mus musculus OX=10090 GN=Rbm24 PE=1 SV=1	24.822	236	1.05504	0.0773044	0.716	0.91425		6	13.0862	13.6421	13.5004	13.1204	13.419	13.4573
D3Z4N0	Phldb1	Pleckstrin homology-like domain family B member 1 OS=Mus musculus OX=10090 GN=Phldb1 PE=1 SV=1	151.494	1382	1.16787	0.223878	0.01482	0.404329		6	17.9617	17.9058	17.7779	17.6665	17.6516	17.6557
D3Z4S3	Ptrhd1	Putative peptidyl-tRNA hydrolase PTRHD1 OS=Mus musculus OX=10090 GN=Ptrhd1 PE=1 SV=1	16.037	140	1.11068	0.151447	0.6714	0.897817		6	15.2319	14.1221	14.7557	14.4519	14.4921	14.7114
D3Z4U0	Zranb2	Zinc finger Ran-binding domain-containing protein 2 OS=Mus musculus OX=10090 GN=Zranb2 PE=1 SV=2	36.281	320	1.03217	0.0456794	0.6115	0.875298		6	13.6149	13.7365	13.7007	13.4888	13.7151	13.7112
D3Z4U2	Gtpbp10	GTP-binding protein 10 (Fragment) OS=Mus musculus OX=10090 GN=Gtpbp10 PE=1 SV=2	26.72	241	1.09896	0.136142	0.3985	0.772665		6	13.2199	13.6427	13.338	13.1252	13.351	13.3159
D3Z4U9	Irf7	Interferon regulatory factor 7 OS=Mus musculus OX=10090 GN=Irf7 PE=1 SV=1	48.028	425	0.847372	-0.238933	0.4411	0.795415		6	12.3463	11.9006	12.6325	12.1694	12.7184	12.7084
D3Z4X7	Arl10	ADP-ribosylation factor-like protein 10 (Fragment) OS=Mus musculus OX=10090 GN=Arl10 PE=1 SV=1	22.807	202	1.00274	0.00394975	0.9639	0.993354		6	10.0644	9.97197	9.79899	9.91377	9.91638	9.99334
D3Z503	Gas2	Growth arrest-specific protein 2 (Fragment) OS=Mus musculus OX=10090 GN=Gas2 PE=1 SV=1	20.493	185	1.02629	0.0374397	0.8171	0.944756		6	15.3452	14.951	15.4425	15.2239	15.2331	15.1693
D3Z585	Rab3il1	Guanine nucleotide exchange factor for Rab-3A OS=Mus musculus OX=10090 GN=Rab3il1 PE=1 SV=1	34.99	310	0.927447	-0.108664	0.2719	0.698523		6	13.7685	13.7583	13.6934	14.0056	13.7287	13.812
D3Z5A5	Slc41a2	Solute carrier family 41 member 2 (Fragment) OS=Mus musculus OX=10090 GN=Slc41a2 PE=4 SV=1	14.585	131	1.58471	0.66422	0.1072	0.559957		6	11.2147	11.8052	11.307	10.2521	11.0214	11.0607
D3Z5F0	Cdc42ep5	Cdc42 effector protein 5 (Fragment) OS=Mus musculus OX=10090 GN=Cdc42ep5 PE=1 SV=1	8.059	79	0.838234	-0.254574	0.04855	0.473074		6	14.2443	13.9688	14.1964	14.3706	14.4535	14.3492
D3Z5F2	BC048403	cDNA sequence BC048403 OS=Mus musculus OX=10090 GN=BC048403 PE=1 SV=1	35.48	309	0.860269	-0.21714	0.01594	0.417492		6	12.5129	12.4156	12.3279	12.6454	12.6431	12.6193
D3Z5F7	Gm20521	Predicted gene 20521 OS=Mus musculus OX=10090 GN=Gm20521 PE=4 SV=1	37.245	333	0.949431	-0.0748652	0.2936	0.71146		6	16.4755	16.6378	16.4841	16.5426	16.6335	16.6459
D3Z5H3	Sec11c	Signal peptidase complex catalytic subunit SEC11 OS=Mus musculus OX=10090 GN=Sec11c PE=1 SV=2	23.266	206	0.95537	-0.0658682	0.3676	0.749791		6	15.7978	15.6889	15.5802	15.7416	15.7355	15.7875
D3Z5H4	Prodh2	Proline dehydrogenase (Fragment) OS=Mus musculus OX=10090 GN=Prodh2 PE=1 SV=1	26.988	246	0.964663	-0.0519025	0.7647	0.929046		6	12.7746	12.5662	12.9219	13.045	12.6234	12.7499
D3Z5H6	Taf6	Transcription initiation factor TFIID subunit 6 (Fragment) OS=Mus musculus OX=10090 GN=Taf6 PE=1 SV=1	23.679	214	0.983136	-0.0245374	0.839	0.95297		6	11.4776	11.8115	11.7728	11.7226	11.7772	11.6356
D3Z5I1	Zc3hav1	Zinc finger CCCH-type antiviral protein 1 OS=Mus musculus OX=10090 GN=Zc3hav1 PE=1 SV=1	112.533	996	1.02309	0.0329302	0.4717	0.810044		6	15.9137	15.8619	15.8973	15.7818	15.8863	15.9061
D3Z5I6	Iqsec2	IQ motif and SEC7 domain-containing protein 2 OS=Mus musculus OX=10090 GN=Iqsec2 PE=1 SV=1	128.023	1154	1.09065	0.125192	0.2866	0.706253		6	13.3932	13.0588	13.3031	13.1551	13.1367	13.0877
D3Z5I9	Rbm33	RNA-binding protein 33 OS=Mus musculus OX=10090 GN=Rbm33 PE=1 SV=1	132.826	1191	1.33565	0.41754	0.3117	0.721929		6	10.2779	10.1043	9.49118	9.1386	10.0557	9.42645
D3Z5K6	Dnajc19	Mitochondrial import inner membrane translocase subunit TIM14 OS=Mus musculus OX=10090 GN=Dnajc19 PE=1 SV=1	12.191	110	1.01281	0.0183676	0.8061	0.942182		6	16.0497	15.9583	16.0082	16.1138	15.8998	15.9476
D3Z5T4	Arhgap24	Rho GTPase-activating protein 24 OS=Mus musculus OX=10090 GN=Arhgap24 PE=1 SV=1	73.578	657	1.04933	0.0694659	0.5743	0.857743		6	11.9119	11.7187	11.9615	11.9653	11.6873	11.7311
D3Z5U5	P2rx4	P2X purinoceptor OS=Mus musculus OX=10090 GN=P2rx4 PE=1 SV=2	41.323	366	1.09613	0.132415	0.2839	0.704419		6	14.203	14.1634	14.1288	13.8315	14.0816	14.1849
D3Z600	Pex5	Peroxisomal targeting signal 1 receptor OS=Mus musculus OX=10090 GN=Pex5 PE=1 SV=1	69.836	632	1.14682	0.197633	0.1979	0.637179		6	17.0493	17.404	17.0179	16.8972	17.0105	16.9705
D3Z629	Rpl9	60S ribosomal protein L9 OS=Mus musculus OX=10090 GN=Rpl9 PE=1 SV=1	19.091	166	0.946716	-0.0789961	0.4676	0.808054		6	15.4303	15.6844	15.3784	15.6295	15.5647	15.5358
D3Z632	Aktip	AKT-interacting protein OS=Mus musculus OX=10090 GN=Aktip PE=1 SV=2	29.215	258	0.99599	-0.0057962	0.937	0.98515		6	14.1615	14.0247	14.0694	14.1953	14.0038	14.074
D3Z637	Tpd52	MCG10134, isoform CRA_c OS=Mus musculus OX=10090 GN=Tpd52 PE=1 SV=1	17.603	162	1.13059	0.177071	0.4646	0.807404		6	16.1835	16.2009	16.1586	15.5662	16.2305	16.215
D3Z645	Vps29	Vacuolar protein sorting-associated protein 29 OS=Mus musculus OX=10090 GN=Vps29 PE=1 SV=1	16.138	144	0.978431	-0.031458	0.6635	0.894542		6	16.0003	15.8242	15.8003	15.9456	15.8664	15.9073
D3Z647	Ube2q2	Ubiquitin-conjugating enzyme E2 Q2 OS=Mus musculus OX=10090 GN=Ube2q2 PE=1 SV=1	38.761	343	1.01055	0.0151439	0.8434	0.955535		6	11.9015	12.0311	11.9186	11.8172	12.004	11.9846
D3Z653	Atg16l2	Autophagy-related 16-like 2 alpha OS=Mus musculus OX=10090 GN=Atg16l2 PE=1 SV=1	67.055	602	1.14075	0.18998	0.1562	0.605081		6	12.2754	12.1709	12.1632	11.8103	12.1435	12.0856
D3Z6F3	Ino80c	INO80 complex subunit C OS=Mus musculus OX=10090 GN=Ino80c PE=1 SV=1	9.943	94	0.934377	-0.097923	0.4724	0.810044		6	13.5494	13.9258	13.7321	13.9501	13.761	13.7898
D3Z6G3	Mapre3	Microtubule-associated protein RP/EB family member 3 OS=Mus musculus OX=10090 GN=Mapre3 PE=1 SV=1	30.364	266	1.07153	0.0996683	0.3363	0.731655		6	15.4017	15.1013	15.3119	15.1324	15.1844	15.1991
D3Z6H3	Dctn6	Dynactin 6, isoform CRA_b OS=Mus musculus OX=10090 GN=Dctn6 PE=1 SV=1	20.041	185	1.01121	0.0160895	0.6257	0.881223		6	15.1821	15.2233	15.2034	15.2314	15.1942	15.135
D3Z6I4	Cryzl1	Crystallin, zeta (Quinone reductase)-like 1, isoform CRA_h OS=Mus musculus OX=10090 GN=Cryzl1 PE=1 SV=1	37.008	333	0.924255	-0.113637	0.2294	0.669547		6	14.4915	14.4354	14.5049	14.7376	14.5599	14.4752
D3Z6I8	Tpm3	Tropomyosin alpha-3 chain OS=Mus musculus OX=10090 GN=Tpm3 PE=1 SV=1	28.723	247	1.19278	0.254323	0.2708	0.698523		6	11.0569	10.9617	11.5911	10.9666	11.0011	10.8791
D3Z6M5	Mef2a	Myocyte-specific enhancer factor 2A (Fragment) OS=Mus musculus OX=10090 GN=Mef2a PE=1 SV=1	25.556	235	1.06388	0.0893328	0.1565	0.605081		6	13.5412	13.6457	13.6538	13.4533	13.5729	13.5465
D3Z6S1	Tmem214	Transmembrane protein 214 OS=Mus musculus OX=10090 GN=Tmem214 PE=1 SV=3	71.303	642	1.12355	0.16806	0.3632	0.747652		6	16.6291	16.7129	16.497	16.1478	16.644	16.5431
D3Z6S3	Tssc4	Protein TSSC4 (Fragment) OS=Mus musculus OX=10090 GN=Tssc4 PE=1 SV=1	21.011	196	0.976227	-0.0347116	0.5821	0.861232		6	12.4326	12.4788	12.4579	12.5431	12.5521	12.3783
D3Z6V2	Reep6	Receptor expression-enhancing protein OS=Mus musculus OX=10090 GN=Reep6 PE=1 SV=1	14.005	124	1.10078	0.138523	0.6435	0.887561		6	9.12488	8.88268	9.53476	9.43355	8.9303	8.76291
D3Z6W1	Map6	Microtubule-associated protein 6 OS=Mus musculus OX=10090 GN=Map6 PE=1 SV=1	54.712	509	1.0229	0.0326615	0.8035	0.940963		6	12.0333	11.9443	12.1242	12.1417	12.0807	11.7814
D3Z6W2	Ptpn2	Tyrosine-protein phosphatase non-receptor type OS=Mus musculus OX=10090 GN=Ptpn2 PE=1 SV=1	42.291	363	0.90221	-0.148464	0.02972	0.444332		6	15.0602	15.1917	15.0652	15.278	15.2341	15.2503
D3Z6X3	Pex3	Peroxisomal biogenesis factor 3 OS=Mus musculus OX=10090 GN=Pex3 PE=1 SV=1	32.721	293	0.918371	-0.12285	0.03857	0.459186		6	13.7165	13.6051	13.72	13.7743	13.8208	13.8151
D3Z723	Nfyb	Nuclear transcription factor Y subunit beta (Fragment) OS=Mus musculus OX=10090 GN=Nfyb PE=1 SV=1	11.676	106	0.837933	-0.255094	0.05874	0.494172		6	10.0013	9.75085	10.0173	10.1088	10.1633	10.2627
D3Z734	Rad18	E3 ubiquitin-protein ligase RAD18 OS=Mus musculus OX=10090 GN=Rad18 PE=1 SV=1	48.43	428	1.08844	0.122264	0.6552	0.892328		6	13.6685	14.4721	13.9403	13.7224	14.0326	13.9591
D3Z742	Mb21d2	MCG125361, isoform CRA_a OS=Mus musculus OX=10090 GN=Mb21d2 PE=1 SV=1	55.657	491	0.848936	-0.236272	0.01046	0.38372		6	13.0646	13.2067	13.1197	13.3608	13.3152	13.4238
D3Z774	Ezh2	Histone-lysine N-methyltransferase EZH2 OS=Mus musculus OX=10090 GN=Ezh2 PE=1 SV=1	80.997	707	0.939384	-0.0902132	0.7276	0.917814		6	14.4408	15.1858	14.7258	14.6697	15.0229	14.9305
D3Z783	Akt1	RAC-alpha serine/threonine-protein kinase OS=Mus musculus OX=10090 GN=Akt1 PE=1 SV=2	50.981	437	1.05611	0.0787628	0.321	0.728852		6	18.0546	17.8236	17.9037	17.8784	17.8241	17.8431
D3Z793	Gtf2a2	Transcription initiation factor IIA subunit 2 (Fragment) OS=Mus musculus OX=10090 GN=Gtf2a2 PE=1 SV=1	10.626	91	0.84005	-0.251452	0.01304	0.403603		6	13.4598	13.5478	13.4588	13.8161	13.7617	13.643
D3Z7B5	Cip2a	Protein CIP2A OS=Mus musculus OX=10090 GN=Cip2a PE=1 SV=1	102.134	907	0.960979	-0.0574236	0.6875	0.903858		6	15.0579	15.5097	15.2673	15.3569	15.2886	15.3617
D3Z7B6	Sufu	Suppressor of fused homolog OS=Mus musculus OX=10090 GN=Sufu PE=1 SV=1	51.631	467	0.88278	-0.179875	0.128	0.584744		6	10.6158	10.878	10.6192	10.9424	10.8189	10.8913
D3Z7C0	Mrpl40	39S ribosomal protein L40, mitochondrial OS=Mus musculus OX=10090 GN=Mrpl40 PE=1 SV=1	19.378	162	1.02383	0.0339763	0.6604	0.893027		6	13.8004	14.002	13.9241	13.8239	13.9564	13.8442
D3Z7C6	Ptges3	Prostaglandin E synthase 3 OS=Mus musculus OX=10090 GN=Ptges3 PE=1 SV=1	14.983	130	0.89195	-0.164965	0.07399	0.529519		6	14.825	14.7129	14.7181	15.0329	14.8661	14.852
D3Z7D2	Mettl1	tRNA (guanine-N(7)-)-methyltransferase OS=Mus musculus OX=10090 GN=Mettl1 PE=1 SV=1	25.839	228	0.962553	-0.0550623	0.4407	0.795415		6	10.2543	10.2455	10.2152	10.3957	10.3067	10.1777
D3Z7E5	Gsk3a	Glycogen synthase kinase-3 alpha OS=Mus musculus OX=10090 GN=Gsk3a PE=1 SV=1	51.246	486	0.999885	-0.000166621	0.9978	0.998676		6	15.9873	15.8239	15.8551	15.9366	15.8745	15.8556
D3Z7J8	Ccdc61	Coiled-coil domain-containing protein 61 (Fragment) OS=Mus musculus OX=10090 GN=Ccdc61 PE=1 SV=1	20.585	181	1.07031	0.0980341	0.4095	0.777714		6	11.7301	11.7202	11.69	11.409	11.6781	11.7592
D3Z7P3	Gls	Glutaminase kidney isoform, mitochondrial OS=Mus musculus OX=10090 GN=Gls PE=1 SV=1	73.964	674	1.04676	0.0659264	0.1758	0.620678		6	17.922	17.8902	17.8871	17.7569	17.8757	17.869
D3Z7V3	Slmap	Sarcolemmal membrane-associated protein OS=Mus musculus OX=10090 GN=Slmap PE=1 SV=1	90.721	790	1.02059	0.0294069	0.7681	0.929542		6	17.5992	17.3207	17.4209	17.5051	17.3936	17.3539
D3Z7W0	Iscu	Iron-sulfur cluster assembly enzyme ISCU, mitochondrial OS=Mus musculus OX=10090 GN=Iscu PE=1 SV=1	22.11	209	0.90553	-0.143166	0.4278	0.78757		6	16.8329	16.3611	16.6827	16.9336	16.7113	16.6613
D3Z7X0	Acad12	Acyl-Coenzyme A dehydrogenase family, member 12 OS=Mus musculus OX=10090 GN=Acad12 PE=1 SV=1	61.39	555	1.02561	0.0364804	0.7845	0.933462		6	13.0638	12.7511	12.7386	12.6929	12.9157	12.8355
D6RCG7	Casp12	Caspase-12 OS=Mus musculus OX=10090 GN=Casp12 PE=1 SV=1	26.266	231	0.984878	-0.0219837	0.8709	0.96381		6	15.9068	15.5309	15.9008	15.8494	15.7612	15.7938
D6RCW3	Chpt1	Cholinephosphotransferase 1 OS=Mus musculus OX=10090 GN=Chpt1 PE=1 SV=1	24.438	218	0.986617	-0.0194385	0.9068	0.975051		6	15.0447	14.7213	14.849	14.724	15.1343	14.815
D6RCW4	Plpp5	Phospholipid phosphatase 5 OS=Mus musculus OX=10090 GN=Plpp5 PE=4 SV=1	6.008	53	0.80846	-0.306752	0.1544	0.605081		6	13.5063	14.0854	13.8311	14.014	14.1657	14.1633
D6RCZ7	Map4k2	Mitogen-activated protein kinase kinase kinase kinase 2 OS=Mus musculus OX=10090 GN=Map4k2 PE=1 SV=1	6.321	57	1.06497	0.090808	0.6165	0.878351		6	12.7057	12.1775	12.2666	12.2706	12.3654	12.2414
D6RDC1	Tmem41b	Transmembrane protein 41B OS=Mus musculus OX=10090 GN=Tmem41b PE=1 SV=1	4.573	44	1.10756	0.14738	0.5427	0.84316		6	14.2333	14.3861	14.4279	13.8034	14.5354	14.2664
D6REH0	Tmem123	Porimin OS=Mus musculus OX=10090 GN=Tmem123 PE=4 SV=1	5.351	54	0.92572	-0.111353	0.5015	0.824702		6	13.251	13.0995	12.9699	13.4724	13.095	13.087
D6RET6	Gpatch1	G patch domain-containing protein 1 OS=Mus musculus OX=10090 GN=Gpatch1 PE=1 SV=1	97.894	883	0.965438	-0.0507445	0.7676	0.929542		6	13.0403	13.5648	13.2603	13.2412	13.3625	13.4139
D6REU0	Mindy3	MINDY lysine 48 deubiquitinase 3 (Fragment) OS=Mus musculus OX=10090 GN=Mindy3 PE=1 SV=2	25.63	230	1.06708	0.0936641	0.2544	0.685766		6	15.2283	15.4086	15.3698	15.1661	15.2401	15.3195
D6RFU9	Sypl	Synaptophysin-like protein OS=Mus musculus OX=10090 GN=Sypl PE=1 SV=1	8.914	79	1.0313	0.0444626	0.5923	0.867141		6	14.9273	14.7172	14.7134	14.6994	14.7273	14.7978
D6RGM1	Rfc4	Replication factor C subunit 4 (Fragment) OS=Mus musculus OX=10090 GN=Rfc4 PE=1 SV=2	25.824	233	0.859161	-0.219	0.2952	0.711843		6	13.4442	14.0306	13.5553	13.9513	13.8672	13.8686
D6RH37	Pkn1	Serine/threonine-protein kinase N1 OS=Mus musculus OX=10090 GN=Pkn1 PE=1 SV=1	87.195	796	0.938473	-0.0916129	0.3483	0.737119		6	15.1671	14.9179	15.0765	15.2331	15.0757	15.1274
D6RH67	Tmem62	Transmembrane protein 62 OS=Mus musculus OX=10090 GN=Tmem62 PE=1 SV=1	37.366	333	1.1192	0.162472	0.04245	0.462301		6	12.3033	12.1707	12.3259	12.1572	12.0834	12.0719
D6RH74	D3Ertd751e	UPF0462 protein C4orf33 homolog OS=Mus musculus OX=10090 GN=D3Ertd751e PE=1 SV=1	9.426	82	1.18119	0.240237	0.2844	0.704419		6	14.9071	14.2511	14.6101	14.4343	14.3205	14.2928
D6RI32	Dmpk	Myotonin-protein kinase OS=Mus musculus OX=10090 GN=Dmpk PE=1 SV=1	65.582	588	1.08541	0.118239	0.0943	0.55073		6	10.4113	10.4848	10.4485	10.3606	10.3968	10.2326
D6RI91	D230025D16Rik	RIKEN cDNA D230025D16 gene OS=Mus musculus OX=10090 GN=D230025D16Rik PE=1 SV=1	13.572	121	1.03895	0.0551274	0.656	0.892328		6	14.22	13.9762	14.2137	14.2413	13.9695	14.0338
D6RII3	Eml1	Echinoderm microtubule-associated protein-like 1 OS=Mus musculus OX=10090 GN=Eml1 PE=1 SV=1	76.763	699	1.0814	0.112904	0.1586	0.606462		6	16.5164	16.708	16.6229	16.4372	16.5174	16.5539
D6RII5	Rmnd5b	E3 ubiquitin-protein transferase RMND5B OS=Mus musculus OX=10090 GN=Rmnd5b PE=1 SV=1	27.62	242	0.906589	-0.141479	0.07943	0.532368		6	12.1674	12.2566	12.1473	12.264	12.3016	12.4301
D6RIK7	Ccna2	Cyclin-A2 OS=Mus musculus OX=10090 GN=Ccna2 PE=1 SV=1	16.625	153	1.16033	0.214541	0.4881	0.818227		6	13.1016	13.9568	13.2193	13.0391	13.3141	13.2809
D6RIQ3	Phyhd1	Phytanoyl-CoA dioxygenase domain-containing protein 1 OS=Mus musculus OX=10090 GN=Phyhd1 PE=1 SV=1	17.984	159	0.987934	-0.017513	0.9199	0.978454		6	14.8477	14.6609	14.8306	15.1019	14.6415	14.6483
D9J2Z9	Pdlim5	ENH isoform 1b OS=Mus musculus OX=10090 GN=Pdlim5 PE=1 SV=1	52.397	482	0.880862	-0.183012	0.3736	0.756625		6	13.5463	13.3962	13.6344	14.0467	13.5507	13.5286
E0CXC7	Sidt2	SID1 transmembrane family member 2 (Fragment) OS=Mus musculus OX=10090 GN=Sidt2 PE=1 SV=1	55.483	493	1.06402	0.0895284	0.196	0.634937		6	14.2705	14.1497	14.1101	14.1129	14.1247	14.0241
E0CXD4	Pcdh1	Protocadherin 1 OS=Mus musculus OX=10090 GN=Pcdh1 PE=1 SV=1	39.089	360	1.29531	0.373297	0.162	0.610787		6	11.1286	10.884	11.6047	10.753	10.8126	10.9317
E0CXH4	Cmbl	Carboxymethylenebutenolidase homolog (Fragment) OS=Mus musculus OX=10090 GN=Cmbl PE=1 SV=1	19.526	174	1.0158	0.0226223	0.9251	0.981265		6	12.4183	11.9271	12.5723	12.0532	12.4002	12.3964
E0CXV5	Gtf2h4	General transcription factor IIH subunit 4 (Fragment) OS=Mus musculus OX=10090 GN=Gtf2h4 PE=1 SV=1	18.362	164	0.958429	-0.061257	0.5699	0.855821		6	13.8998	14.1421	13.8532	14.0061	14.1077	13.9649
E0CXW2	Adck5	Uncharacterized aarF domain-containing protein kinase 5 OS=Mus musculus OX=10090 GN=Adck5 PE=1 SV=1	64.421	567	1.03537	0.0501426	0.3037	0.718951		6	14.7464	14.6584	14.7553	14.6144	14.7134	14.6819
E0CXY7	Atpsckmt	ATP synthase subunit C lysine N-methyltransferase OS=Mus musculus OX=10090 GN=Atpsckmt PE=1 SV=2	19.058	169	1.15582	0.208922	0.2193	0.660173		6	12.0365	12.3848	11.9988	11.784	12.0225	11.9869
E0CY27	Unkl	Putative E3 ubiquitin-protein ligase UNKL (Fragment) OS=Mus musculus OX=10090 GN=Unkl PE=1 SV=1	10.959	108	0.835246	-0.259727	0.02875	0.434853		6	12.6016	12.7169	12.7579	13.0687	12.9297	12.8572
E0CY66	Cldnd1	Claudin domain containing 1, isoform CRA_c OS=Mus musculus OX=10090 GN=Cldnd1 PE=1 SV=1	11.455	99	0.941869	-0.0864015	0.4438	0.796354		6	9.66281	9.80671	9.93514	10.0116	9.85863	9.79366
E0CY91	Ubl5	Ubiquitin-like protein 5 OS=Mus musculus OX=10090 GN=Ubl5 PE=4 SV=1	5.4	47	0.956831	-0.0636643	0.4294	0.787926		6	14.6822	14.9313	14.7812	14.8664	14.8643	14.8551
E0CY96	Tsen15	tRNA-splicing endonuclease subunit Sen15 OS=Mus musculus OX=10090 GN=Tsen15 PE=1 SV=1	14.015	128	0.980429	-0.0285152	0.8112	0.943482		6	11.4453	11.2511	11.1609	11.1782	11.3327	11.432
E0CYE2	Impdh1	Inosine-5'-monophosphate dehydrogenase OS=Mus musculus OX=10090 GN=Impdh1 PE=1 SV=1	52.47	489	0.931614	-0.102196	0.3678	0.749791		6	16.81	16.7445	16.7589	17.0708	16.7775	16.7716
E0CYG4	Lrmda	Leucine-rich melanocyte differentiation-associated protein (Fragment) OS=Mus musculus OX=10090 GN=Lrmda PE=1 SV=1	12.545	112	1.00882	0.0126629	0.9137	0.976324		6	12.508	12.2217	12.5513	12.3632	12.4857	12.394
E0CYH0	Wtap	MCG16685, isoform CRA_d OS=Mus musculus OX=10090 GN=Wtap PE=1 SV=1	44.204	396	0.864662	-0.209792	0.15	0.602268		6	14.1835	14.3351	14.2782	14.6939	14.3576	14.3747
E0CYJ0	Mob4	MOB-like protein phocein (Fragment) OS=Mus musculus OX=10090 GN=Mob4 PE=1 SV=1	21.659	186	1.07186	0.10012	0.1144	0.564434		6	15.3695	15.4828	15.4222	15.3982	15.2757	15.3002
E0CYM1	Filip1l	Filamin A-interacting protein 1-like OS=Mus musculus OX=10090 GN=Filip1l PE=1 SV=1	101.925	893	0.997664	-0.00337358	0.9668	0.993985		6	17.3158	17.4841	17.4567	17.3133	17.495	17.4584
E0CYQ0	Kctd17	MCG13350, isoform CRA_b OS=Mus musculus OX=10090 GN=Kctd17 PE=1 SV=1	33.343	296	1.05373	0.0755086	0.297	0.71338		6	14.3741	14.4064	14.557	14.3649	14.4216	14.3245
E0CYX7	Fxyd5	FXYD domain-containing ion transport regulator 5 (Fragment) OS=Mus musculus OX=10090 GN=Fxyd5 PE=1 SV=1	11.731	111	1.08764	0.121198	0.2727	0.699119		6	11.1896	11.2726	11.392	11.0216	11.1919	11.2771
E0CYX9	Ccdc127	Coiled-coil domain-containing protein 127 (Fragment) OS=Mus musculus OX=10090 GN=Ccdc127 PE=1 SV=1	27.736	238	0.997504	-0.00360528	0.9293	0.982615		6	11.8663	11.9462	11.9582	11.9105	11.9763	11.8947
E0CZ12	Runx2	Runt-related transcription factor OS=Mus musculus OX=10090 GN=Runx2 PE=1 SV=1	45.574	421	1.12362	0.168153	0.4162	0.782567		6	14.153	14.4101	13.9564	14.0075	14.2309	13.7767
E0CZ22	Mroh1	Maestro heat-like repeat family member 1 OS=Mus musculus OX=10090 GN=Mroh1 PE=1 SV=1	181.795	1640	0.84896	-0.236232	0.07648	0.531521		6	15.5484	15.3568	15.5716	15.5845	15.7847	15.8162
E0CZ61	Umad1	UMAP1-MVP12-associated (UMA) domain-containing 1 (Fragment) OS=Mus musculus OX=10090 GN=Umad1 PE=1 SV=1	10.96	104	0.929764	-0.105064	0.1926	0.6322		6	14.0509	14.0567	14.0344	14.2857	14.0787	14.0928
E0CZ78	Ppp3cb	Serine/threonine-protein phosphatase OS=Mus musculus OX=10090 GN=Ppp3cb PE=1 SV=1	59.074	524	0.964678	-0.0518803	0.7441	0.922197		6	17.0411	16.8296	16.938	17.2579	16.8404	16.866
E0CZE0	Nae1	NEDD8-activating enzyme E1 regulatory subunit OS=Mus musculus OX=10090 GN=Nae1 PE=1 SV=1	57.62	510	0.991309	-0.012593	0.7542	0.927461		6	15.6787	15.6173	15.5921	15.681	15.5892	15.6557
E0CZE8	Tmbim6	Bax inhibitor 1 (Fragment) OS=Mus musculus OX=10090 GN=Tmbim6 PE=1 SV=1	3.805	32	1.02485	0.0354086	0.8693	0.963281		6	13.3547	13.0163	13.6914	13.2287	13.4114	13.3161
E2QRQ3	Stau2	Double-stranded RNA-binding protein Staufen homolog 2 OS=Mus musculus OX=10090 GN=Stau2 PE=1 SV=1	51.996	473	1.01678	0.0240109	0.6341	0.884173		6	13.9305	14.0206	13.8901	13.872	13.9379	13.9594
E9PUA2	Tut7	Terminal uridylyltransferase 7 OS=Mus musculus OX=10090 GN=Tut7 PE=1 SV=1	167.154	1474	1.05571	0.0782115	0.3147	0.725953		6	16.1852	16.0785	16.1442	15.9484	16.1577	16.0671
E9PUC2	Acsl3	Long-chain-fatty-acid--CoA ligase 3 OS=Mus musculus OX=10090 GN=Acsl3 PE=1 SV=1	62.976	568	0.843606	-0.245358	0.0781	0.531521		6	13.9669	14.1597	14.0515	14.129	14.4006	14.3847
E9PUD2	Dnm1l	Dynamin-1-like protein OS=Mus musculus OX=10090 GN=Dnm1l PE=1 SV=1	79.533	712	1.00015	0.000219838	0.9984	0.998806		6	13.4155	13.3379	13.2894	13.5335	13.275	13.2336
E9PUE1	R3hcc1	R3H and coiled-coil domain-containing protein 1 OS=Mus musculus OX=10090 GN=R3hcc1 PE=1 SV=2	54.145	488	1.02655	0.0378089	0.7835	0.933462		6	11.4616	11.082	11.2577	11.3613	11.1414	11.1852
E9PUE7	Abr	Active breakpoint cluster region-related protein OS=Mus musculus OX=10090 GN=Abr PE=1 SV=1	92.487	813	1.02151	0.0306988	0.6587	0.892763		6	15.2626	15.1661	15.2834	15.2937	15.2167	15.1096
E9PUF4	Rbm26	RNA-binding protein 26 OS=Mus musculus OX=10090 GN=Rbm26 PE=1 SV=1	111.014	983	0.927816	-0.108089	0.2065	0.649301		6	17.0756	17.243	17.1392	17.1686	17.3508	17.2627
E9PUH7	Nfix	Nuclear factor 1 OS=Mus musculus OX=10090 GN=Nfix PE=1 SV=1	54.162	494	0.789232	-0.341479	0.317	0.727177		6	12.7797	12.5668	12.0546	13.2223	12.5758	12.6274
E9PUI8	Lin54	Protein lin-54 homolog OS=Mus musculus OX=10090 GN=Lin54 PE=1 SV=1	25.727	243	0.889462	-0.168995	0.4417	0.795415		6	12.5605	13.2432	12.9163	13.0917	13.0368	13.0985
E9PUK3	Fnbp1l	Formin-binding protein 1-like OS=Mus musculus OX=10090 GN=Fnbp1l PE=1 SV=1	63.975	551	0.971291	-0.0420245	0.515	0.829616		6	16.6419	16.591	16.6565	16.5613	16.7186	16.7355
E9PUM0	Ercc1	DNA excision repair protein ERCC-1 OS=Mus musculus OX=10090 GN=Ercc1 PE=1 SV=1	26.948	245	0.955075	-0.0663148	0.6226	0.880818		6	13.2659	13.5796	13.3285	13.3383	13.6084	13.4262
E9PUM4	Tln2	Talin-2 OS=Mus musculus OX=10090 GN=Tln2 PE=1 SV=1	271.667	2542	0.78789	-0.343933	0.4981	0.823817		6	18.4821	18.1262	18.3085	19.5496	18.1592	18.2398
E9PUN5	Ror2	Tyrosine-protein kinase transmembrane receptor ROR2 OS=Mus musculus OX=10090 GN=Ror2 PE=1 SV=1	103.728	932	0.909595	-0.136704	0.2962	0.712634		6	14.5251	14.5897	14.6462	14.9378	14.6465	14.5869
E9PUQ9	Piezo1	Piezo-type mechanosensitive ion channel component OS=Mus musculus OX=10090 GN=Piezo1 PE=1 SV=1	291.991	2546	1.11886	0.16203	0.02455	0.433695		6	16.2054	16.063	16.1291	15.9366	15.9665	16.0083
E9PUS2	Btbd2	BTB (POZ) domain-containing 2 OS=Mus musculus OX=10090 GN=Btbd2 PE=1 SV=1	56.482	523	0.940685	-0.0882168	0.09938	0.5532		6	14.4749	14.3877	14.441	14.4592	14.5668	14.5422
E9PUX1	Mocs2	Molybdopterin synthase catalytic subunit (Fragment) OS=Mus musculus OX=10090 GN=Mocs2 PE=1 SV=2	8.865	82	0.997288	-0.00391825	0.9508	0.988612		6	13.5787	13.7203	13.5997	13.5564	13.6727	13.6813
E9PV41	Diaph1	Protein diaphanous homolog 1 OS=Mus musculus OX=10090 GN=Diaph1 PE=1 SV=1	140.402	1264	1.07825	0.108686	0.2397	0.674874		6	18.1369	18.1568	18.0498	17.8656	18.1007	18.0512
E9PV44	Atpif1	ATPase inhibitory factor 1 OS=Mus musculus OX=10090 GN=Atpif1 PE=1 SV=1	8.789	74	0.896071	-0.158315	0.02967	0.444332		6	15.4638	15.424	15.4492	15.6062	15.6833	15.5225
E9PV48	Ifit3b	Interferon-induced protein with tetratricopeptide repeats 3B OS=Mus musculus OX=10090 GN=Ifit3b PE=1 SV=1	47.22	403	1.07281	0.101397	0.7849	0.933462		6	15.6442	14.831	15.8375	15.0182	15.5288	15.4615
E9PV69	Cacul1	CDK2-associated and cullin domain-containing protein 1 OS=Mus musculus OX=10090 GN=Cacul1 PE=1 SV=1	38.836	347	1.11098	0.151833	0.3866	0.764498		6	11.9182	12.1738	11.8845	11.9919	11.9409	11.5882
E9PV90	Slc25a22	Mitochondrial glutamate carrier 1 (Fragment) OS=Mus musculus OX=10090 GN=Slc25a22 PE=1 SV=1	22.109	206	1.05659	0.0794193	0.2932	0.711424		6	13.7325	13.6077	13.5367	13.4951	13.6058	13.5377
E9PV98	Trim5	Tripartite motif-containing 5 OS=Mus musculus OX=10090 GN=Trim5 PE=1 SV=1	57.762	497	1.07534	0.104795	0.7025	0.908698		6	15.1537	14.3224	14.8417	14.5076	14.7429	14.7528
E9PVA2	Rrp8	Ribosomal RNA-processing protein 8 OS=Mus musculus OX=10090 GN=Rrp8 PE=1 SV=1	56.512	503	1.00959	0.0137762	0.9078	0.975132		6	13.7512	14.1341	13.9695	13.9572	13.9119	13.9443
E9PVA6	Git2	ARF GTPase-activating protein GIT2 OS=Mus musculus OX=10090 GN=Git2 PE=1 SV=1	84.457	759	1.03708	0.0525234	0.4088	0.777714		6	15.1147	15.3091	15.2041	15.1756	15.1441	15.1506
E9PVA8	Gcn1	eIF-2-alpha kinase activator GCN1 OS=Mus musculus OX=10090 GN=Gcn1 PE=1 SV=1	293.021	2671	0.968664	-0.0459324	0.2755	0.70167		6	19.4697	19.5858	19.4928	19.5458	19.5703	19.57
E9PVB5	Ttc17	Tetratricopeptide repeat protein 17 OS=Mus musculus OX=10090 GN=Ttc17 PE=1 SV=1	135.521	1198	0.967579	-0.0475483	0.6016	0.871942		6	12.9274	13.1907	13.1505	13.156	13.1554	13.0999
E9PVC5	Eif4g1	Eukaryotic translation initiation factor 4 gamma 1 OS=Mus musculus OX=10090 GN=Eif4g1 PE=1 SV=1	175.459	1594	1.04463	0.0629972	0.4676	0.808054		6	18.8718	19.0271	18.815	18.7533	18.9104	18.8611
E9PVC7	Cdk14	Cyclin-dependent kinase 14 OS=Mus musculus OX=10090 GN=Cdk14 PE=1 SV=1	50.472	451	0.957309	-0.062943	0.3054	0.719746		6	13.8396	13.7151	13.6801	13.7854	13.7843	13.854
E9PVD3	Dchs1	Protocadherin-16 OS=Mus musculus OX=10090 GN=Dchs1 PE=1 SV=1	346.384	3291	0.946933	-0.0786654	0.7515	0.926668		6	11.0944	11.8563	11.3878	11.4392	11.6581	11.4773
E9PVK4	Ttc21b	Tetratricopeptide repeat protein 21B OS=Mus musculus OX=10090 GN=Ttc21b PE=1 SV=1	145.37	1269	1.14571	0.196241	0.09786	0.5528		6	14.0498	13.9909	14.1789	13.8187	14.0209	13.7913
E9PVM7	Gstm5	Glutathione S-transferase (Fragment) OS=Mus musculus OX=10090 GN=Gstm5 PE=1 SV=1	25.505	215	0.926388	-0.110312	0.3369	0.731655		6	17.3358	17.1462	17.3264	17.5397	17.3104	17.2892
E9PVN6	Gm20498	Predicted gene 20498 OS=Mus musculus OX=10090 GN=Gm20498 PE=1 SV=1	20.443	182	1.04037	0.0570988	0.7912	0.934709		6	14.4329	14.7124	14.4673	14.8384	14.2494	14.3535
E9PVS0	Ifrd1	Interferon-related developmental regulator 1 OS=Mus musculus OX=10090 GN=Ifrd1 PE=1 SV=2	45.263	401	1.16435	0.219528	0.3462	0.736897		6	13.6902	14.2872	13.6761	13.734	13.5877	13.6732
E9PVS5	Immt	MICOS complex subunit MIC60 (Fragment) OS=Mus musculus OX=10090 GN=Immt PE=1 SV=1	19.677	188	1.03434	0.048714	0.5665	0.854214		6	10.8672	10.7679	10.888	10.7772	10.6817	10.9182
E9PVX6	Mki67	Proliferation marker protein Ki-67 OS=Mus musculus OX=10090 GN=Mki67 PE=1 SV=1	350.864	3177	1.07584	0.105457	0.7459	0.923126		6	16.4348	17.2932	16.4993	16.3838	16.76	16.7671
E9PVZ8	Golgb1	Golgi autoantigen, golgin subfamily b, macrogolgin 1 OS=Mus musculus OX=10090 GN=Golgb1 PE=1 SV=1	370.154	3238	1.00238	0.0034262	0.9489	0.988612		6	19.8479	19.7871	19.7772	19.8908	19.7604	19.7508
E9PW15	Suz12	Polycomb protein Suz12 OS=Mus musculus OX=10090 GN=Suz12 PE=1 SV=1	80.293	718	1.09789	0.134739	0.4241	0.786091		6	11.4649	11.9571	11.6359	11.4638	11.5691	11.6207
E9PW20	Chtop	Chromatin target of PRMT1 protein OS=Mus musculus OX=10090 GN=Chtop PE=1 SV=1	22.107	203	1.04171	0.0589595	0.2822	0.704419		6	12.9271	13.0392	13.0614	12.9831	12.9061	12.9616
E9PWC8	Papola	Poly(A) polymerase alpha OS=Mus musculus OX=10090 GN=Papola PE=1 SV=1	77.52	693	0.962912	-0.0545235	0.597	0.869609		6	15.0514	15.3319	15.157	15.139	15.269	15.2959
E9PWE4	Tcf3	Transcription factor E2-alpha OS=Mus musculus OX=10090 GN=Tcf3 PE=1 SV=1	67.458	648	0.994673	-0.00770615	0.9665	0.993985		6	11.7642	12.3089	11.993	11.8913	12.0987	12.099
E9PWE8	Dpysl3	Dihydropyrimidinase-related protein 3 OS=Mus musculus OX=10090 GN=Dpysl3 PE=1 SV=1	73.884	683	0.937201	-0.0935694	0.4542	0.802297		6	17.973	17.8545	18.1747	17.9686	18.1726	18.1417
E9PWG6	Ncapg	Non-SMC condensin I complex, subunit G OS=Mus musculus OX=10090 GN=Ncapg PE=1 SV=1	112.869	1004	0.888594	-0.170404	0.2409	0.674995		6	15.4527	15.8789	15.6245	15.8304	15.8203	15.8165
E9PWI6	Gcc2	GRIP and coiled-coil domain-containing protein 2 OS=Mus musculus OX=10090 GN=Gcc2 PE=1 SV=1	190.734	1644	0.952222	-0.0706301	0.1818	0.624256		6	18.701	18.7333	18.7409	18.8796	18.7584	18.7491
E9PWK1	Ephx1	Epoxide hydrolase OS=Mus musculus OX=10090 GN=Ephx1 PE=1 SV=1	50.97	441	1.43061	0.516632	0.1362	0.592967		6	18.5239	17.6076	18.2734	17.5293	17.6929	17.6329
E9PWK7	Ephb4	Ephrin type-B receptor 4 OS=Mus musculus OX=10090 GN=Ephb4 PE=1 SV=1	103.15	935	0.876371	-0.190387	0.2936	0.71146		6	14.3986	14.1104	14.3242	14.731	14.355	14.3184
E9PWL0	Trim30d	Tripartite motif-containing 30D OS=Mus musculus OX=10090 GN=Trim30d PE=1 SV=1	57.527	497	1.26552	0.339733	0.5226	0.834377		6	13.8747	12.6092	13.6938	12.5101	13.4574	13.191
E9PWM3	Armcx4	Armadillo repeat-containing, X-linked 4 OS=Mus musculus OX=10090 GN=Armcx4 PE=1 SV=1	242.954	2356	0.812146	-0.300189	0.05087	0.479854		6	13.6292	13.7449	13.6939	13.7834	14.1093	14.0759
E9PWM5	Uimc1	BRCA1-A complex subunit RAP80 OS=Mus musculus OX=10090 GN=Uimc1 PE=1 SV=1	45.59	406	0.895371	-0.159443	0.04238	0.462301		6	13.7259	13.9118	13.8341	13.9945	13.9737	13.9818
E9PWQ3	Col6a3	Collagen, type VI, alpha 3 OS=Mus musculus OX=10090 GN=Col6a3 PE=1 SV=2	353.932	3284	1.07714	0.107205	0.8218	0.945749		6	18.6678	18.4043	18.9236	19.3972	18.1098	18.1671
E9PWV3	Rps6ka1	Ribosomal protein S6 kinase OS=Mus musculus OX=10090 GN=Rps6ka1 PE=1 SV=1	81.312	719	0.897539	-0.155953	0.2279	0.667964		6	12.8198	13.0826	12.764	12.9636	13.1319	13.0387
E9PWV7	Gtpbp3	tRNA modification GTPase GTPBP3, mitochondrial OS=Mus musculus OX=10090 GN=Gtpbp3 PE=1 SV=1	52.305	493	1.04786	0.0674437	0.2551	0.685996		6	12.9859	12.8885	13.053	12.8823	12.9015	12.9413
E9PWW2	Tor1aip1	Torsin-1A-interacting protein 1 OS=Mus musculus OX=10090 GN=Tor1aip1 PE=1 SV=1	44.042	391	1.47114	0.556934	0.1097	0.560335		6	11.2096	10.5763	10.8285	9.92262	10.5783	10.4427
E9PWW6	Zc3h7a	Zinc finger CCCH type-containing 7 A OS=Mus musculus OX=10090 GN=Zc3h7a PE=1 SV=1	110.803	970	1.01845	0.0263758	0.3997	0.772953		6	15.9091	15.9628	15.9123	15.8795	15.88	15.9457
E9PWW9	Rsf1	Remodeling and spacing factor 1 OS=Mus musculus OX=10090 GN=Rsf1 PE=1 SV=2	161.75	1441	0.941322	-0.0872392	0.3861	0.764335		6	15.7297	16.0326	15.8491	15.9235	15.9776	15.972
E9PWX8	Mast4	Microtubule-associated serine/threonine-protein kinase 4 OS=Mus musculus OX=10090 GN=Mast4 PE=1 SV=1	264.582	2426	1.07411	0.103147	0.5649	0.853893		6	15.5875	15.8637	15.6538	15.3146	15.7344	15.7465
E9PX29	Sptbn4	Spectrin beta chain OS=Mus musculus OX=10090 GN=Sptbn4 PE=1 SV=1	288.824	2561	1.05796	0.08129	0.8111	0.943482		6	13.2542	12.3956	12.2485	12.6514	12.4612	12.5417
E9PX53	Ppp4r1	Serine/threonine-protein phosphatase 4 regulatory subunit 1 OS=Mus musculus OX=10090 GN=Ppp4r1 PE=1 SV=1	104.502	934	1.00566	0.00814029	0.8101	0.943307		6	16.5066	16.5081	16.5515	16.5602	16.4632	16.5183
E9PX59	Samd9l	Sterile alpha motif domain-containing protein 9-like OS=Mus musculus OX=10090 GN=Samd9l PE=1 SV=1	182.254	1579	1.03778	0.053501	0.781	0.933462		6	17.3079	16.7264	16.9887	16.828	17.0368	16.9977
E9PX62	Hdac7	Histone deacetylase OS=Mus musculus OX=10090 GN=Hdac7 PE=1 SV=1	92.246	851	0.971462	-0.0417706	0.1937	0.6322		6	15.4269	15.3994	15.3666	15.4336	15.4771	15.4075
E9PX91	Pisd	Phosphatidylserine decarboxylase proenzyme, mitochondrial OS=Mus musculus OX=10090 GN=Pisd PE=3 SV=1	42.726	375	1.13078	0.177322	0.1061	0.559577		6	14.5573	14.7176	14.5566	14.3018	14.4822	14.5155
E9PXB0	Pnpla8	Calcium-independent phospholipase A2-gamma OS=Mus musculus OX=10090 GN=Pnpla8 PE=1 SV=1	62.352	558	1.02956	0.0420224	0.6929	0.905638		6	12.8795	12.635	12.592	12.5765	12.7104	12.6935
E9PXD2	Dlc1	Rho GTPase-activating protein 7 OS=Mus musculus OX=10090 GN=Dlc1 PE=1 SV=1	172.954	1543	1.07167	0.0998652	0.6672	0.895989		6	11.4685	11.0256	11.4565	11.5146	11.1647	10.9718
E9PXE6	Fmnl2	Formin-like protein 2 OS=Mus musculus OX=10090 GN=Fmnl2 PE=1 SV=2	117.95	1034	1.10369	0.142334	0.2979	0.714148		6	14.922	14.7029	14.7807	14.4591	14.7515	14.7679
E9PXK7	Pex11b	Peroxisomal membrane protein 11B OS=Mus musculus OX=10090 GN=Pex11b PE=1 SV=1	27.003	245	1.08035	0.111492	0.1537	0.605081		6	13.9457	13.9254	13.7543	13.7451	13.8005	13.7453
E9PXL0	Fam222b	Protein FAM222B OS=Mus musculus OX=10090 GN=Fam222b PE=1 SV=1	45.522	434	1.04124	0.0583041	0.3107	0.721929		6	13.4505	13.5062	13.3417	13.3506	13.3988	13.3741
E9PXR3	Sesn1	Sestrin-1 OS=Mus musculus OX=10090 GN=Sesn1 PE=1 SV=1	63.647	551	0.839792	-0.251896	0.1499	0.602268		6	11.1531	11.059	10.792	11.4353	11.1772	11.1473
E9PXU3	BC024139	cDNA sequence BC024139 OS=Mus musculus OX=10090 GN=BC024139 PE=4 SV=1	81.545	737	1.04961	0.0698541	0.7073	0.910717		6	14.1747	13.7927	14.0695	14.2031	13.8055	13.8187
E9PXW3	Ttc14	Tetratricopeptide repeat protein 14 OS=Mus musculus OX=10090 GN=Ttc14 PE=1 SV=3	81.475	714	0.926432	-0.110242	0.3848	0.762989		6	12.6916	13.0306	12.8758	12.8679	13.058	13.0028
E9PXX7	Txndc5	Thioredoxin domain-containing protein 5 OS=Mus musculus OX=10090 GN=Txndc5 PE=1 SV=1	38.532	344	0.934024	-0.0984681	0.3779	0.759462		6	17.8532	17.7913	17.8025	18.1091	17.8121	17.8211
E9PY08	Adamts1	A disintegrin and metalloproteinase with thrombospondin motifs 1 (Fragment) OS=Mus musculus OX=10090 GN=Adamts1 PE=1 SV=1	74.66	681	1.13892	0.187664	0.5182	0.832049		6	14.2889	13.62	14.2254	14.1723	13.7111	13.6879
E9PY39	Gm20431	Predicted gene 20431 OS=Mus musculus OX=10090 GN=Gm20431 PE=4 SV=1	42.096	371	1.05261	0.0739703	0.7095	0.911051		6	9.69435	10.1597	10.1905	9.77233	9.9624	10.088
E9PY43	Erich1	Glutamate-rich 1 OS=Mus musculus OX=10090 GN=Erich1 PE=1 SV=1	37.35	332	1.21058	0.275702	0.1696	0.615621		6	11.4014	11.8309	11.3204	11.3124	11.1572	11.256
E9PY46	Ift140	Intraflagellar transport protein 140 homolog OS=Mus musculus OX=10090 GN=Ift140 PE=1 SV=1	165.875	1464	0.957655	-0.0624217	0.5112	0.82751		6	14.7616	14.5569	14.8153	14.8452	14.7278	14.7481
E9PY48	Ncaph2	Condensin-2 complex subunit H2 OS=Mus musculus OX=10090 GN=Ncaph2 PE=1 SV=1	65.309	576	0.910453	-0.135343	0.5282	0.837323		6	14.2917	14.9436	14.461	14.7306	14.6665	14.7053
E9PY90	Mia2	Melanoma inhibitory activity protein 2 OS=Mus musculus OX=10090 GN=Mia2 PE=1 SV=1	86.73	772	1.08857	0.12243	0.4079	0.777083		6	11.336	11.6295	11.1833	11.2804	11.2815	11.2197
E9PYB0	Ahnak2	AHNAK nucleoprotein 2 (Fragment) OS=Mus musculus OX=10090 GN=Ahnak2 PE=1 SV=8	182.609	1738	0.886827	-0.173276	0.3242	0.73097		6	17.7874	17.3214	17.7517	17.8674	17.7492	17.7638
E9PYD1	Fam98c	Family with sequence similarity 98, member C OS=Mus musculus OX=10090 GN=Fam98c PE=1 SV=1	37.272	344	0.967385	-0.0478385	0.503	0.825041		6	13.164	13.0879	13.1448	13.281	13.0705	13.1887
E9PYE2	Tyw3	tRNA wybutosine-synthesizing protein 3 homolog OS=Mus musculus OX=10090 GN=Tyw3 PE=1 SV=1	15.742	144	1.00625	0.00898791	0.9488	0.988612		6	11.7719	12.1197	12.15	12.1061	11.95	11.9584
E9PYF4	Lmo7	LIM domain only 7 OS=Mus musculus OX=10090 GN=Lmo7 PE=1 SV=1	192.553	1699	0.779876	-0.358683	0.1299	0.584744		6	15.3905	15.1852	15.2688	15.2825	15.815	15.823
E9PYG6	Rasa1	RAS p21 protein activator 1 OS=Mus musculus OX=10090 GN=Rasa1 PE=1 SV=1	115.429	1038	1.24558	0.316817	0.05001	0.477227		6	17.7325	17.7876	17.6898	17.1996	17.5463	17.5137
E9PYH6	Setd1a	Histone-lysine N-methyltransferase SETD1A OS=Mus musculus OX=10090 GN=Setd1a PE=1 SV=1	186.06	1716	0.885273	-0.175806	0.1032	0.558101		6	14.5487	14.788	14.6281	14.8903	14.7424	14.8595
E9PYJ6	Focad	Focadhesin OS=Mus musculus OX=10090 GN=Focad PE=1 SV=1	189.557	1712	0.884585	-0.176927	0.26	0.688937		6	15.1255	15.0184	15.1369	15.5269	15.1098	15.1749
E9PYJ7	Pitpnm2	Membrane-associated phosphatidylinositol transfer protein 2 OS=Mus musculus OX=10090 GN=Pitpnm2 PE=1 SV=1	147.625	1331	1.12176	0.165766	0.007199	0.371249		6	9.69145	9.62098	9.70895	9.47054	9.5254	9.52814
E9PYK3	Parp4	Protein mono-ADP-ribosyltransferase PARP4 OS=Mus musculus OX=10090 GN=Parp4 PE=1 SV=1	216.133	1969	1.0294	0.0418092	0.6277	0.882217		6	15.9364	15.6778	15.8187	15.8239	15.7493	15.7343
E9PYL0	Hps1	Hermansky-Pudlak syndrome 1 protein homolog OS=Mus musculus OX=10090 GN=Hps1 PE=1 SV=1	70.708	627	0.887879	-0.171565	0.3797	0.76043		6	9.07131	9.11461	9.29487	9.64261	9.11146	9.24142
E9PYL2	Prr12	Proline-rich protein 12 OS=Mus musculus OX=10090 GN=Prr12 PE=1 SV=1	211.876	2035	0.867032	-0.205842	0.01039	0.38372		6	11.7915	11.8825	11.8977	12.0124	12.1186	12.0583
E9PYL6	Ikbke	Inhibitor of nuclear factor kappa-B kinase subunit epsilon OS=Mus musculus OX=10090 GN=Ikbke PE=1 SV=1	78.031	693	0.818391	-0.289138	0.1596	0.607632		6	12.7377	12.6674	12.9924	12.8176	13.2159	13.2315
E9PYP2	Nbeal1	Neurobeachin-like 1 OS=Mus musculus OX=10090 GN=Nbeal1 PE=1 SV=1	306.178	2688	1.03207	0.0455432	0.7198	0.915503		6	16.4413	16.109	16.4254	16.3629	16.2787	16.1974
E9PYQ9	Slc15a2	Solute carrier family 15 member 2 OS=Mus musculus OX=10090 GN=Slc15a2 PE=1 SV=1	79.626	709	0.888498	-0.17056	0.3181	0.727177		6	12.8156	12.3419	12.5136	12.8404	12.6839	12.6585
E9PZ00	Psap	Prosaposin OS=Mus musculus OX=10090 GN=Psap PE=1 SV=1	60.672	551	1.01632	0.0233593	0.8091	0.943035		6	18.2053	18.1895	17.9408	18.0325	18.1016	18.1314
E9PZ11	Zfp651	Zinc finger protein 651 OS=Mus musculus OX=10090 GN=Zfp651 PE=1 SV=1	80.787	729	1.05809	0.081464	0.3557	0.742565		6	12.1733	11.9466	12.0088	12.0328	11.9532	11.8984
E9PZ16	Hspg2	Basement membrane-specific heparan sulfate proteoglycan core protein OS=Mus musculus OX=10090 GN=Hspg2 PE=1 SV=1	469.785	4383	1.02822	0.040151	0.4714	0.8099		6	18.0086	17.9731	18.1367	17.9907	18.0178	17.9895
E9PZ43	Map4	Microtubule-associated protein OS=Mus musculus OX=10090 GN=Map4 PE=1 SV=3	97.796	933	1.04016	0.0568063	0.7535	0.927095		6	9.61697	9.15516	9.18537	9.38725	9.11547	9.28435
E9PZ44	Gemin8	Gem-associated protein 8 (Fragment) OS=Mus musculus OX=10090 GN=Gemin8 PE=1 SV=1	22.154	186	0.955382	-0.0658507	0.3641	0.748256		6	12.6387	12.7794	12.748	12.8069	12.6965	12.8602
E9PZ57	R3hdm2	R3H domain-containing protein 2 (Fragment) OS=Mus musculus OX=10090 GN=R3hdm2 PE=1 SV=1	7.113	62	0.990987	-0.0130621	0.5075	0.826711		6	13.7194	13.685	13.7174	13.7467	13.7158	13.6985
E9PZ73	Tead1	Transcriptional enhancer factor TEF-1 OS=Mus musculus OX=10090 GN=Tead1 PE=1 SV=1	46.671	415	0.847732	-0.23832	0.004449	0.345549		6	14.7767	14.874	14.8584	15.068	15.1263	15.0297
E9PZ88	Man2c1	Alpha-mannosidase 2C1 OS=Mus musculus OX=10090 GN=Man2c1 PE=1 SV=1	104.681	940	0.972046	-0.0409041	0.5247	0.835554		6	14.8654	14.7035	14.7379	14.866	14.8087	14.7548
E9PZF0	Gm20390	Nucleoside diphosphate kinase OS=Mus musculus OX=10090 GN=Gm20390 PE=3 SV=1	30.2	267	0.99342	-0.0095246	0.8513	0.958807		6	18.2906	18.2799	18.2544	18.3762	18.2262	18.251
E9PZJ8	Ascc3	Activating signal cointegrator 1 complex subunit 3 OS=Mus musculus OX=10090 GN=Ascc3 PE=1 SV=1	250.557	2198	0.968862	-0.0456362	0.3093	0.721929		6	17.4514	17.3672	17.3919	17.4061	17.4339	17.5075
E9PZL9	Uvssa	UV-stimulated scaffold protein A OS=Mus musculus OX=10090 GN=Uvssa PE=1 SV=1	60.292	532	0.926569	-0.11003	0.482	0.81576		6	10.7394	10.4318	10.7904	10.9178	10.615	10.7589
E9PZM4	Chd2	Chromodomain-helicase-DNA-binding protein 2 OS=Mus musculus OX=10090 GN=Chd2 PE=1 SV=1	210.804	1827	1.08429	0.116747	0.465	0.807529		6	15.6746	15.7353	15.7694	15.334	15.8067	15.6883
E9PZM7	Scaf11	SR-related CTD-associated factor 11 OS=Mus musculus OX=10090 GN=Scaf11 PE=1 SV=1	162.1	1456	0.89402	-0.161621	0.2844	0.704419		6	15.5931	16.0425	15.8318	16.016	15.9749	15.9614
E9PZP8	Herc1	HECT and RLD domain-containing E3 ubiquitin protein ligase family member 1 OS=Mus musculus OX=10090 GN=Herc1 PE=1 SV=1	532.66	4859	0.991397	-0.0124654	0.8238	0.946234		6	15.454	15.5564	15.469	15.5886	15.4691	15.4591
E9PZW8	Myo9b	Unconventional myosin-IXb OS=Mus musculus OX=10090 GN=Myo9b PE=1 SV=1	240.316	2128	1.06454	0.0902328	0.19	0.630021		6	17.2663	17.218	17.0862	17.0879	17.1381	17.0738
E9PZY1	Hps3	Hermansky-Pudlak syndrome 3 protein homolog OS=Mus musculus OX=10090 GN=Hps3 PE=1 SV=1	98.129	870	1.02213	0.0315733	0.7481	0.924238		6	15.1765	14.8993	15.0757	15.1028	14.9938	14.9601
E9Q026	C2cd5	C2 domain-containing protein 5 OS=Mus musculus OX=10090 GN=C2cd5 PE=1 SV=1	109.901	999	0.99972	-0.000403464	0.9972	0.998676		6	12.0381	11.9955	11.7715	12.0118	11.9935	11.8011
E9Q035	Gm20425	Predicted gene 20425 OS=Mus musculus OX=10090 GN=Gm20425 PE=4 SV=1	107.796	978	1.08145	0.112965	0.14	0.594493		6	16.5012	16.4439	16.357	16.2314	16.3603	16.3715
E9Q0C1	Sh3kbp1	SH3 domain-containing kinase-binding protein 1 OS=Mus musculus OX=10090 GN=Sh3kbp1 PE=1 SV=1	49.384	447	1.18287	0.242288	0.3178	0.727177		6	13.2745	13.1041	13.1656	12.5275	13.1756	13.1142
E9Q0D4	Sbf2	Myotubularin-related protein 13 OS=Mus musculus OX=10090 GN=Sbf2 PE=1 SV=1	205.025	1826	0.988516	-0.0166632	0.6611	0.893426		6	12.8395	12.757	12.7962	12.8661	12.7859	12.7906
E9Q0I8	Homer1	Homer protein homolog 1 OS=Mus musculus OX=10090 GN=Homer1 PE=1 SV=1	20.75	180	1.04569	0.0644562	0.1377	0.594073		6	12.6414	12.6478	12.5843	12.5516	12.6128	12.5158
E9Q0R4	Slfn8	Schlafen family member 8 OS=Mus musculus OX=10090 GN=Slfn8 PE=1 SV=1	46.273	407	1.00599	0.00861418	0.9542	0.989571		6	12.4526	12.0785	12.4765	12.2252	12.3347	12.4218
E9Q0X4	Col16a1	Collagen alpha-1(XVI) chain OS=Mus musculus OX=10090 GN=Col16a1 PE=1 SV=1	104.678	1046	1.00245	0.00353661	0.9821	0.996877		6	15.3014	14.7944	15.0515	15.0845	15.0118	15.0402
E9Q0Y4	Sipa1	Signal-induced proliferation-associated protein 1 OS=Mus musculus OX=10090 GN=Sipa1 PE=1 SV=1	112.224	1038	1.03569	0.0505908	0.3372	0.731657		6	15.0889	15.2324	15.1596	15.0678	15.1305	15.1308
E9Q109	Nip7	60S ribosome subunit biogenesis protein NIP7 homolog OS=Mus musculus OX=10090 GN=Nip7 PE=1 SV=1	15.225	133	1.02331	0.0332381	0.8203	0.945431		6	11.9943	12.4085	12.0165	12.128	12.137	12.0546
E9Q136	Abhd14a	Protein ABHD14A OS=Mus musculus OX=10090 GN=Abhd14a PE=1 SV=1	27.794	248	1.00609	0.00875843	0.8422	0.954942		6	13.8972	13.8424	13.965	13.8942	13.9285	13.8557
E9Q137	Tex264	Testis-expressed gene 264 OS=Mus musculus OX=10090 GN=Tex264 PE=1 SV=1	33.59	309	1.23227	0.30132	0.06618	0.511838		6	16.1765	15.8479	15.9668	15.5561	15.797	15.7341
E9Q150	Dvl3	Segment polarity protein dishevelled homolog DVL-3 OS=Mus musculus OX=10090 GN=Dvl3 PE=1 SV=1	76.324	699	0.997317	-0.00387532	0.9326	0.984026		6	14.8242	14.7948	14.8177	14.8977	14.7574	14.7931
E9Q166	Atad2b	ATPase family, AAA domain-containing 2B OS=Mus musculus OX=10090 GN=Atad2b PE=1 SV=1	164.724	1460	0.916461	-0.125855	0.448	0.799199		6	12.1141	12.4585	12.3838	12.6559	12.3072	12.371
E9Q175	Myo6	Unconventional myosin-VI OS=Mus musculus OX=10090 GN=Myo6 PE=1 SV=1	144.774	1253	1.0959	0.132122	0.04829	0.472411		6	16.8543	16.9666	16.8836	16.711	16.8246	16.7725
E9Q179	Grsf1	G-rich sequence factor 1 OS=Mus musculus OX=10090 GN=Grsf1 PE=1 SV=1	41.61	362	0.981861	-0.0264094	0.757	0.92784		6	15.9796	16.2127	16.0016	16.1466	16.0502	16.0763
E9Q186	Fcf1	rRNA-processing protein FCF1 homolog OS=Mus musculus OX=10090 GN=Fcf1 PE=1 SV=1	21.919	186	1.11066	0.15142	0.5018	0.824702		6	12.8122	13.447	13.1345	12.8183	12.9819	13.1391
E9Q193	Zcchc7	Zinc finger CCHC domain-containing protein 7 (Fragment) OS=Mus musculus OX=10090 GN=Zcchc7 PE=1 SV=1	13.484	118	1.02727	0.0388186	0.8897	0.97051		6	8.58169	9.17837	8.9504	8.99327	8.47779	9.12294
E9Q1A4	Aste1	Protein asteroid homolog 1 OS=Mus musculus OX=10090 GN=Aste1 PE=4 SV=1	18.149	159	1.04177	0.0590318	0.7653	0.929046		6	11.6306	12.098	11.5129	11.7069	11.7586	11.5989
E9Q1D6	Ltbp2	Latent-transforming growth factor beta-binding protein 2 OS=Mus musculus OX=10090 GN=Ltbp2 PE=1 SV=1	190.725	1766	0.838888	-0.253449	0.09265	0.55073		6	15.8659	16.1501	16.0381	16.111	16.3537	16.3498
E9Q1F5	Myo5c	Myosin VC OS=Mus musculus OX=10090 GN=Myo5c PE=1 SV=1	202.702	1742	1.86496	0.899142	0.07514	0.529634		6	12.6401	12.4146	12.8055	11.0045	12.1106	12.0477
E9Q1J7	Pccb	Propionyl-CoA carboxylase beta chain, mitochondrial OS=Mus musculus OX=10090 GN=Pccb PE=1 SV=1	54.614	504	0.901299	-0.149922	0.2398	0.674874		6	16.6597	16.5541	16.6254	16.9712	16.6565	16.6613
E9Q1L2	Klhl5	Kelch-like 5 OS=Mus musculus OX=10090 GN=Klhl5 PE=1 SV=1	63.628	568	0.986297	-0.0199066	0.798	0.937761		6	12.2291	12.2627	12.3317	12.2665	12.1962	12.4205
E9Q1L5	Senp7	Sentrin-specific protease 7 OS=Mus musculus OX=10090 GN=Senp7 PE=1 SV=1	113.361	1010	0.863655	-0.211473	0.04195	0.462301		6	13.6576	13.5816	13.6199	13.9647	13.7888	13.74
E9Q1M6	Ankhd1	Ankyrin repeat and KH domain-containing 1 OS=Mus musculus OX=10090 GN=Ankhd1 PE=1 SV=1	263.407	2485	0.871655	-0.198171	0.3113	0.721929		6	15.412	15.6833	15.4576	16.0124	15.5392	15.5959
E9Q1P8	Irf2bp2	Interferon regulatory factor 2-binding protein 2 OS=Mus musculus OX=10090 GN=Irf2bp2 PE=1 SV=1	59.292	570	0.883521	-0.178663	0.2083	0.651908		6	15.3459	15.6455	15.341	15.4969	15.6676	15.7039
E9Q1Q0	Slc4a1ap	Solute carrier family 4 (anion exchanger), member 1, adaptor protein OS=Mus musculus OX=10090 GN=Slc4a1ap PE=1 SV=1	59.41	534	0.941539	-0.0869077	0.4293	0.787926		6	14.5658	14.8729	14.7549	14.8779	14.84	14.7365
E9Q1S3	Sec23a	Protein transport protein SEC23 OS=Mus musculus OX=10090 GN=Sec23a PE=1 SV=1	82.956	736	0.942166	-0.0859475	0.2365	0.672978		6	18.6375	18.5978	18.5654	18.8024	18.6247	18.6313
E9Q1U8	Trim24	Transcription intermediary factor 1-alpha OS=Mus musculus OX=10090 GN=Trim24 PE=1 SV=1	110.166	981	0.8816	-0.181804	0.02518	0.433695		6	13.1863	13.1711	13.0973	13.4176	13.2676	13.3148
E9Q1W7	Tbck	TBC domain-containing protein kinase-like protein OS=Mus musculus OX=10090 GN=Tbck PE=1 SV=1	100.64	893	0.991867	-0.0117819	0.8762	0.965955		6	15.0176	14.8535	15.0038	15.0539	14.8888	14.9675
E9Q1Y3	Apob	Apolipoprotein B-100 (Fragment) OS=Mus musculus OX=10090 GN=Apob PE=1 SV=1	503.905	4456	1.32983	0.411245	0.2421	0.675148		6	15.37	15.5187	15.4607	14.4496	15.3962	15.2699
E9Q202	Lrp1b	Low-density lipoprotein receptor-related protein 1B OS=Mus musculus OX=10090 GN=Lrp1b PE=1 SV=2	376.338	3357	1.11194	0.153083	0.539	0.842219		6	11.9564	11.4536	11.6304	11.8552	11.2612	11.4648
E9Q226	Ccnyl1	Cyclin Y-like 1 OS=Mus musculus OX=10090 GN=Ccnyl1 PE=1 SV=1	33.709	291	1.003	0.00432746	0.9774	0.996877		6	13.5547	13.4901	13.512	13.7954	13.3307	13.4177
E9Q286	Ice1	Little elongation complex subunit 1 OS=Mus musculus OX=10090 GN=Ice1 PE=1 SV=1	242.254	2241	0.850243	-0.234054	0.03327	0.448249		6	10.2891	10.3041	10.3975	10.6285	10.434	10.6303
E9Q287	Adamts3	A disintegrin-like and metallopeptidase (reprolysin type) with thrombospondin type 1 motif, 3 OS=Mus musculus OX=10090 GN=Adamts3 PE=4 SV=1	135.185	1204	0.6384	-0.647466	0.1313	0.584744		6	11.2749	10.855	11.6143	11.4983	12.3906	11.7976
E9Q2A6	Ptk2b	Protein-tyrosine kinase 2-beta OS=Mus musculus OX=10090 GN=Ptk2b PE=1 SV=1	111.103	967	1.22671	0.294789	0.2321	0.670693		6	16.6494	16.7878	17.0084	16.8834	16.3434	16.3344
E9Q2C7	Cdca8	Borealin (Fragment) OS=Mus musculus OX=10090 GN=Cdca8 PE=1 SV=1	12.108	105	1.15379	0.206383	0.5254	0.835554		6	11.8822	12.7967	12.0124	11.8618	12.0914	12.1191
E9Q2E4	Hectd4	HECT domain E3 ubiquitin protein ligase 4 OS=Mus musculus OX=10090 GN=Hectd4 PE=1 SV=2	484.128	4418	1.00258	0.00371768	0.9175	0.977662		6	15.2941	15.2174	15.2829	15.3084	15.2343	15.2405
E9Q2H1	Ubr5	E3 ubiquitin-protein ligase UBR5 OS=Mus musculus OX=10090 GN=Ubr5 PE=1 SV=2	308.319	2792	0.92899	-0.106266	0.262	0.690779		6	15.897	16.1419	15.9079	16.0766	16.1201	16.0689
E9Q2S0	Pcdh7	Protocadherin 7 OS=Mus musculus OX=10090 GN=Pcdh7 PE=1 SV=2	135.874	1247	0.9974	-0.00375539	0.9818	0.996877		6	12.0724	11.9205	12.0984	11.7467	12.154	12.2018
E9Q2S9	Ccdc43	Coiled-coil domain-containing protein 43 OS=Mus musculus OX=10090 GN=Ccdc43 PE=1 SV=1	25.035	222	0.969298	-0.0449883	0.6924	0.905435		6	14.1099	14.4547	14.3542	14.3172	14.4035	14.3331
E9Q2X6	Smc4	Structural maintenance of chromosomes protein OS=Mus musculus OX=10090 GN=Smc4 PE=1 SV=1	144.207	1261	0.869825	-0.201204	0.2842	0.704419		6	17.8002	18.3388	17.9975	18.1632	18.2981	18.2789
E9Q2Y9	Desi1	Desumoylating isopeptidase 1 OS=Mus musculus OX=10090 GN=Desi1 PE=4 SV=1	4.675	41	1.01699	0.0243109	0.5215	0.833883		6	14.9573	15.0132	15.0119	14.9159	14.9769	15.0168
E9Q317	Sap18	Histone deacetylase complex subunit SAP18 OS=Mus musculus OX=10090 GN=Sap18 PE=1 SV=1	19.587	172	0.870897	-0.199426	0.06642	0.512471		6	14.9473	15.2086	15.0251	15.2951	15.2333	15.251
E9Q368	Tarbp1	TAR RNA-binding protein 1 OS=Mus musculus OX=10090 GN=Tarbp1 PE=1 SV=1	175.691	1579	0.91221	-0.132562	0.1463	0.600651		6	12.4246	12.6487	12.5506	12.7435	12.6439	12.6342
E9Q394	Akap13	A-kinase anchor protein 13 OS=Mus musculus OX=10090 GN=Akap13 PE=1 SV=1	303.976	2776	1.05247	0.0737848	0.2426	0.675148		6	17.3341	17.4505	17.2677	17.2815	17.2859	17.2635
E9Q3E2	Synpo	Synaptopodin OS=Mus musculus OX=10090 GN=Synpo PE=1 SV=1	117.515	1100	0.966604	-0.0490024	0.8292	0.949236		6	16.2918	16.1265	16.5752	16.7155	16.2079	16.2171
E9Q3G7	Atp11a	Phospholipid-transporting ATPase OS=Mus musculus OX=10090 GN=Atp11a PE=1 SV=1	130.685	1142	1.11052	0.151234	0.2252	0.665331		6	15.8032	15.5427	15.6188	15.6469	15.4412	15.4228
E9Q3G8	Nup153	Nucleoporin 153 OS=Mus musculus OX=10090 GN=Nup153 PE=1 SV=1	152.008	1462	0.967754	-0.0472878	0.5409	0.842845		6	16.4237	16.6352	16.5329	16.6496	16.5393	16.5448
E9Q3L2	Pi4ka	Phosphatidylinositol 4-kinase alpha OS=Mus musculus OX=10090 GN=Pi4ka PE=1 SV=2	237.042	2105	0.992264	-0.0112047	0.8484	0.957574		6	16.3605	16.3212	16.3204	16.4506	16.2781	16.3071
E9Q3P4	Cenpf	Centromere protein F OS=Mus musculus OX=10090 GN=Cenpf PE=1 SV=1	342.472	2997	1.13732	0.185639	0.3631	0.747652		6	13.1936	13.7356	13.2803	13.0838	13.273	13.2958
E9Q3Q6	Alcam	CD166 antigen OS=Mus musculus OX=10090 GN=Alcam PE=1 SV=1	63.669	570	1.27737	0.35318	0.05674	0.491741		6	15.7944	15.7582	15.586	15.1312	15.5136	15.4342
E9Q3R6	Zfp169	Zinc finger protein 169 OS=Mus musculus OX=10090 GN=Zfp169 PE=1 SV=1	82.38	731	1.0584	0.0818822	0.6775	0.899033		6	10.9073	11.3262	10.7938	10.7685	11.059	10.954
E9Q3T3	Kif14	Kinesin-like protein KIF14 OS=Mus musculus OX=10090 GN=Kif14 PE=1 SV=1	180.949	1624	1.00183	0.00263456	0.9809	0.996877		6	13.1886	13.5003	13.2849	13.2291	13.3564	13.3805
E9Q3V6	Sept2	Septin 2 OS=Mus musculus OX=10090 GN=Sept2 PE=1 SV=1	36.978	321	1.005	0.00719266	0.9551	0.989948		6	18.3929	18.2511	18.3462	18.5475	18.1942	18.227
E9Q3W6	Nsl1	Kinetochore-associated protein NSL1 homolog OS=Mus musculus OX=10090 GN=Nsl1 PE=1 SV=1	19.514	174	1.16538	0.220803	0.2197	0.660173		6	10.778	11.1281	10.6503	10.5945	10.566	10.7335
E9Q3X0	Mvp	Major vault protein OS=Mus musculus OX=10090 GN=Mvp PE=1 SV=1	96.857	870	0.942874	-0.0848625	0.5498	0.844773		6	18.7745	18.4813	18.5907	18.8964	18.6033	18.6014
E9Q3Z0	Rit1	GTP-binding protein Rit1 (Fragment) OS=Mus musculus OX=10090 GN=Rit1 PE=1 SV=1	12.093	109	1.05421	0.0761566	0.6178	0.878812		6	10.8148	10.6705	10.894	10.8516	10.4674	10.8319
E9Q3Z5	Svil	Supervillin OS=Mus musculus OX=10090 GN=Svil PE=1 SV=1	230.426	2056	0.787751	-0.344188	0.1623	0.610983		6	17.9938	17.9106	17.8706	18.6649	18.0742	18.0685
E9Q411	Nbas	Neuroblastoma-amplified sequence OS=Mus musculus OX=10090 GN=Nbas PE=1 SV=1	265.775	2356	0.974695	-0.0369776	0.7037	0.909136		6	17.6041	17.525	17.5672	17.7775	17.5188	17.511
E9Q421	Pigk	GPI-anchor transamidase OS=Mus musculus OX=10090 GN=Pigk PE=1 SV=1	40.862	362	1.07014	0.0977984	0.6417	0.886348		6	15.5242	15.4766	15.5666	15.039	15.6103	15.6247
E9Q440	Heg1	Protein HEG homolog 1 OS=Mus musculus OX=10090 GN=Heg1 PE=1 SV=1	115.201	1082	0.973112	-0.039322	0.7883	0.934157		6	12.8793	12.4975	12.5846	12.8299	12.5778	12.6717
E9Q449	Dennd4c	DENN domain-containing protein 4C OS=Mus musculus OX=10090 GN=Dennd4c PE=1 SV=1	178.674	1615	1.02709	0.0385631	0.09893	0.5532		6	15.5874	15.6445	15.6006	15.5809	15.573	15.563
E9Q454	Tpm1	Tropomyosin alpha-1 chain OS=Mus musculus OX=10090 GN=Tpm1 PE=1 SV=1	32.9	287	0.793138	-0.334355	0.07924	0.532368		6	14.1143	14.066	14.0927	14.5745	14.1413	14.5603
E9Q467	Abcc4	ATP-binding cassette, sub-family C (CFTR/MRP), member 4 OS=Mus musculus OX=10090 GN=Abcc4 PE=1 SV=1	140.21	1250	1.02432	0.0346652	0.7316	0.918354		6	16.1629	16.3692	16.3131	16.1143	16.3585	16.2685
E9Q496	Use1	Vesicle transport protein USE1 OS=Mus musculus OX=10090 GN=Use1 PE=1 SV=1	32.204	284	1.12323	0.167652	0.1601	0.607968		6	15.8382	15.89	15.859	15.508	15.8277	15.7485
E9Q4C1	Klhl26	Kelch-like protein 26 OS=Mus musculus OX=10090 GN=Klhl26 PE=1 SV=1	60.72	545	1.01077	0.0154485	0.05625	0.490312		6	13.2273	13.2311	13.2243	13.2165	13.2185	13.2013
E9Q4F7	Ankrd11	Ankyrin repeat domain-containing protein 11 OS=Mus musculus OX=10090 GN=Ankrd11 PE=1 SV=1	296.186	2643	0.85359	-0.228384	0.03923	0.459186		6	11.8791	11.8245	11.7696	11.9158	12.1105	12.132
E9Q4H9	Zfp414	Zinc finger protein 414 (Fragment) OS=Mus musculus OX=10090 GN=Zfp414 PE=1 SV=8	25.032	229	0.741481	-0.431518	0.1426	0.596739		6	7.80791	8.35037	8.19244	8.79826	8.21459	8.63243
E9Q4K9	Smurf1	E3 ubiquitin-protein ligase OS=Mus musculus OX=10090 GN=Smurf1 PE=1 SV=1	83.11	728	1.09917	0.136418	0.4442	0.796519		6	11.7383	11.833	12.0812	11.5117	11.7989	11.9328
E9Q4M4	Chchd6	MICOS complex subunit OS=Mus musculus OX=10090 GN=Chchd6 PE=1 SV=1	26.388	245	1.04574	0.0645257	0.5464	0.844356		6	14.0011	13.7411	13.7625	13.6847	13.8632	13.7631
E9Q4Q2	Sf1	Splicing factor 1 OS=Mus musculus OX=10090 GN=Sf1 PE=1 SV=1	59.699	548	0.887009	-0.17298	0.09814	0.5528		6	16.608	16.87	16.7109	16.9451	16.9073	16.8554
E9Q4T4	Ccdc71l	Coiled-coil domain-containing 71-like OS=Mus musculus OX=10090 GN=Ccdc71l PE=1 SV=1	24.213	218	1.08598	0.118995	0.06302	0.500501		6	13.4248	13.4324	13.53	13.2894	13.3406	13.4002
E9Q4X2	Uggt2	UDP-glucose glycoprotein glucosyltransferase 2 OS=Mus musculus OX=10090 GN=Uggt2 PE=1 SV=1	172.766	1504	0.876965	-0.189408	0.1491	0.602268		6	15.9918	16.2881	16.2973	16.4499	16.3606	16.335
E9Q4Y4	Cep192	Centrosomal protein 192 OS=Mus musculus OX=10090 GN=Cep192 PE=1 SV=1	276.341	2514	0.921769	-0.117523	0.2661	0.692616		6	13.9852	14.2651	14.0347	14.1573	14.2558	14.2244
E9Q507	Gon4l	GON-4-like protein OS=Mus musculus OX=10090 GN=Gon4l PE=1 SV=1	246.706	2242	0.9474	-0.0779539	0.2869	0.706253		6	12.3947	12.492	12.3415	12.4318	12.5781	12.4523
E9Q512	Trip11	Thyroid hormone receptor interactor 11 OS=Mus musculus OX=10090 GN=Trip11 PE=1 SV=1	226.456	1976	0.977248	-0.0332028	0.6903	0.904641		6	18.4432	18.4431	18.3852	18.606	18.3984	18.3668
E9Q517	Slc6a9	Sodium- and chloride-dependent glycine transporter 1 OS=Mus musculus OX=10090 GN=Slc6a9 PE=1 SV=1	58.259	521	0.832006	-0.265333	0.1108	0.561295		6	14.0512	13.7678	14.1116	14.3789	14.2284	14.1193
E9Q555	Rnf213	E3 ubiquitin-protein ligase RNF213 OS=Mus musculus OX=10090 GN=Rnf213 PE=1 SV=2	584.784	5152	0.934979	-0.0969938	0.6745	0.899033		6	19.1784	18.7961	19.1156	18.7695	19.3106	19.301
E9Q586	Dctn1	Dynactin subunit 1 OS=Mus musculus OX=10090 GN=Dctn1 PE=1 SV=1	136.848	1239	1.0169	0.0241759	0.6521	0.891268		6	18.8911	18.7753	18.7747	18.8507	18.7486	18.7693
E9Q5D5	Wac	WW domain-containing adapter protein with coiled-coil OS=Mus musculus OX=10090 GN=Wac PE=1 SV=1	65.054	597	0.890278	-0.167672	0.201	0.639993		6	13.858	14.2151	13.9514	14.1585	14.2239	14.1451
E9Q5D6	Ranbp9	Ran-binding protein 9 OS=Mus musculus OX=10090 GN=Ranbp9 PE=1 SV=1	75.768	710	0.985359	-0.0212781	0.7233	0.916503		6	16.0708	16.2556	16.1126	16.1633	16.1682	16.1713
E9Q5D9	Igfbp7	Insulin-like growth factor-binding protein 7 OS=Mus musculus OX=10090 GN=Igfbp7 PE=1 SV=1	32.804	313	1.25475	0.327396	0.3147	0.725953		6	10.1941	9.45663	10.3588	9.61522	9.60531	9.80678
E9Q5F9	Setd2	Histone-lysine N-methyltransferase SETD2 OS=Mus musculus OX=10090 GN=Setd2 PE=1 SV=1	285.663	2537	0.897764	-0.155593	0.1048	0.558739		6	15.2226	15.4618	15.298	15.5146	15.4371	15.4976
E9Q5H2	Anp32e	Acidic leucine-rich nuclear phosphoprotein 32 family member E (Fragment) OS=Mus musculus OX=10090 GN=Anp32e PE=1 SV=1	12.078	107	0.979009	-0.0306066	0.8113	0.943482		6	13.7475	14.0496	13.8023	13.7533	13.9263	14.0116
E9Q5J9	Tpm3	Tropomyosin alpha-3 chain OS=Mus musculus OX=10090 GN=Tpm3 PE=1 SV=1	33.281	285	0.923581	-0.11469	0.1818	0.624256		6	18.9674	18.8175	18.9013	19.1224	18.9475	18.9604
E9Q5K9	Ythdc1	YTH domain-containing protein 1 OS=Mus musculus OX=10090 GN=Ythdc1 PE=1 SV=2	85.649	736	0.97235	-0.0404531	0.7723	0.930995		6	15.5788	15.9262	15.611	15.8269	15.8023	15.6082
E9Q5W5	Zzef1	Zinc finger ZZ-type and EF-hand domain-containing protein 1 OS=Mus musculus OX=10090 GN=Zzef1 PE=1 SV=1	328.269	2924	1.17799	0.23633	0.02744	0.433695		6	17.6526	17.7076	17.6624	17.3034	17.5165	17.4937
E9Q5X2	Cpeb2	Cytoplasmic polyadenylation element-binding protein 2 OS=Mus musculus OX=10090 GN=Cpeb2 PE=1 SV=1	105.121	992	1.13847	0.1871	0.09432	0.55073		6	12.3365	12.1366	12.2257	12.1671	12.0162	11.9542
E9Q616	Ahnak	AHNAK nucleoprotein (desmoyokin) OS=Mus musculus OX=10090 GN=Ahnak PE=1 SV=1	604.253	5656	1.09529	0.131314	0.4614	0.806078		6	22.8251	22.4543	22.6965	22.7656	22.3996	22.4168
E9Q624	Zfp644	Zinc finger protein 644 OS=Mus musculus OX=10090 GN=Zfp644 PE=1 SV=1	144.992	1292	1.00063	0.000909756	0.9937	0.998149		6	9.54105	9.82998	9.55872	9.55983	9.74979	9.6174
E9Q634	Myo1e	Unconventional myosin-Ie OS=Mus musculus OX=10090 GN=Myo1e PE=1 SV=1	126.818	1107	1.2289	0.297368	0.08502	0.53999		6	17.2453	17.1139	16.9128	16.9671	16.7272	16.6855
E9Q668	Sema3a	Semaphorin-3A (Fragment) OS=Mus musculus OX=10090 GN=Sema3a PE=1 SV=1	78.544	688	1.44476	0.530825	0.1609	0.608882		6	13.3441	13.7559	13.5217	12.4417	13.2518	13.3357
E9Q6A7	Bptf	Bromodomain PHD finger transcription factor OS=Mus musculus OX=10090 GN=Bptf PE=1 SV=1	321.598	2921	0.995768	-0.00611851	0.928	0.98226		6	14.4023	14.5545	14.4218	14.3916	14.5367	14.4687
E9Q6B6	Mapk8ip3	C-Jun-amino-terminal kinase-interacting protein 3 OS=Mus musculus OX=10090 GN=Mapk8ip3 PE=1 SV=1	143.445	1300	1.18328	0.242789	0.1971	0.63599		6	13.0438	12.7393	12.9478	12.4187	12.8496	12.7343
E9Q6E7	Ptprg	Receptor-type tyrosine-protein phosphatase gamma OS=Mus musculus OX=10090 GN=Ptprg PE=1 SV=1	75.955	667	0.973635	-0.0385476	0.6303	0.882356		6	12.5122	12.6371	12.6851	12.6876	12.7175	12.545
E9Q6J5	Bod1l	Biorientation of chromosomes in cell division protein 1-like 1 OS=Mus musculus OX=10090 GN=Bod1l PE=1 SV=1	327.453	3032	0.919664	-0.120821	0.06894	0.520641		6	15.4227	15.4648	15.4215	15.6425	15.5479	15.4812
E9Q6K1	Ercc2	General transcription and DNA repair factor IIH helicase subunit XPD OS=Mus musculus OX=10090 GN=Ercc2 PE=1 SV=1	84.407	739	0.998716	-0.00185407	0.9871	0.997393		6	12.8671	12.7472	12.5919	12.8806	12.6801	12.651
E9Q6K3	Pibf1	Progesterone immunomodulatory-binding factor 1 OS=Mus musculus OX=10090 GN=Pibf1 PE=1 SV=1	89.56	756	1.03976	0.0562449	0.4378	0.793909		6	14.6656	14.8061	14.6861	14.5686	14.6915	14.7291
E9Q6M7	Pum1	Pumilio homolog 1 OS=Mus musculus OX=10090 GN=Pum1 PE=1 SV=1	100.363	944	1.19618	0.258435	0.3257	0.73097		6	12.3522	12.6276	11.9118	12.0759	12.1892	11.8512
E9Q6P5	Ttc7b	Tetratricopeptide repeat protein 7B OS=Mus musculus OX=10090 GN=Ttc7b PE=1 SV=1	94.203	843	0.963409	-0.0537803	0.5706	0.856074		6	15.0766	14.8345	14.8504	14.986	15.0343	14.9025
E9Q6P8	Rsrc1	Serine/Arginine-related protein 53 OS=Mus musculus OX=10090 GN=Rsrc1 PE=1 SV=1	33.16	281	0.960401	-0.0582914	0.5298	0.838283		6	13.4895	13.7308	13.6226	13.7672	13.609	13.6416
E9Q6R7	Utrn	Utrophin OS=Mus musculus OX=10090 GN=Utrn PE=1 SV=1	392.706	3430	0.927376	-0.108773	0.5204	0.833227		6	19.7194	19.4082	19.604	19.936	19.563	19.5589
E9Q6Y8	Usp31	Ubiquitin-specific peptidase 31 OS=Mus musculus OX=10090 GN=Usp31 PE=1 SV=1	146.319	1344	1.07492	0.104232	0.5305	0.838449		6	8.66167	8.41804	8.34477	8.5395	8.42887	8.14341
E9Q704	Pam	Peptidyl-glycine alpha-amidating monooxygenase OS=Mus musculus OX=10090 GN=Pam PE=1 SV=1	97.177	873	1.00552	0.00794385	0.9159	0.977295		6	15.2716	15.0488	15.2036	15.1355	15.2173	15.1475
E9Q718	Plod2	Procollagen-lysine,2-oxoglutarate 5-dioxygenase 2 OS=Mus musculus OX=10090 GN=Plod2 PE=1 SV=1	86.901	758	0.918153	-0.123194	0.5815	0.860886		6	16.8481	16.7992	17.2213	17.3927	16.9193	16.9261
E9Q777	Akap11	A kinase (PRKA) anchor protein 11 OS=Mus musculus OX=10090 GN=Akap11 PE=1 SV=2	208.761	1894	1.10471	0.143669	0.1798	0.623592		6	12.3616	12.5627	12.2626	12.2398	12.2593	12.2567
E9Q784	Zc3h13	Zinc finger CCCH domain-containing protein 13 OS=Mus musculus OX=10090 GN=Zc3h13 PE=1 SV=1	203.755	1729	0.843608	-0.245355	0.05261	0.483907		6	13.7228	14.0194	13.806	14.0762	14.1291	14.079
E9Q7A5	Trabd	TraB domain-containing protein (Fragment) OS=Mus musculus OX=10090 GN=Trabd PE=1 SV=8	26.323	234	1.02905	0.0413188	0.7893	0.934157		6	12.3347	12.7724	12.5339	12.6383	12.4783	12.4004
E9Q7C0	1700030K09Rik	RIKEN cDNA 1700030K09 gene OS=Mus musculus OX=10090 GN=1700030K09Rik PE=1 SV=1	65.422	607	0.958249	-0.061527	0.3483	0.737119		6	11.3226	11.179	11.2816	11.3994	11.2704	11.2981
E9Q7D5	Arhgef5	Rho guanine nucleotide exchange factor 5 OS=Mus musculus OX=10090 GN=Arhgef5 PE=1 SV=1	176.664	1581	1.09718	0.133806	0.1336	0.590087		6	13.1108	13.0581	13.1932	12.8715	13.0695	13.0196
E9Q7G1	Tmed7	Transmembrane p24-trafficking protein 7 OS=Mus musculus OX=10090 GN=Tmed7 PE=1 SV=1	21.276	188	1.00948	0.013609	0.8641	0.962631		6	16.5682	16.3306	16.5269	16.4476	16.4897	16.4476
E9Q7G6	Rbms2	RNA-binding motif, single-stranded-interacting protein 2 OS=Mus musculus OX=10090 GN=Rbms2 PE=1 SV=1	37.583	355	0.842737	-0.246846	0.08465	0.539114		6	15.7632	16.0752	15.9509	16.294	16.1073	16.1285
E9Q7H6	Tars2	Threonine--tRNA ligase, mitochondrial OS=Mus musculus OX=10090 GN=Tars2 PE=1 SV=1	72.562	642	0.997575	-0.00350236	0.9539	0.989571		6	14.0155	14.1305	14.1917	14.1464	14.0687	14.1331
E9Q7L1	Urb2	URB2 ribosome biogenesis 2 homolog (S. cerevisiae) OS=Mus musculus OX=10090 GN=Urb2 PE=1 SV=1	171.62	1524	0.976772	-0.0339065	0.6451	0.888218		6	16.0688	16.227	16.2111	16.294	16.169	16.1456
E9Q7L3	Pbrm1	Protein polybromo-1 OS=Mus musculus OX=10090 GN=Pbrm1 PE=1 SV=1	182.118	1582	0.903095	-0.14705	0.1292	0.584744		6	16.8291	17.0855	16.9415	17.0602	17.1322	17.1049
E9Q7N9	Dnah11	Dynein, axonemal, heavy chain 11 OS=Mus musculus OX=10090 GN=Dnah11 PE=1 SV=2	516.318	4488	0.981121	-0.0274975	0.6487	0.889089		6	14.1779	14.0921	14.2263	14.1137	14.2247	14.2403
E9Q7P0	Dnah17	Dynein heavy chain 17, axonemal OS=Mus musculus OX=10090 GN=Dnah17 PE=1 SV=1	509.038	4453	1.10844	0.148531	0.2719	0.698523		6	15.0525	15.0378	14.9591	15.0934	14.742	14.7684
E9Q7P6	Fmn1	Formin-1 OS=Mus musculus OX=10090 GN=Fmn1 PE=1 SV=1	148.451	1332	1.1188	0.16195	0.07011	0.524122		6	15.398	15.5156	15.4753	15.1885	15.3551	15.3593
E9Q7S1	Zfp106	Zinc finger protein 106 OS=Mus musculus OX=10090 GN=Zfp106 PE=1 SV=1	205.738	1865	1.06325	0.088475	0.3829	0.76267		6	12.8145	12.7876	13.0411	12.7293	12.87	12.7785
E9Q7W0	Rbpj	Recombining-binding protein suppressor of hairless OS=Mus musculus OX=10090 GN=Rbpj PE=1 SV=1	54.326	485	1.08296	0.114976	0.5135	0.828626		6	16.6302	16.8705	16.793	16.3614	16.7932	16.7941
E9Q855	Scamp3	Secretory carrier-associated membrane protein OS=Mus musculus OX=10090 GN=Scamp3 PE=1 SV=1	34.516	315	1.11903	0.162251	0.1055	0.559577		6	13.1558	13.2464	13.1387	12.879	13.0695	13.1057
E9Q876	Abca12	ATP-binding cassette, sub-family A (ABC1), member 12 OS=Mus musculus OX=10090 GN=Abca12 PE=4 SV=1	292.592	2595	1.09662	0.13306	0.4578	0.803513		6	15.5908	15.9636	15.421	15.5176	15.571	15.4876
E9Q8D0	Dnajc21	DnaJ homolog subfamily C member 21 OS=Mus musculus OX=10090 GN=Dnajc21 PE=1 SV=1	61.735	531	1.00278	0.00400792	0.9756	0.995962		6	11.4551	11.4267	11.132	11.3187	11.2256	11.4574
E9Q8D5	Cnot2	CCR4-NOT transcription complex subunit 2 OS=Mus musculus OX=10090 GN=Cnot2 PE=1 SV=1	54.279	490	0.875268	-0.192203	0.5482	0.844356		6	11.0749	11.487	11.6274	12.0601	11.4485	11.2574
E9Q8I7	Nfxl1	Nuclear transcription factor, X-box-binding-like 1 OS=Mus musculus OX=10090 GN=Nfxl1 PE=1 SV=1	101.507	918	1.0434	0.0612868	0.3437	0.734965		6	13.9608	14.0809	13.9057	13.9577	13.9305	13.8754
E9Q8N0	Rgl1	Ral guanine nucleotide dissociation stimulator-like 1 OS=Mus musculus OX=10090 GN=Rgl1 PE=1 SV=1	85.961	766	0.74361	-0.427382	0.1949	0.633922		6	13.2867	12.7982	13.3037	13.9945	13.3127	13.3637
E9Q8N1	Ttn	Titin OS=Mus musculus OX=10090 GN=Ttn PE=1 SV=1	3716.02	33467	0.957935	-0.0619996	0.3753	0.75757		6	15.3547	15.3569	15.4357	15.5502	15.4245	15.3586
E9Q8N5	Clasp2	CLIP-associating protein 2 OS=Mus musculus OX=10090 GN=Clasp2 PE=1 SV=1	140.725	1286	0.89823	-0.154843	0.4426	0.795581		6	16.4916	16.646	16.4535	17.0288	16.4949	16.532
E9Q8V6	Dennd4a	DENN/MADD domain-containing 4A OS=Mus musculus OX=10090 GN=Dennd4a PE=1 SV=1	209.302	1869	0.674141	-0.568878	0.1149	0.565391		6	14.2866	14.1699	14.3271	15.3822	14.6266	14.4814
E9Q8Z8	Ctnnd1	Catenin delta-1 OS=Mus musculus OX=10090 GN=Ctnnd1 PE=1 SV=1	108.175	967	1.02964	0.042135	0.8053	0.941876		6	18.3368	18.0222	18.3187	18.4279	18.0915	18.032
E9Q912	Rap1gds1	RAP1, GTP-GDP dissociation stimulator 1 OS=Mus musculus OX=10090 GN=Rap1gds1 PE=1 SV=1	66.076	607	1.04078	0.0576713	0.4036	0.775415		6	17.8048	17.9956	17.8815	17.8909	17.813	17.805
E9Q933	Tmem11	Transmembrane protein 11, mitochondrial OS=Mus musculus OX=10090 GN=Tmem11 PE=1 SV=1	19.808	176	1.01411	0.0202116	0.779	0.93346		6	14.3403	14.415	14.2241	14.2468	14.2947	14.3773
E9Q944	Kank1	KN motif and ankyrin repeat domains 1 (Fragment) OS=Mus musculus OX=10090 GN=Kank1 PE=1 SV=1	126.127	1147	1.07136	0.0994468	0.5041	0.825206		6	13.74	13.4269	13.841	13.469	13.6512	13.5894
E9Q9B0	Kif1c	Kinesin-like protein KIF1C OS=Mus musculus OX=10090 GN=Kif1c PE=1 SV=1	123.759	1112	1.10747	0.147267	0.08116	0.532866		6	16.8091	16.6053	16.6795	16.5103	16.5557	16.5861
E9Q9B3	Spryd3	SPRY domain-containing 3 OS=Mus musculus OX=10090 GN=Spryd3 PE=1 SV=1	49.697	442	0.928915	-0.106381	0.3554	0.74215		6	14.2506	14.1976	14.2367	14.5319	14.2712	14.201
E9Q9E0	Micu1	Calcium uptake protein 1, mitochondrial (Fragment) OS=Mus musculus OX=10090 GN=Micu1 PE=1 SV=1	26.718	234	1.00255	0.00368026	0.9354	0.984589		6	14.7579	14.6828	14.8025	14.7698	14.7673	14.695
E9Q9E7	Cntrl	Centriolin OS=Mus musculus OX=10090 GN=Cntrl PE=1 SV=2	204.921	1780	0.995527	-0.00646757	0.9444	0.987868		6	12.2017	12.119	12.3302	12.1365	12.3431	12.1906
E9Q9F7	Ccdc146	Coiled-coil domain-containing 146 OS=Mus musculus OX=10090 GN=Ccdc146 PE=1 SV=1	115.121	977	1.12039	0.164003	0.2104	0.654597		6	14.8396	14.8242	14.8346	14.4519	14.8085	14.7461
E9Q9G8	Ift122	Intraflagellar transport protein 122 homolog OS=Mus musculus OX=10090 GN=Ift122 PE=1 SV=2	141.604	1241	1.04511	0.0636611	0.2871	0.706253		6	15.5686	15.4739	15.5103	15.3664	15.4901	15.5052
E9Q9I2	Dlg5	Disks large homolog 5 OS=Mus musculus OX=10090 GN=Dlg5 PE=1 SV=1	212.097	1898	0.991944	-0.0116691	0.7274	0.917814		6	16.9065	16.8927	16.8763	16.8992	16.9574	16.8539
E9Q9M5	Usp19	Ubiquitin carboxyl-terminal hydrolase 19 OS=Mus musculus OX=10090 GN=Usp19 PE=1 SV=1	143.452	1299	1.01726	0.0246926	0.6978	0.907545		6	16.7874	16.8236	16.8268	16.6724	16.8415	16.8498
E9Q9Q2	R3hdm1	R3H domain-containing 1 OS=Mus musculus OX=10090 GN=R3hdm1 PE=1 SV=1	124.387	1135	0.82864	-0.271183	0.3471	0.737117		6	13.8091	13.8715	13.8193	14.6124	13.8597	13.8413
E9Q9T6	Ddx55	RNA helicase OS=Mus musculus OX=10090 GN=Ddx55 PE=1 SV=1	68.023	596	1.01386	0.01986	0.7863	0.93355		6	14.1192	14.3506	14.1924	14.1926	14.199	14.2111
E9Q9V9	Rxrg	Retinoic acid receptor RXR-gamma OS=Mus musculus OX=10090 GN=Rxrg PE=1 SV=1	38.578	340	0.766632	-0.383394	0.09245	0.55073		6	10.3035	9.94677	10.0662	10.7498	10.2752	10.4416
E9QA15	Cald1	Caldesmon 1 OS=Mus musculus OX=10090 GN=Cald1 PE=1 SV=1	89.273	768	0.996753	-0.0046926	0.973	0.995233		6	20.8959	20.5374	20.7193	20.8734	20.6889	20.6044
E9QAD3	Mtf2	Metal-response element-binding transcription factor 2 OS=Mus musculus OX=10090 GN=Mtf2 PE=1 SV=1	60.496	536	0.706518	-0.501202	0.4808	0.815188		6	14.7567	14.0134	15.4089	14.2614	15.96	15.4612
E9QAE3	Btaf1	B-TFIID TATA-box-binding protein-associated factor 1 OS=Mus musculus OX=10090 GN=Btaf1 PE=1 SV=1	207.052	1848	0.954722	-0.0668473	0.6035	0.873258		6	16.0978	16.4925	16.2796	16.291	16.3938	16.3855
E9QAF9	Tanc1	Protein TANC1 OS=Mus musculus OX=10090 GN=Tanc1 PE=1 SV=1	200.067	1849	1.07019	0.0978624	0.2339	0.670778		6	15.8995	16.0757	15.9961	15.8003	15.9604	15.9171
E9QAG0	Rad51d	DNA repair protein RAD51 homolog 4 OS=Mus musculus OX=10090 GN=Rad51d PE=1 SV=1	24.831	233	1.03689	0.0522652	0.6212	0.880257		6	11.2989	11.4131	11.1336	11.2555	11.125	11.3083
E9QAI5	Cad	CAD protein OS=Mus musculus OX=10090 GN=Cad PE=1 SV=1	236.25	2162	0.915923	-0.126702	0.3353	0.73097		6	18.1006	18.4962	18.3109	18.3935	18.4553	18.439
E9QAL4	Atp8b2	Phospholipid-transporting ATPase OS=Mus musculus OX=10090 GN=Atp8b2 PE=1 SV=1	134.83	1190	0.926055	-0.110831	0.4878	0.818227		6	14.1828	13.7994	14.1564	14.2943	14.1455	14.0312
E9QAN4	Kif1a	Kinesin-like protein KIF1A OS=Mus musculus OX=10090 GN=Kif1a PE=1 SV=1	190.976	1689	1.14948	0.200985	0.2076	0.651097		6	14.8264	14.459	14.4398	14.2906	14.3835	14.4482
E9QAS4	Chd4	Chromodomain-helicase-DNA-binding protein 4 OS=Mus musculus OX=10090 GN=Chd4 PE=1 SV=1	216.371	1902	0.950403	-0.0733881	0.5433	0.843382		6	18.0885	18.2959	18.0964	18.0663	18.3607	18.274
E9QAT4	Sec16a	Protein transport protein Sec16A OS=Mus musculus OX=10090 GN=Sec16a PE=1 SV=1	254.202	2357	0.960572	-0.0580339	0.3188	0.727872		6	17.6985	17.7165	17.6717	17.8522	17.7084	17.7002
E9QB01	Ncam1	Neural cell adhesion molecule 1 OS=Mus musculus OX=10090 GN=Ncam1 PE=1 SV=2	93.62	849	0.879037	-0.186004	0.4623	0.806078		6	9.80378	10.2011	10.4365	10.5412	10.3796	10.0786
E9QB02	Mars	Methionine--tRNA ligase, cytoplasmic OS=Mus musculus OX=10090 GN=Mars PE=1 SV=1	102.373	910	0.978577	-0.0312434	0.1563	0.605081		6	17.5817	17.5765	17.6258	17.6196	17.6432	17.615
E9QK89	Mdc1	Mediator of DNA damage checkpoint protein 1 OS=Mus musculus OX=10090 GN=Mdc1 PE=1 SV=1	184.799	1708	1.0333	0.0472545	0.6803	0.89959		6	15.8752	16.1341	15.8822	15.7926	16.0063	15.9508
E9QKA4	Srrm1	Serine/arginine repetitive matrix protein 1 OS=Mus musculus OX=10090 GN=Srrm1 PE=1 SV=1	101.162	897	0.907551	-0.139949	0.1233	0.575296		6	16.425	16.6585	16.4815	16.6325	16.6735	16.6789
E9QKG2	Katna1	Katanin p60 ATPase-containing subunit A1 OS=Mus musculus OX=10090 GN=Katna1 PE=1 SV=1	55.983	491	1.06857	0.0956785	0.3351	0.73097		6	13.0785	12.9193	13.2034	12.994	13.0075	12.9126
E9QKG3	Trmt11	tRNA (guanine(10)-N2)-methyltransferase homolog OS=Mus musculus OX=10090 GN=Trmt11 PE=1 SV=1	52.939	460	0.993941	-0.00876828	0.9261	0.981796		6	15.5653	15.7778	15.5583	15.5584	15.7374	15.6318
E9QKH0	Clasp1	CLIP-associating protein 1 OS=Mus musculus OX=10090 GN=Clasp1 PE=1 SV=1	169.314	1536	0.988089	-0.0172869	0.7335	0.919244		6	17.7653	17.9114	17.8583	17.8918	17.8721	17.823
E9QKK1	Cenpe	Centromere-associated protein E OS=Mus musculus OX=10090 GN=Cenpe PE=1 SV=1	286.214	2471	1.0906	0.12512	0.4919	0.820667		6	16.0803	16.5981	16.1486	16.0865	16.1861	16.179
E9QKK8	Atp11c	Phospholipid-transporting ATPase OS=Mus musculus OX=10090 GN=Atp11c PE=1 SV=1	127.81	1116	0.943225	-0.0843264	0.3841	0.762989		6	14.353	14.6242	14.4889	14.5491	14.6446	14.5254
E9QKL6	Ifi204	Interferon-activable protein 204 OS=Mus musculus OX=10090 GN=Ifi204 PE=1 SV=1	69.438	619	0.947147	-0.078339	0.4346	0.791214		6	18.1615	17.8514	18.025	18.0714	18.1047	18.0968
E9QKR1	Enah	Protein enabled homolog OS=Mus musculus OX=10090 GN=Enah PE=1 SV=2	62.24	562	1.07093	0.0988707	0.1636	0.612817		6	15.8135	15.8155	15.675	15.5997	15.7038	15.7039
E9QKZ2	Ipo9	Importin-9 OS=Mus musculus OX=10090 GN=Ipo9 PE=1 SV=1	115.951	1040	0.952638	-0.0700006	0.2863	0.706253		6	17.3603	17.4239	17.3694	17.5612	17.3982	17.4042
E9QL12	Dysf	Dysferlin OS=Mus musculus OX=10090 GN=Dysf PE=1 SV=1	237.19	2082	1.06848	0.0955618	0.3839	0.762989		6	17.7032	17.3883	17.6211	17.4233	17.5012	17.5015
E9QL53	Cit	Citron Rho-interacting kinase OS=Mus musculus OX=10090 GN=Cit PE=1 SV=1	235.363	2055	0.892542	-0.164007	0.3502	0.739022		6	15.5419	16.0779	15.7765	15.959	15.9731	15.9562
E9QL65	Cog3	Conserved oligomeric Golgi complex subunit 3 OS=Mus musculus OX=10090 GN=Cog3 PE=1 SV=1	94.145	828	1.02138	0.0305216	0.5539	0.847546		6	16.7448	16.6338	16.6276	16.6943	16.6075	16.6128
E9QL80	Lpgat1	Acyl-CoA:lysophosphatidylglycerol acyltransferase 1 OS=Mus musculus OX=10090 GN=Lpgat1 PE=1 SV=1	47.001	409	1.02753	0.0391769	0.7355	0.919469		6	14.6992	14.8659	14.7984	14.5564	14.8634	14.8262
E9QLA5	Inf2	Inverted formin-2 OS=Mus musculus OX=10090 GN=Inf2 PE=1 SV=1	138.364	1271	1.16694	0.222736	0.03057	0.447109		6	17.4818	17.4574	17.5018	17.1243	17.3301	17.3184
E9QLB2	Lyplal1	Lysophospholipase-like protein 1 OS=Mus musculus OX=10090 GN=Lyplal1 PE=1 SV=1	26.34	239	1.07412	0.103154	0.4487	0.799541		6	13.4628	13.3389	13.3716	13.5197	13.1417	13.2024
E9QLJ3	Med13l	Mediator of RNA polymerase II transcription subunit 13 OS=Mus musculus OX=10090 GN=Med13l PE=1 SV=2	241.786	2207	1.40216	0.487651	0.1383	0.594493		6	12.0137	12.2493	11.4384	11.608	11.3944	11.2361
E9QLK3	Brat1	BRCA1-associated ATM activator 1 OS=Mus musculus OX=10090 GN=Brat1 PE=1 SV=1	93.854	867	0.952616	-0.0700331	0.5466	0.844356		6	12.0057	12.254	11.916	12.1896	12.0747	12.1214
E9QLN8	Rnaseh1	Ribonuclease H1 OS=Mus musculus OX=10090 GN=Rnaseh1 PE=1 SV=1	31.777	285	0.850956	-0.232843	0.09275	0.55073		6	13.1411	13.4506	13.1535	13.5296	13.4915	13.4226
E9QLQ3	Pde3b	Phosphodiesterase OS=Mus musculus OX=10090 GN=Pde3b PE=1 SV=1	122.069	1099	1.05102	0.0717841	0.7062	0.910266		6	10.2211	9.92788	10.0645	9.79862	9.8937	10.3058
E9QLQ7	Rab29	Ras-related protein Rab-7L1 OS=Mus musculus OX=10090 GN=Rab29 PE=1 SV=1	23.061	204	1.06502	0.0908746	0.6618	0.893775		6	14.6879	14.4415	14.9283	14.8545	14.4243	14.5063
E9QLQ9	Apc	Adenomatous polyposis coli protein OS=Mus musculus OX=10090 GN=Apc PE=1 SV=1	307.467	2808	0.874572	-0.193351	0.2936	0.71146		6	11.4576	11.1078	11.1291	11.6258	11.2344	11.4143
E9QLX1	Cd1d2	Antigen-presenting glycoprotein CD1d2 OS=Mus musculus OX=10090 GN=Cd1d2 PE=4 SV=2	38.342	335	0.938115	-0.092164	0.3712	0.754038		6	15.4104	15.2883	15.2733	15.2645	15.5395	15.4444
E9QM06	Terf2	Telomeric repeat-binding factor OS=Mus musculus OX=10090 GN=Terf2 PE=1 SV=1	53.552	476	1.00788	0.0113221	0.9014	0.972643		6	12.6583	12.8922	12.6172	12.7174	12.7032	12.7131
E9QM38	Slc12a2	Solute carrier family 12 member 2 OS=Mus musculus OX=10090 GN=Slc12a2 PE=1 SV=1	130.668	1206	0.957976	-0.0619379	0.4342	0.791214		6	13.8698	13.8759	13.9454	13.8399	13.965	14.072
E9QMA6	Traf5	TNF receptor-associated factor OS=Mus musculus OX=10090 GN=Traf5 PE=1 SV=2	63.291	552	0.964296	-0.0524523	0.6616	0.893668		6	12.9309	13.1627	12.8856	12.9544	12.9976	13.1846
E9QMB7	Naa30	N-alpha-acetyltransferase 30 OS=Mus musculus OX=10090 GN=Naa30 PE=1 SV=1	39.759	366	1.04174	0.0589935	0.308	0.7215		6	15.2563	15.3777	15.236	15.2561	15.2548	15.1821
E9QMD3	Zfhx3	Zinc finger homeobox protein 3 OS=Mus musculus OX=10090 GN=Zfhx3 PE=1 SV=1	406.106	3723	1.13966	0.188607	0.3917	0.768419		6	11.3637	11.6436	12.0389	11.5133	11.46	11.507
E9QME5	Trim33	E3 ubiquitin-protein ligase TRIM33 OS=Mus musculus OX=10090 GN=Trim33 PE=1 SV=1	121.682	1123	0.846017	-0.241241	0.03366	0.448249		6	14.4561	14.7145	14.552	14.8232	14.8253	14.7978
E9QMH7	Ikbip	Inhibitor of nuclear factor kappa-B kinase-interacting protein OS=Mus musculus OX=10090 GN=Ikbip PE=1 SV=1	42.498	373	0.979203	-0.0303196	0.1668	0.614285		6	17.6753	17.7193	17.6727	17.7237	17.7337	17.7008
E9QMU1	Kif7	Kinesin-like protein KIF7 OS=Mus musculus OX=10090 GN=Kif7 PE=1 SV=1	151.543	1347	0.965801	-0.0502019	0.7154	0.91425		6	12.8214	12.6104	13.0337	12.9497	12.8344	12.832
E9QN14	Srgap3	SLIT-ROBO Rho GTPase-activating protein 3 OS=Mus musculus OX=10090 GN=Srgap3 PE=1 SV=1	121.724	1075	1.14993	0.201545	0.1998	0.639161		6	15.6841	15.531	15.5335	15.1424	15.5365	15.465
E9QN31	Nop2	Probable 28S rRNA (cytosine-C(5))-methyltransferase OS=Mus musculus OX=10090 GN=Nop2 PE=1 SV=1	86.907	794	1.01147	0.0164497	0.9131	0.97632		6	15.9338	16.396	16.0999	16.0462	16.19	16.1441
E9QNA7	Sorbs1	Sorbin and SH3 domain-containing protein 1 OS=Mus musculus OX=10090 GN=Sorbs1 PE=1 SV=1	82.875	740	0.883084	-0.179378	0.1983	0.637356		6	17.8209	17.6799	17.8485	18.1706	17.864	17.8529
E9QNG1	Itsn2	Intersectin-2 OS=Mus musculus OX=10090 GN=Itsn2 PE=1 SV=1	188.781	1658	1.01717	0.0245663	0.4936	0.821851		6	17.2431	17.2075	17.1667	17.1331	17.203	17.2075
E9QNG6	Snx13	Sorting nexin-13 OS=Mus musculus OX=10090 GN=Snx13 PE=1 SV=2	110.95	958	1.07328	0.102028	0.5611	0.850982		6	10.6328	10.1779	10.3857	10.2075	10.4831	10.1996
E9QNH6	Myo1b	Unconventional myosin-Ib OS=Mus musculus OX=10090 GN=Myo1b PE=1 SV=1	125.034	1078	1.0567	0.0795678	0.5071	0.826443		6	18.1809	17.9007	18.1672	18.1209	17.9683	17.9209
E9QNN1	Dhx9	ATP-dependent RNA helicase A OS=Mus musculus OX=10090 GN=Dhx9 PE=1 SV=1	149.69	1384	0.944325	-0.0826453	0.3371	0.731655		6	18.6987	18.9596	18.8302	18.9095	18.8985	18.9286
E9QNQ4	Rapgef2	Rap guanine nucleotide exchange factor 2 OS=Mus musculus OX=10090 GN=Rapgef2 PE=1 SV=1	166.428	1494	0.937468	-0.0931581	0.1845	0.627555		6	15.3938	15.3271	15.3563	15.562	15.3955	15.3993
E9QNW6	Pafah2	Platelet-activating factor acetylhydrolase OS=Mus musculus OX=10090 GN=Pafah2 PE=1 SV=1	46.201	415	1.04929	0.069412	0.5214	0.833883		6	15.4118	15.2989	15.4173	15.1247	15.4034	15.3917
E9QNX9	Igf1r	Tyrosine-protein kinase receptor OS=Mus musculus OX=10090 GN=Igf1r PE=1 SV=1	155.286	1369	0.965441	-0.0507405	0.6418	0.886348		6	16.3398	16.2391	16.2309	16.1404	16.4612	16.3604
E9QNZ2	Dzip3	E3 ubiquitin-protein ligase DZIP3 OS=Mus musculus OX=10090 GN=Dzip3 PE=1 SV=1	138.021	1204	0.899487	-0.152826	0.1853	0.628098		6	14.1283	14.4017	14.2294	14.3014	14.4462	14.4702
E9QP46	Syne2	Nesprin-2 OS=Mus musculus OX=10090 GN=Syne2 PE=1 SV=1	782.144	6870	0.957327	-0.0629159	0.5907	0.866		6	15.4761	15.83	15.7494	15.7394	15.7334	15.7715
E9QP49	Ehbp1l1	EH domain-binding protein 1-like protein 1 OS=Mus musculus OX=10090 GN=Ehbp1l1 PE=1 SV=1	184.802	1718	1.0288	0.0409607	0.2684	0.696068		6	17.2153	17.258	17.153	17.1862	17.1614	17.1557
E9QP59	Lemd3	Inner nuclear membrane protein Man1 OS=Mus musculus OX=10090 GN=Lemd3 PE=1 SV=1	100.166	918	1.06352	0.0888426	0.4776	0.813908		6	15.1467	14.9767	15.082	14.7759	15.095	15.068
E9QPA1	Ric1	RAB6A-GEF complex partner protein 1 OS=Mus musculus OX=10090 GN=Ric1 PE=1 SV=1	158.882	1422	0.939919	-0.0893922	0.3231	0.730014		6	14.8225	14.7772	14.9329	15.0508	14.9219	14.8281
E9QPC5	Mettl14	N6-adenosine-methyltransferase non-catalytic subunit OS=Mus musculus OX=10090 GN=Mettl14 PE=1 SV=2	25.531	217	0.854801	-0.226339	0.0898	0.549059		6	13.9378	14.1984	14.0125	14.3942	14.1673	14.2663
E9QPI5	Pds5a	Sister chromatid cohesion protein PDS5 homolog A OS=Mus musculus OX=10090 GN=Pds5a PE=1 SV=1	150.222	1332	0.915617	-0.127184	0.3332	0.73097		6	16.0552	16.4353	16.2007	16.2908	16.3875	16.3945
E9QPK4	Atr	Serine/threonine-protein kinase ATR OS=Mus musculus OX=10090 GN=Atr PE=1 SV=2	300.367	2635	1.05546	0.0778743	0.4312	0.788888		6	14.3032	14.561	14.4175	14.252	14.4004	14.3956
E9QPN7	Dock6	Dedicator of cytokinesis protein 6 OS=Mus musculus OX=10090 GN=Dock6 PE=1 SV=2	233.267	2080	0.868176	-0.20394	0.06295	0.500483		6	16.3734	16.2255	16.3701	16.6532	16.4678	16.4599
E9QPX1	Col18a1	Collagen alpha-1(XVIII) chain OS=Mus musculus OX=10090 GN=Col18a1 PE=1 SV=1	182.297	1774	0.975583	-0.0356629	0.9045	0.974103		6	11.9395	11.942	12.0988	12.5771	11.7401	11.7701
E9QPX6	AW554918	Expressed sequence AW554918 OS=Mus musculus OX=10090 GN=AW554918 PE=1 SV=1	66.076	579	1.03207	0.0455399	0.6151	0.877819		6	13.0322	13.2543	13.2597	13.07	13.1985	13.141
E9QQ10	Akap9	A-kinase anchor protein 9 OS=Mus musculus OX=10090 GN=Akap9 PE=1 SV=1	434.14	3779	0.929541	-0.10541	0.05751	0.492857		6	18.1755	18.1435	18.1165	18.3221	18.2232	18.2065
E9QQ25	Speg	Striated muscle-specific serine/threonine-protein kinase OS=Mus musculus OX=10090 GN=Speg PE=1 SV=1	354.315	3262	0.934098	-0.0983546	0.3149	0.725953		6	13.113	12.9313	13.0294	13.254	13.0866	13.0282
E9QQ30	Eif2ak3	Eukaryotic translation initiation factor 2-alpha kinase 3 OS=Mus musculus OX=10090 GN=Eif2ak3 PE=1 SV=1	124.67	1114	1.13416	0.181628	0.007608	0.380757		6	12.955	12.9811	12.9561	12.7421	12.752	12.8532
E9QQ33	Sh3rf1	E3 ubiquitin-protein ligase SH3RF1 OS=Mus musculus OX=10090 GN=Sh3rf1 PE=1 SV=1	93.344	891	1.17551	0.233284	0.1758	0.620678		6	13.9152	14.2386	14.1724	13.6744	13.9441	14.0078
E9QQ99	Syvn1	E3 ubiquitin-protein ligase synoviolin OS=Mus musculus OX=10090 GN=Syvn1 PE=1 SV=1	61.447	561	1.08227	0.114065	0.4409	0.795415		6	14.5275	14.3799	14.4532	14.1231	14.5611	14.3342
F2Z3U3	Raph1	Ras association (RalGDS/AF-6) and pleckstrin homology domains 1 OS=Mus musculus OX=10090 GN=Raph1 PE=1 SV=2	136.739	1266	1.05759	0.080776	0.5404	0.842578		6	16.2959	16.239	16.1792	15.9285	16.3055	16.2377
F2Z3Z0	Med7	Mediator of RNA polymerase II transcription subunit 7 (Fragment) OS=Mus musculus OX=10090 GN=Med7 PE=1 SV=1	6.935	61	0.990099	-0.0143556	0.8085	0.942633		6	13.593	13.7139	13.5567	13.6006	13.6923	13.6138
F2Z400	Pdpk1	3-phosphoinositide-dependent protein kinase 1 OS=Mus musculus OX=10090 GN=Pdpk1 PE=1 SV=1	51.471	457	1.01212	0.0173799	0.6765	0.899033		6	14.6044	14.5124	14.571	14.5956	14.5406	14.4995
F2Z436	Xylt2	Xylosyltransferase 2 OS=Mus musculus OX=10090 GN=Xylt2 PE=1 SV=1	67.862	607	1.04866	0.0685467	0.4964	0.823173		6	11.6407	11.431	11.5773	11.6042	11.3714	11.4678
F2Z471	Vdac1	Voltage-dependent anion-selective channel protein 1 OS=Mus musculus OX=10090 GN=Vdac1 PE=1 SV=1	28.157	254	1.18837	0.248981	0.008553	0.380757		6	15.3183	15.2817	15.3562	15.1459	15.0794	14.9839
F2Z4A3	Fat1	FAT atypical cadherin 1 OS=Mus musculus OX=10090 GN=Fat1 PE=1 SV=1	506.266	4590	1.02143	0.0305964	0.8116	0.943566		6	16.8396	16.5366	16.8054	16.8258	16.5749	16.6891
F6Q404	Pdia3	Protein disulfide-isomerase A3 (Fragment) OS=Mus musculus OX=10090 GN=Pdia3 PE=1 SV=1	13.589	124	1.06677	0.0932547	0.5103	0.82751		6	13.321	13.3671	13.6694	13.4649	13.2298	13.383
F6Q475	Ftsj1	FtsJ RNA methyltransferase homolog 1 (E. coli) (Fragment) OS=Mus musculus OX=10090 GN=Ftsj1 PE=1 SV=1	12.367	111	0.987982	-0.0174432	0.685	0.90209		6	13.377	13.4474	13.3962	13.3631	13.4806	13.4293
F6Q7Q7	Fbxo10	F-box only protein 10 (Fragment) OS=Mus musculus OX=10090 GN=Fbxo10 PE=1 SV=1	79.788	731	1.04193	0.059259	0.666	0.895989		6	10.9392	10.7409	11.1583	10.9249	10.8046	10.9311
F6QFD1	Pde4d	Phosphodiesterase (Fragment) OS=Mus musculus OX=10090 GN=Pde4d PE=1 SV=1	85.552	754	0.998885	-0.0016094	0.9806	0.996877		6	14.4695	14.6414	14.5833	14.4972	14.5827	14.6191
F6QHD1	Mtdh	Protein LYRIC (Fragment) OS=Mus musculus OX=10090 GN=Mtdh PE=1 SV=2	43.38	393	1.12949	0.175671	0.04719	0.471537		6	12.4061	12.4956	12.4748	12.2779	12.3823	12.1893
F6R4N2	Inpp4a	Type I inositol 3,4-bisphosphate 4-phosphatase OS=Mus musculus OX=10090 GN=Inpp4a PE=1 SV=1	76.494	679	1.05697	0.0799324	0.1327	0.588309		6	13.9093	13.7647	13.8429	13.749	13.7546	13.7734
F6R6F1	Reps1	RalBP1-associated Eps domain-containing protein 1 (Fragment) OS=Mus musculus OX=10090 GN=Reps1 PE=1 SV=1	81.988	755	1.02704	0.0384948	0.4511	0.800727		6	15.4747	15.4699	15.4225	15.4904	15.4198	15.3414
F6R6K0	Tnfrsf1a	Tumor necrosis factor receptor superfamily member 1A (Fragment) OS=Mus musculus OX=10090 GN=Tnfrsf1a PE=1 SV=1	12.037	107	0.888121	-0.171171	0.3422	0.734102		6	11.9869	11.5288	11.7378	12.0949	11.8064	11.8657
F6RBL8	Ift52	Intraflagellar transport protein 52 homolog (Fragment) OS=Mus musculus OX=10090 GN=Ift52 PE=1 SV=1	26.203	234	0.881052	-0.182701	0.09803	0.5528		6	13.2984	13.0797	13.2399	13.4219	13.2825	13.4617
F6RDM4	Gls	Glutaminase kidney isoform, mitochondrial (Fragment) OS=Mus musculus OX=10090 GN=Gls PE=1 SV=1	13.647	123	1.02054	0.0293298	0.6214	0.880257		6	14.7531	14.8923	14.785	14.7428	14.7483	14.8512
F6RJ39	Acin1	Apoptotic chromatin condensation inducer in the nucleus (Fragment) OS=Mus musculus OX=10090 GN=Acin1 PE=1 SV=1	143.652	1272	0.923251	-0.115206	0.2794	0.703596		6	16.3072	16.5814	16.3943	16.6311	16.5002	16.4973
F6RJV6	Lancl2	LanC-like protein 2 (Fragment) OS=Mus musculus OX=10090 GN=Lancl2 PE=1 SV=1	49.743	441	0.898444	-0.154499	0.1646	0.613583		6	13.8476	13.9995	13.9687	14.2493	14.0225	14.0075
F6RK91	Cog1	Conserved oligomeric Golgi complex subunit 1 (Fragment) OS=Mus musculus OX=10090 GN=Cog1 PE=1 SV=1	11.037	99	1.22425	0.291899	0.168	0.614285		6	11.6255	11.3716	11.166	11.2894	11.0958	10.9022
F6RN19	Tmem259	Membralin (Fragment) OS=Mus musculus OX=10090 GN=Tmem259 PE=1 SV=1	63.086	568	1.00991	0.0142322	0.9143	0.976717		6	12.4635	12.1855	12.3324	12.1514	12.4794	12.3079
F6RPJ9	Ide	Insulin-degrading enzyme (Fragment) OS=Mus musculus OX=10090 GN=Ide PE=1 SV=1	114.262	987	0.925446	-0.111779	0.4973	0.823721		6	17.7701	17.7709	17.9725	18.2174	17.822	17.8094
F6RUD1	Golim4	Golgi integral membrane protein 4 (Fragment) OS=Mus musculus OX=10090 GN=Golim4 PE=1 SV=1	16.62	144	1.08557	0.118448	0.3296	0.73097		6	12.8213	12.6387	12.6573	12.7662	12.4866	12.5092
F6S397	Nbr1	Next to BRCA1 gene 1 protein (Fragment) OS=Mus musculus OX=10090 GN=Nbr1 PE=1 SV=1	78.803	712	1.20725	0.271721	0.1798	0.623592		6	10.9558	10.6774	11.0142	10.8098	10.6592	10.3632
F6SGV3	Pdcd2l	Programmed cell death protein 2-like (Fragment) OS=Mus musculus OX=10090 GN=Pdcd2l PE=1 SV=1	30.121	274	1.16784	0.223845	0.4222	0.785262		6	13.3026	12.6825	12.525	12.4954	12.5766	12.7665
F6SKQ8	Axin1	Axin-1 (Fragment) OS=Mus musculus OX=10090 GN=Axin1 PE=4 SV=1	18.029	155	1.01792	0.0256202	0.8704	0.963545		6	8.94533	9.26502	9.09831	9.13667	9.23965	8.85547
F6SMY7	Mycbp2	E3 ubiquitin-protein ligase MYCBP2 (Fragment) OS=Mus musculus OX=10090 GN=Mycbp2 PE=1 SV=1	509.352	4636	0.891421	-0.165822	0.2904	0.708822		6	17.1271	16.9515	17.096	17.474	17.0938	17.1044
F6SPK0	Ube2j1	Ubiquitin-conjugating enzyme E2 J1 (Fragment) OS=Mus musculus OX=10090 GN=Ube2j1 PE=1 SV=1	28.92	262	1.15951	0.213517	0.1385	0.594493		6	13.1845	13.5111	13.2606	13.19	13.137	12.9887
F6SPQ1	Ppt2	Lysosomal thioesterase PPT2 (Fragment) OS=Mus musculus OX=10090 GN=Ppt2 PE=1 SV=1	27.64	247	0.983988	-0.0232879	0.7643	0.929046		6	14.0746	14.0105	13.9918	14.1712	13.936	14.0395
F6SQH7	Poldip2	Polymerase delta-interacting protein 2 (Fragment) OS=Mus musculus OX=10090 GN=Poldip2 PE=1 SV=1	32.657	284	0.944818	-0.0818922	0.1493	0.602268		6	16.5288	16.6001	16.5417	16.7097	16.5698	16.6368
F6T2S0	Fech	Ferrochelatase OS=Mus musculus OX=10090 GN=Fech PE=1 SV=1	39.595	348	1.00982	0.0140977	0.8646	0.962957		6	15.0468	14.8073	14.9853	14.9893	14.8929	14.9149
F6T9K1	Drap1	Dr1-associated corepressor OS=Mus musculus OX=10090 GN=Drap1 PE=1 SV=2	19.971	182	0.927761	-0.108175	0.3329	0.73097		6	13.8172	14.1116	14.0209	14.1255	14.1479	14.0008
F6TBV1	Magt1	Magnesium transporter protein 1 (Fragment) OS=Mus musculus OX=10090 GN=Magt1 PE=1 SV=1	35.265	312	1.0029	0.00418282	0.9718	0.994694		6	15.4629	15.4815	15.5185	15.2637	15.6041	15.5825
F6TCF9	Bag1	BAG family molecular chaperone regulator 1 OS=Mus musculus OX=10090 GN=Bag1 PE=1 SV=1	39.696	355	0.983952	-0.0233405	0.8396	0.953018		6	16.5784	16.4233	16.4689	16.7087	16.4278	16.4042
F6THK7	Irak1	Interleukin-1 receptor-associated kinase 1 (Fragment) OS=Mus musculus OX=10090 GN=Irak1 PE=1 SV=1	41.82	383	1.06021	0.0843555	0.5041	0.825206		6	13.253	12.939	13.0631	13.1404	12.9381	12.9235
F6TS96	Tle3	Transducin-like enhancer protein 3 (Fragment) OS=Mus musculus OX=10090 GN=Tle3 PE=1 SV=1	75.387	702	0.938629	-0.0913738	0.3142	0.725953		6	13.8038	13.6646	13.8726	13.9551	13.7801	13.8799
F6TZU3	Gan	Gigaxonin (Fragment) OS=Mus musculus OX=10090 GN=Gan PE=1 SV=1	67.651	597	1.04077	0.057648	0.6548	0.892328		6	15.3829	15.2652	15.4027	15.4066	15.0695	15.4017
F6U2C2	Atxn2	Ataxin-2 (Fragment) OS=Mus musculus OX=10090 GN=Atxn2 PE=1 SV=1	100.094	929	1.18708	0.24742	0.04872	0.473579		6	10.6037	10.6845	10.7943	10.3101	10.4999	10.5303
F6U5V1	Larp1b	La ribonucleoprotein domain family, member 1B OS=Mus musculus OX=10090 GN=Larp1b PE=1 SV=2	59.729	541	0.804425	-0.313969	0.2096	0.65297		6	11.7667	11.8482	11.8251	11.9939	11.8513	12.5367
F6U6G6	Trim35	Tripartite motif-containing protein 35 (Fragment) OS=Mus musculus OX=10090 GN=Trim35 PE=1 SV=1	40.84	358	1.00219	0.00316311	0.922	0.979843		6	15.8245	15.7466	15.7319	15.7477	15.7815	15.7642
F6U6X3	Dyrk1a	Dual-specificity tyrosine-phosphorylation-regulated kinase 1A OS=Mus musculus OX=10090 GN=Dyrk1a PE=1 SV=1	81.509	725	0.932728	-0.100472	0.3283	0.73097		6	15.0246	15.1793	14.9692	15.2857	15.0739	15.115
F6UHH8	Sharpin	Sharpin (Fragment) OS=Mus musculus OX=10090 GN=Sharpin PE=1 SV=1	8.814	83	0.91519	-0.127856	0.2647	0.692062		6	12.5075	12.4773	12.4822	12.7945	12.4555	12.6005
F6UHR6	Osbpl9	Oxysterol-binding protein OS=Mus musculus OX=10090 GN=Osbpl9 PE=1 SV=2	81.091	719	1.01865	0.0266558	0.3415	0.734102		6	15.399	15.4514	15.4523	15.3904	15.4422	15.3901
F6UK66	Ccdc50	Coiled-coil domain-containing protein 50 (Fragment) OS=Mus musculus OX=10090 GN=Ccdc50 PE=1 SV=1	29.796	256	0.909822	-0.136344	0.2841	0.704419		6	16.3917	16.3542	16.4511	16.7486	16.4242	16.4333
F6UND7	Hck	Tyrosine-protein kinase OS=Mus musculus OX=10090 GN=Hck PE=1 SV=1	59.111	524	1.27356	0.348865	0.212	0.656912		6	13.4696	13.8569	13.1287	13.3398	13.0781	12.9907
F6US45	Bscl2	Seipin (Fragment) OS=Mus musculus OX=10090 GN=Bscl2 PE=1 SV=1	15.765	134	1.11303	0.154498	0.2026	0.643338		6	12.7173	12.5841	12.8592	12.4497	12.6671	12.5803
F6UYN4	Klc1	Kinesin light chain 1 (Fragment) OS=Mus musculus OX=10090 GN=Klc1 PE=1 SV=1	19.744	172	0.992341	-0.0110919	0.9484	0.988612		6	12.4851	12.3561	12.5211	12.7711	12.3144	12.31
F6V035	Ccdc149	Coiled-coil domain-containing 149 OS=Mus musculus OX=10090 GN=Ccdc149 PE=1 SV=1	58.867	524	1.10409	0.142861	0.204	0.645287		6	10.1548	10.0631	10.3661	10.0253	10.1093	10.0208
F6V059	Aebp2	Zinc finger protein AEBP2 (Fragment) OS=Mus musculus OX=10090 GN=Aebp2 PE=1 SV=2	20.497	180	1.01531	0.0219194	0.8753	0.965955		6	13.7516	14.1215	13.7403	13.7727	13.8951	13.8799
F6V5B0	Ppm1m	Protein phosphatase 1M (Fragment) OS=Mus musculus OX=10090 GN=Ppm1m PE=1 SV=1	23.251	204	1.00965	0.0138513	0.8874	0.969296		6	11.2364	11.4206	11.4258	11.473	11.242	11.3263
F6VAN0	Atf6	Cyclic AMP-dependent transcription factor ATF-6 alpha OS=Mus musculus OX=10090 GN=Atf6 PE=1 SV=2	72.694	656	0.99955	-0.000649476	0.9962	0.998598		6	11.7592	12.1796	11.8587	11.9655	11.9452	11.8887
F6VT60	Afg1l	AFG1-like ATPase (Fragment) OS=Mus musculus OX=10090 GN=Afg1l PE=1 SV=1	39.995	348	1.08762	0.121168	0.3433	0.734322		6	11.2494	11.0386	11.2852	10.9195	11.2039	11.0863
F6VUT6	Gm8251	Predicted gene 8251 OS=Mus musculus OX=10090 GN=Gm8251 PE=4 SV=1	225.966	1994	1.12576	0.170898	0.7716	0.930995		6	15.5107	14.9491	13.7821	14.2516	14.9648	14.5128
F6VZK2	Fam92a	Protein FAM92A (Fragment) OS=Mus musculus OX=10090 GN=Fam92a PE=1 SV=2	25.204	216	1.01404	0.0201204	0.7403	0.920921		6	13.9157	13.7364	13.8095	13.7565	13.8283	13.8166
F6W623	Kmt2b	Histone-lysine N-methyltransferase 2B (Fragment) OS=Mus musculus OX=10090 GN=Kmt2b PE=1 SV=1	220.009	2014	0.998166	-0.00264903	0.9577	0.991252		6	12.2365	12.2972	12.3009	12.2534	12.2256	12.3635
F6WIU1	Kri1	Protein KRI1 homolog OS=Mus musculus OX=10090 GN=Kri1 PE=1 SV=2	82.208	705	0.931995	-0.101606	0.5096	0.82751		6	14.8543	15.319	15.0259	15.1555	15.2366	15.1118
F6WKE4	Sgce	Epsilon-sarcoglycan OS=Mus musculus OX=10090 GN=Sgce PE=1 SV=2	44.939	396	1.13839	0.186991	0.3882	0.765824		6	16.0503	15.4107	15.8526	15.6649	15.5482	15.5395
F6WL90	Sp100	Nuclear autoantigen Sp-100 (Fragment) OS=Mus musculus OX=10090 GN=Sp100 PE=1 SV=1	35.83	302	1.12687	0.17232	0.7005	0.90783		6	13.0502	11.6889	12.749	12.4385	12.2725	12.2601
F6XBP4	BC024978	cDNA sequence BC024978 (Fragment) OS=Mus musculus OX=10090 GN=BC024978 PE=1 SV=1	31.824	296	0.966223	-0.0495724	0.5512	0.84613		6	12.915	12.8356	12.8916	13.0617	12.8112	12.918
F6XC25	Cc2d1b	Coiled-coil and C2 domain-containing protein 1B (Fragment) OS=Mus musculus OX=10090 GN=Cc2d1b PE=1 SV=1	85.015	770	0.983513	-0.0239835	0.6987	0.90783		6	16.3349	16.2288	16.336	16.4146	16.2807	16.2764
F6XCT0	Macf1	Microtubule-actin cross-linking factor 1 (Fragment) OS=Mus musculus OX=10090 GN=Macf1 PE=1 SV=1	211.682	1837	0.959391	-0.0598095	0.3404	0.734071		6	14.8203	14.6972	14.8058	14.9107	14.8124	14.7796
F6XD63	Elmo2	Engulfment and cell motility protein 2 (Fragment) OS=Mus musculus OX=10090 GN=Elmo2 PE=1 SV=1	21.841	194	1.01186	0.0170029	0.9154	0.977185		6	10.4122	10.6455	10.5342	10.2804	10.7457	10.5147
F6XVP7	Rnf31	E3 ubiquitin-protein ligase RNF31 (Fragment) OS=Mus musculus OX=10090 GN=Rnf31 PE=1 SV=1	102.114	912	0.92698	-0.109389	0.1375	0.594073		6	15.2195	15.133	15.1943	15.371	15.3133	15.1907
F6XWD4	Ppp1r12c	Protein phosphatase 1 regulatory subunit 12C (Fragment) OS=Mus musculus OX=10090 GN=Ppp1r12c PE=1 SV=1	76.642	704	0.944491	-0.0823917	0.805	0.941823		6	9.95425	9.44856	9.98283	10.3839	9.52416	9.72477
F6Y5U1	Mknk1	MAP kinase-interacting serine/threonine-protein kinase 1 (Fragment) OS=Mus musculus OX=10090 GN=Mknk1 PE=1 SV=1	11.431	101	1.00382	0.00550207	0.9134	0.97632		6	12.1294	12.1166	12.011	12.1223	12.0242	12.094
F6Y9I5	Cask	Peripheral plasma membrane protein CASK (Fragment) OS=Mus musculus OX=10090 GN=Cask PE=1 SV=1	32.613	282	1.23122	0.30009	0.1201	0.573249		6	11.7093	11.2515	11.3596	11.2019	11.0121	11.2062
F6YLP9	Plekha1	Pleckstrin homology domain-containing family A member 1 (Fragment) OS=Mus musculus OX=10090 GN=Plekha1 PE=1 SV=1	17.181	155	1.02713	0.0386256	0.6396	0.886154		6	14.0331	14.1175	13.9621	14.1039	13.8901	14.0028
F6YRW4	Kdm2a	F-box and leucine-rich repeat protein 11 OS=Mus musculus OX=10090 GN=Kdm2a PE=1 SV=2	132.668	1161	0.936206	-0.0951027	0.3534	0.74215		6	15.0855	15.3814	15.2077	15.2799	15.3768	15.3033
F6YT88	Npr2	Guanylate cyclase (Fragment) OS=Mus musculus OX=10090 GN=Npr2 PE=1 SV=1	68.985	613	1.12566	0.170774	0.5938	0.867446		6	12.0437	11.1695	11.7106	11.1951	11.5094	11.707
F6YVP7	Gm10260	Predicted gene 10260 OS=Mus musculus OX=10090 GN=Gm10260 PE=3 SV=2	17.672	152	0.997283	-0.00392509	0.961	0.992303		6	17.3667	17.6025	17.4005	17.493	17.4476	17.4409
F6YX19	Pigx	Phosphatidylinositol-glycan biosynthesis class X protein OS=Mus musculus OX=10090 GN=Pigx PE=1 SV=1	28.441	252	1.05397	0.0758294	0.1158	0.566048		6	15.0221	14.9641	14.9092	14.8741	14.8662	14.9276
F6YZ61	Cc2d2a	Coiled-coil and C2 domain-containing protein 2A (Fragment) OS=Mus musculus OX=10090 GN=Cc2d2a PE=1 SV=2	167.048	1457	1.03755	0.053181	0.9003	0.972382		6	13.0383	14.0436	13.2118	12.8812	13.574	13.679
F6YZ95	Ppfibp1	Liprin-beta-1 (Fragment) OS=Mus musculus OX=10090 GN=Ppfibp1 PE=1 SV=1	20.499	193	0.921196	-0.11842	0.5164	0.830603		6	11.1238	11.0838	11.2839	11.5638	11.0293	11.2536
F6Z9E6	Psd3	PH and SEC7 domain-containing protein 3 OS=Mus musculus OX=10090 GN=Psd3 PE=1 SV=2	111.296	1005	1.0825	0.114367	0.5307	0.838449		6	15.4016	14.9184	15.3979	15.2072	15.0492	15.1185
F6ZBR8	Wiz	Protein Wiz OS=Mus musculus OX=10090 GN=Wiz PE=1 SV=2	103.683	965	0.891024	-0.166464	0.1148	0.565275		6	12.9996	13.2437	13.109	13.282	13.2098	13.3599
F6ZBV6	Cgas	Cyclic GMP-AMP synthase (Fragment) OS=Mus musculus OX=10090 GN=Cgas PE=1 SV=1	26.276	230	1.06729	0.0939554	0.4689	0.809543		6	11.7172	11.4471	11.4894	11.5766	11.2993	11.4959
F6ZDS4	Tpr	Nucleoprotein TPR OS=Mus musculus OX=10090 GN=Tpr PE=1 SV=1	273.99	2431	0.929382	-0.105656	0.2338	0.670778		6	19.6201	19.8576	19.7477	19.9093	19.8244	19.8087
F6ZDY5	Arhgap28	Rho GTPase-activating protein 28 (Fragment) OS=Mus musculus OX=10090 GN=Arhgap28 PE=1 SV=1	26.386	235	0.680888	-0.55451	0.05378	0.486312		6	13.4298	13.2807	13.2634	14.2728	13.7197	13.6449
F6ZFT1	Ndufab1	Acyl carrier protein (Fragment) OS=Mus musculus OX=10090 GN=Ndufab1 PE=1 SV=1	14.309	127	0.99571	-0.0062027	0.8348	0.951288		6	14.526	14.5023	14.5674	14.5272	14.5096	14.5776
F6ZGR6	D430041D05Rik	RIKEN cDNA D430041D05 gene OS=Mus musculus OX=10090 GN=D430041D05Rik PE=1 SV=2	141.051	1300	0.962193	-0.0556019	0.5845	0.862733		6	13.2469	13.0856	12.9764	13.1501	13.075	13.2506
F6ZM03	Guf1	Translation factor Guf1, mitochondrial (Fragment) OS=Mus musculus OX=10090 GN=Guf1 PE=1 SV=2	32.623	296	0.966367	-0.0493571	0.4033	0.775319		6	15.062	15.0381	15.0107	15.1878	15.0376	15.0336
F7A1B4	Eng	Endoglin OS=Mus musculus OX=10090 GN=Eng PE=1 SV=1	69.275	641	1.19417	0.256003	0.4552	0.802351		6	15.4249	15.2023	15.7311	15.7355	14.9272	14.9275
F7A9G8	Slx4	Structure-specific endonuclease subunit SLX4 (Fragment) OS=Mus musculus OX=10090 GN=Slx4 PE=1 SV=8	31.628	288	0.94177	-0.0865532	0.5763	0.857979		6	11.5952	12.0793	11.7813	11.9081	11.8682	11.939
F7AA26	Pakap	Paralemmin A kinase anchor protein (Fragment) OS=Mus musculus OX=10090 GN=Pakap PE=1 SV=1	126.089	1137	1.11432	0.156166	0.005731	0.360735		6	18.6359	18.6337	18.5616	18.4848	18.4446	18.4334
F7AAP4	Atp2b4	Calcium-transporting ATPase OS=Mus musculus OX=10090 GN=Atp2b4 PE=1 SV=1	128.562	1166	0.720695	-0.472539	0.08556	0.540125		6	14.6317	14.181	14.3469	15.1812	14.7017	14.6943
F7ACR9	Macf1	Microtubule-actin cross-linking factor 1 (Fragment) OS=Mus musculus OX=10090 GN=Macf1 PE=1 SV=1	608.239	5333	0.948838	-0.075766	0.0938	0.55073		6	12.532	12.6078	12.5213	12.6364	12.6625	12.5895
F7AGB5	Mettl17	Methyltransferase-like protein 17, mitochondrial (Fragment) OS=Mus musculus OX=10090 GN=Mettl17 PE=1 SV=1	31.572	280	1.00437	0.00629589	0.963	0.993119		6	12.0867	11.8677	12.2686	11.9667	12.0899	12.1473
F7AI87	Psmd4	26S proteasome non-ATPase regulatory subunit 4 (Fragment) OS=Mus musculus OX=10090 GN=Psmd4 PE=1 SV=1	21.316	194	1.02704	0.0384993	0.5278	0.836911		6	14.4957	14.6623	14.5611	14.4796	14.5582	14.5659
F7AVU1	Ccm2	Cerebral cavernous malformations protein 2 homolog OS=Mus musculus OX=10090 GN=Ccm2 PE=1 SV=2	42.527	389	0.98496	-0.0218632	0.6784	0.899085		6	13.7575	13.7086	13.7469	13.8518	13.701	13.7258
F7B6Z5	Cpsf4	Cleavage and polyadenylation-specificity factor subunit 4 (Fragment) OS=Mus musculus OX=10090 GN=Cpsf4 PE=1 SV=1	23.501	208	0.934157	-0.0982627	0.4948	0.822921		6	12.868	13.0625	13.027	12.8517	13.215	13.1857
F7B9M9	Entpd1	Ectonucleoside triphosphate diphosphohydrolase 1 (Fragment) OS=Mus musculus OX=10090 GN=Entpd1 PE=1 SV=1	26.616	235	1.55212	0.634236	0.2172	0.660173		6	12.066	11.3724	12.3361	10.6447	11.5557	11.6716
F7BA57	Cep44	Centrosomal protein of 44 kDa (Fragment) OS=Mus musculus OX=10090 GN=Cep44 PE=1 SV=1	38.721	345	0.998463	-0.00221985	0.9874	0.997393		6	12.347	12.7429	12.3986	12.5244	12.5619	12.4088
F7BE84	Ankrd50	Ankyrin repeat domain 50 (Fragment) OS=Mus musculus OX=10090 GN=Ankrd50 PE=1 SV=1	150.86	1390	1.12301	0.167377	0.002614	0.316508		6	15.9121	15.9122	15.9699	15.7576	15.7401	15.7945
F7BFR0	Mier3	Mesoderm induction early response protein 3 (Fragment) OS=Mus musculus OX=10090 GN=Mier3 PE=1 SV=1	61.301	549	0.874751	-0.193056	0.3138	0.72565		6	13.748	14.3066	13.9224	14.245	14.1621	14.1491
F7BGR7	Gm21992	Predicted gene 21992 OS=Mus musculus OX=10090 GN=Gm21992 PE=4 SV=1	52.791	477	0.924376	-0.113448	0.2139	0.657557		6	14.9499	14.9949	15.1176	15.0201	15.2116	15.171
F7BJB9	Morc3	MORC family CW-type zinc finger protein 3 OS=Mus musculus OX=10090 GN=Morc3 PE=1 SV=1	106.522	942	1.02888	0.041075	0.7105	0.911543		6	13.8574	14.1811	13.9595	13.8816	14.0041	13.989
F7BP94	Ints13	Integrator complex subunit 13 (Fragment) OS=Mus musculus OX=10090 GN=Ints13 PE=1 SV=1	26.314	230	0.936633	-0.0944437	0.219	0.660173		6	14.6224	14.8457	14.7488	14.8266	14.8302	14.8435
F7BUB1	Nkiras1	NF-kappa-B inhibitor-interacting Ras-like protein 1 (Fragment) OS=Mus musculus OX=10090 GN=Nkiras1 PE=1 SV=1	13.615	118	1.14575	0.196289	0.05895	0.494172		6	12.7232	12.8786	12.7669	12.4753	12.6515	12.653
F7BWP1	Ciapin1	Anamorsin (Fragment) OS=Mus musculus OX=10090 GN=Ciapin1 PE=1 SV=2	27.575	254	1.00038	0.000542273	0.9957	0.998539		6	14.0405	14.3279	14.1634	14.1206	14.2627	14.1468
F7BX26	Ppp5c	Serine/threonine-protein phosphatase (Fragment) OS=Mus musculus OX=10090 GN=Ppp5c PE=1 SV=1	54.317	476	1.07396	0.102944	0.2177	0.660173		6	17.0706	17.1642	17.0552	16.8719	17.0379	17.0713
F7C9N6	Mms19	MMS19 nucleotide excision repair protein homolog (Fragment) OS=Mus musculus OX=10090 GN=Mms19 PE=1 SV=1	97.721	885	1.05724	0.0802971	0.08128	0.532866		6	16.8951	16.9146	16.8199	16.7672	16.7891	16.8323
F7CBP1	Eif4g2	Eukaryotic translation initiation factor 4 gamma 2 OS=Mus musculus OX=10090 GN=Eif4g2 PE=1 SV=1	97.889	868	0.96992	-0.0440622	0.01341	0.403879		6	17.6463	17.6778	17.6631	17.7164	17.7034	17.6995
F7CFT1	Zfand1	AN1-type zinc finger protein 1 (Fragment) OS=Mus musculus OX=10090 GN=Zfand1 PE=1 SV=1	27.659	247	1.039	0.05519	0.6685	0.896268		6	9.99542	9.76945	9.64137	9.64112	9.84866	9.75089
F7CGC9	Dnajc24	DnaJ homolog subfamily C member 24 (Fragment) OS=Mus musculus OX=10090 GN=Dnajc24 PE=1 SV=1	13.178	116	0.982495	-0.0254781	0.811	0.943482		6	13.9267	14.1652	14.038	13.9256	14.1253	14.1554
F7CGP0	Ralgapa2	Ral GTPase-activating protein subunit alpha-2 (Fragment) OS=Mus musculus OX=10090 GN=Ralgapa2 PE=1 SV=1	174.525	1567	0.882933	-0.179625	0.5943	0.867833		6	9.92129	9.16113	8.93255	9.64527	9.55317	9.3554
F7CHD9	Stk19	Serine/threonine-protein kinase 19 (Fragment) OS=Mus musculus OX=10090 GN=Stk19 PE=1 SV=1	19.423	179	0.924824	-0.112749	0.6121	0.875452		6	12.2927	12.6028	12.1395	12.7642	12.2863	12.3228
F7CT85	Pde8b	High affinity cAMP-specific and IBMX-insensitive 3',5'-cyclic phosphodiesterase 8B (Fragment) OS=Mus musculus OX=10090 GN=Pde8b PE=1 SV=1	22.417	196	1.07224	0.100625	0.667	0.895989		6	12.696	12.0024	12.588	12.277	12.3442	12.3632
F7CUQ1	Bak1	Bcl-2 homologous antagonist/killer OS=Mus musculus OX=10090 GN=Bak1 PE=1 SV=2	15.963	146	1.0756	0.105137	0.2415	0.675148		6	15.9862	15.8056	15.9809	15.9157	15.7715	15.77
F7CVJ5	Ahnak2	AHNAK nucleoprotein 2 (Fragment) OS=Mus musculus OX=10090 GN=Ahnak2 PE=1 SV=1	115.253	1126	0.845695	-0.24179	0.2165	0.659682		6	13.3484	12.9337	13.2986	13.6323	13.3725	13.3013
F7CVW0	Sbno1	Protein strawberry notch homolog 1 (Fragment) OS=Mus musculus OX=10090 GN=Sbno1 PE=1 SV=1	153.795	1390	0.981827	-0.0264589	0.8355	0.951288		6	15.914	16.2896	16.0058	16.0611	16.1731	16.0546
F7D1I5	Gypc	Glycophorin-C OS=Mus musculus OX=10090 GN=Gypc PE=1 SV=2	7.922	72	0.845076	-0.242847	0.1021	0.557075		6	13.5899	13.2967	13.3653	13.6132	13.8038	13.5635
F7DBB3	Ahnak2	AHNAK nucleoprotein 2 (Fragment) OS=Mus musculus OX=10090 GN=Ahnak2 PE=1 SV=1	166.491	1576	0.914832	-0.128421	0.3999	0.772953		6	19.1476	18.753	19.1156	19.2356	19.0905	19.0754
F8VPK0	Ttc37	Tetratricopeptide repeat domain 37 OS=Mus musculus OX=10090 GN=Ttc37 PE=1 SV=1	173.942	1563	1.04095	0.057901	0.02536	0.433695		6	17.1944	17.2419	17.1943	17.1431	17.1533	17.1606
F8VPK5	Rock2	Rho-associated protein kinase OS=Mus musculus OX=10090 GN=Rock2 PE=1 SV=1	160.616	1388	1.15907	0.212968	0.1634	0.612817		6	19.6484	19.2286	19.4407	19.2855	19.2081	19.1852
F8VPL2	Pik3c2a	Phosphatidylinositol 4-phosphate 3-kinase C2 domain-containing subunit alpha OS=Mus musculus OX=10090 GN=Pik3c2a PE=1 SV=1	190.744	1686	0.907785	-0.139577	0.03869	0.459186		6	16.8217	16.6792	16.7608	16.884	16.9325	16.8638
F8VPL5	Map4k4	Mitogen-activated protein kinase kinase kinase kinase 4 OS=Mus musculus OX=10090 GN=Map4k4 PE=1 SV=2	141.784	1238	1.04871	0.0686223	0.06835	0.518612		6	12.4593	12.402	12.4337	12.3855	12.3849	12.3187
F8VPM0	Baz2a	Bromodomain adjacent to zinc finger domain protein 2A OS=Mus musculus OX=10090 GN=Baz2a PE=1 SV=1	209.406	1887	1.07052	0.0983074	0.4171	0.783062		6	12.808	12.9228	12.8332	12.5628	12.792	12.9143
F8VPN4	Agl	Amylo-1,6-glucosidase, 4-alpha-glucanotransferase OS=Mus musculus OX=10090 GN=Agl PE=1 SV=1	174.287	1532	1.01446	0.0207141	0.7294	0.917814		6	17.604	17.4651	17.4477	17.531	17.4823	17.4414
F8VPP8	Zc3h7b	Zinc finger CCCH type-containing 7B OS=Mus musculus OX=10090 GN=Zc3h7b PE=1 SV=1	110.292	982	0.978777	-0.0309473	0.6382	0.885987		6	15.837	15.8388	15.8799	15.9937	15.791	15.8638
F8VPR1	Lmod1	Leiomodin-1 OS=Mus musculus OX=10090 GN=Lmod1 PE=1 SV=1	66.268	595	0.960412	-0.0582751	0.4744	0.811075		6	17.4217	17.2296	17.3082	17.4751	17.3303	17.329
F8VPT6	Evi5	Ecotropic viral integration site 5 protein OS=Mus musculus OX=10090 GN=Evi5 PE=1 SV=1	92.901	809	1.03335	0.0473357	0.2213	0.660444		6	15.134	15.1423	15.0737	15.0988	15.0206	15.0887
F8VPU2	Farp1	FERM, ARHGEF and pleckstrin domain-containing protein 1 OS=Mus musculus OX=10090 GN=Farp1 PE=1 SV=1	118.875	1048	0.95586	-0.0651292	0.3931	0.76993		6	17.4815	17.2691	17.3926	17.5039	17.4239	17.4108
F8VPX1	Usp7	Ubiquitin carboxyl-terminal hydrolase 7 OS=Mus musculus OX=10090 GN=Usp7 PE=1 SV=1	128.474	1103	0.900415	-0.151338	0.1094	0.560335		6	16.7322	16.9709	16.7776	16.9946	16.9768	16.9633
F8VPZ3	Usp32	Ubiquitin-specific peptidase 32 OS=Mus musculus OX=10090 GN=Usp32 PE=1 SV=1	181.733	1604	1.01841	0.0263218	0.6909	0.904726		6	14.3957	14.2933	14.2403	14.2013	14.3328	14.3162
F8VPZ9	Bicra	BRD4-interacting chromatin-remodeling complex-associated protein OS=Mus musculus OX=10090 GN=Bicra PE=1 SV=1	161.354	1578	0.965914	-0.0500327	0.698	0.907646		6	11.7942	12.1498	11.9241	12.126	11.9466	11.9457
F8VQ05	Fryl	FRY-like transcription coactivator OS=Mus musculus OX=10090 GN=Fryl PE=1 SV=1	337.819	3007	1.06317	0.0883703	0.08663	0.542705		6	16.4294	16.5255	16.4043	16.3643	16.3871	16.3427
F8VQ11	Arhgap23	Rho GTPase-activating protein 23 OS=Mus musculus OX=10090 GN=Arhgap23 PE=1 SV=1	139.309	1277	1.0219	0.0312507	0.6806	0.89959		6	15.3382	15.1318	15.214	15.1226	15.2354	15.2323
F8VQ29	Iqgap3	IQ motif-containing GTPase-activating protein 3 OS=Mus musculus OX=10090 GN=Iqgap3 PE=1 SV=1	185.354	1632	0.963728	-0.0533027	0.6252	0.881223		6	15.1977	15.5307	15.3654	15.4671	15.4249	15.3618
F8VQ42	Kif2a	Kinesin-like protein (Fragment) OS=Mus musculus OX=10090 GN=Kif2a PE=1 SV=1	75.969	671	1.06065	0.0849501	0.6499	0.890044		6	17.1364	17.2175	17.1348	16.7362	17.2688	17.2288
F8VQ75	Kif13a	Kinesin-like protein KIF13A OS=Mus musculus OX=10090 GN=Kif13a PE=1 SV=1	195.701	1749	1.06038	0.0845832	0.5393	0.842219		6	14.5514	14.4136	14.395	14.5927	14.2036	14.3099
F8VQ93	Phip	PH-interacting protein OS=Mus musculus OX=10090 GN=Phip PE=1 SV=1	206.725	1821	0.923169	-0.115334	0.02661	0.433695		6	15.1798	15.2123	15.2371	15.3815	15.2833	15.3104
F8VQB6	Myo10	Unconventional myosin-X OS=Mus musculus OX=10090 GN=Myo10 PE=1 SV=1	237.323	2062	0.896941	-0.156916	0.4254	0.786091		6	15.1395	14.9188	15.1877	15.5517	15.0867	15.0784
F8VQC1	Srp72	Signal recognition particle subunit SRP72 OS=Mus musculus OX=10090 GN=Srp72 PE=1 SV=1	74.657	671	0.950999	-0.072484	0.3433	0.734322		6	17.5573	17.7388	17.6161	17.7911	17.6806	17.6578
F8VQC7	Ktn1	Kinectin OS=Mus musculus OX=10090 GN=Ktn1 PE=1 SV=1	152.543	1327	1.08728	0.120721	0.2432	0.675291		6	19.3759	19.4207	19.3609	19.0927	19.362	19.3407
F8VQC9	Slc4a7	Anion exchange protein OS=Mus musculus OX=10090 GN=Slc4a7 PE=1 SV=1	127.221	1131	1.08922	0.123295	0.2225	0.662388		6	15.2218	15.3723	15.3603	15.0545	15.2534	15.2766
F8VQE9	Agap3	Arf-GAP with GTPase, ANK repeat and PH domain-containing protein 3 OS=Mus musculus OX=10090 GN=Agap3 PE=1 SV=1	97.695	910	1.04057	0.0573755	0.444	0.796354		6	15.2989	15.0855	15.1337	15.0754	15.1331	15.1375
F8VQJ3	Lamc1	Laminin subunit gamma-1 OS=Mus musculus OX=10090 GN=Lamc1 PE=1 SV=1	177.187	1607	1.18422	0.243931	0.04059	0.461512		6	18.295	18.1767	18.4548	18.0909	18.0437	18.0601
F8VQK6	Fbxl18	F-box and leucine-rich repeat protein 18 OS=Mus musculus OX=10090 GN=Fbxl18 PE=1 SV=1	77.701	707	1.10998	0.150527	0.2378	0.674238		6	13.4438	13.3662	13.4605	13.064	13.3858	13.3691
F8VQL9	Ncor2	Nuclear receptor corepressor 2 OS=Mus musculus OX=10090 GN=Ncor2 PE=1 SV=1	273.409	2507	0.930618	-0.103739	0.05201	0.480782		6	16.6513	16.7666	16.6754	16.8267	16.7775	16.8003
F8VQM4	Osbpl7	Oxysterol-binding protein OS=Mus musculus OX=10090 GN=Osbpl7 PE=1 SV=1	89.917	791	0.971717	-0.0413919	0.857	0.960046		6	10.1714	9.81295	10.3904	10.4315	10.073	9.99442
F8VQN6	Arhgef12	Rho guanine nucleotide exchange factor 12 OS=Mus musculus OX=10090 GN=Arhgef12 PE=1 SV=1	172.477	1544	1.01968	0.0281187	0.6789	0.899085		6	16.3298	16.2125	16.3392	16.3608	16.2045	16.2319
F8WGB3	Sdhc	Succinate dehydrogenase cytochrome b560 subunit, mitochondrial OS=Mus musculus OX=10090 GN=Sdhc PE=1 SV=1	14.511	135	0.981447	-0.0270184	0.808	0.942497		6	13.9479	13.9861	14.1852	13.9242	14.1698	14.1064
F8WGN6	Kif21a	Kinesin-like protein KIF21A OS=Mus musculus OX=10090 GN=Kif21a PE=1 SV=1	181.371	1628	0.955032	-0.0663791	0.2333	0.670778		6	13.1067	13.2221	13.0901	13.1875	13.2512	13.1792
F8WH20	Osbpl3	Oxysterol-binding protein OS=Mus musculus OX=10090 GN=Osbpl3 PE=1 SV=1	93.021	819	1.12288	0.167205	0.3586	0.744831		6	14.9963	14.768	14.8435	14.4093	14.865	14.8319
F8WHK6	Phykpl	5-phosphohydroxy-L-lysine phospho-lyase OS=Mus musculus OX=10090 GN=Phykpl PE=1 SV=1	26.272	231	0.978034	-0.0320437	0.8113	0.943482		6	11.9888	11.8722	11.9059	12.1959	11.8367	11.8304
F8WHN4	Ralgapb	Ral GTPase-activating protein subunit beta OS=Mus musculus OX=10090 GN=Ralgapb PE=1 SV=1	166.176	1491	1.05619	0.0788728	0.01977	0.427395		6	15.1749	15.2323	15.2052	15.1419	15.1339	15.1
F8WHP8	Atp5j2	ATP synthase, H+-transporting, mitochondrial F0 complex, subunit F2 OS=Mus musculus OX=10090 GN=Atp5j2 PE=1 SV=1	9.006	76	1.01683	0.0240758	0.662	0.893825		6	15.7023	15.6675	15.668	15.5561	15.7127	15.6968
F8WHS8	Pias2	E3 SUMO-protein ligase PIAS2 OS=Mus musculus OX=10090 GN=Pias2 PE=1 SV=1	62.597	565	0.877338	-0.188796	0.231	0.670399		6	12.3537	12.7344	12.6875	12.8739	12.7978	12.6702
F8WHT2	Ssh1	Protein phosphatase Slingshot homolog 1 OS=Mus musculus OX=10090 GN=Ssh1 PE=1 SV=1	110.769	999	1.00148	0.00212899	0.9924	0.998149		6	13.0244	12.5264	12.9818	13.1061	12.7723	12.6478
F8WHU5	Pds5b	Sister chromatid cohesion protein PDS5 homolog B OS=Mus musculus OX=10090 GN=Pds5b PE=1 SV=1	164.761	1449	0.94562	-0.0806682	0.5464	0.844356		6	16.8887	17.2037	16.8919	16.9562	17.1759	17.0942
F8WHV1	Ciao2b	Cytosolic iron-sulfur assembly component 2B OS=Mus musculus OX=10090 GN=Ciao2b PE=1 SV=1	15.003	136	0.95221	-0.0706478	0.4964	0.823173		6	14.0203	13.9379	13.812	14.1385	13.9339	13.9098
F8WHW3	Pip4p1	Phosphatidylinositol-4,5-bisphosphate 4-phosphatase OS=Mus musculus OX=10090 GN=Pip4p1 PE=1 SV=1	29.331	277	0.91425	-0.129339	0.3547	0.74215		6	14.8985	14.5583	14.8494	15.0233	14.8532	14.8177
F8WHW6	Pip5k1c	Phosphatidylinositol 4-phosphate 5-kinase type-1 gamma OS=Mus musculus OX=10090 GN=Pip5k1c PE=1 SV=1	75.516	687	1.11376	0.155438	0.1902	0.630021		6	14.8606	14.6757	14.5519	14.6199	14.4827	14.5193
F8WHY8	Mta1	Metastasis-associated protein MTA1 OS=Mus musculus OX=10090 GN=Mta1 PE=1 SV=1	79.189	698	1.00444	0.00639025	0.7719	0.930995		6	15.6947	15.7464	15.7489	15.7209	15.7432	15.7068
F8WHZ9	Add1	Alpha-adducin OS=Mus musculus OX=10090 GN=Add1 PE=1 SV=1	73.164	662	0.956442	-0.06425	0.5934	0.867376		6	16.4725	16.1799	16.3515	16.5415	16.3221	16.3332
F8WI08	Slc26a2	Sulfate transporter OS=Mus musculus OX=10090 GN=Slc26a2 PE=1 SV=1	55.499	504	0.878845	-0.186319	0.1352	0.59158		6	12.6033	12.3419	12.636	12.7815	12.6597	12.6989
F8WI14	Ecm1	Extracellular matrix protein 1 OS=Mus musculus OX=10090 GN=Ecm1 PE=1 SV=1	62.718	558	1.20582	0.270015	0.09571	0.551415		6	15.8909	15.5912	15.9766	15.4666	15.6082	15.5738
F8WI30	Snx7	Sorting nexin-7 OS=Mus musculus OX=10090 GN=Snx7 PE=1 SV=1	50.879	445	1.0668	0.0932893	0.3811	0.761994		6	17.9526	17.6585	17.7531	17.7718	17.6544	17.6581
F8WI35	H3f3a	Histone H3 OS=Mus musculus OX=10090 GN=H3f3a PE=1 SV=1	15.199	135	1.02072	0.0295927	0.8718	0.964228		6	12.4838	12.9043	12.6007	12.3976	12.749	12.7534
F8WI64	Vps8	Vacuolar protein sorting-associated protein 8 homolog OS=Mus musculus OX=10090 GN=Vps8 PE=1 SV=2	158.041	1399	0.998984	-0.00146689	0.9881	0.997584		6	15.6792	15.4445	15.6483	15.693	15.5847	15.4987
F8WI90	Src	Tyrosine-protein kinase OS=Mus musculus OX=10090 GN=Src PE=1 SV=1	59.891	535	1.02371	0.0338089	0.6321	0.882356		6	17.1704	17.0473	17.0581	17.1623	17.0021	17.0099
F8WID5	Tpm1	Tropomyosin alpha-1 chain OS=Mus musculus OX=10090 GN=Tpm1 PE=1 SV=1	37.413	326	0.8573	-0.222128	0.1049	0.558739		6	20.8363	20.6658	20.799	21.1742	20.9105	20.8828
F8WIE5	Hectd1	E3 ubiquitin-protein ligase HECTD1 OS=Mus musculus OX=10090 GN=Hectd1 PE=1 SV=1	289.229	2610	1.04339	0.0612741	0.0007842	0.217094		6	18.4472	18.4522	18.4416	18.3964	18.3758	18.385
F8WIG5	Diaph3	Protein diaphanous homolog 3 OS=Mus musculus OX=10090 GN=Diaph3 PE=1 SV=2	133.712	1171	1.19386	0.255629	0.2743	0.700789		6	15.3097	15.8682	15.4519	15.0647	15.4279	15.3703
F8WIK5	Plekha2	Pleckstrin homology domain-containing family A member 2 (Fragment) OS=Mus musculus OX=10090 GN=Plekha2 PE=1 SV=8	37.538	336	1.11982	0.163261	0.1689	0.615136		6	13.6503	13.6061	13.8746	13.6186	13.4491	13.5735
F8WIT2	Anxa6	Annexin OS=Mus musculus OX=10090 GN=Anxa6 PE=1 SV=1	75.289	667	0.967751	-0.0472923	0.681	0.899739		6	14.5508	14.2716	14.5398	14.6087	14.4728	14.4226
F8WIU3	Zfp618	Zinc finger protein 618 OS=Mus musculus OX=10090 GN=Zfp618 PE=1 SV=1	95.465	860	1.04027	0.0569593	0.6995	0.90783		6	12.9197	13.1351	13.0316	12.7281	13.0741	13.1134
F8WIU9	Smim7	Small integral membrane protein 7 OS=Mus musculus OX=10090 GN=Smim7 PE=1 SV=1	7.268	63	1.05827	0.0817082	0.6417	0.886348		6	13.9895	13.4626	13.8454	13.6867	13.7546	13.6111
F8WIY7	Stard13	StAR-related lipid transfer protein 13 OS=Mus musculus OX=10090 GN=Stard13 PE=1 SV=1	126.882	1132	0.90884	-0.137902	0.4789	0.814262		6	14.9527	15.1425	14.9158	15.4657	14.9675	14.9916
F8WJ41	Rps15a	40S ribosomal protein S15a (Fragment) OS=Mus musculus OX=10090 GN=Rps15a PE=1 SV=1	12.311	108	0.953467	-0.0687446	0.4941	0.822312		6	17.017	17.322	17.1406	17.2744	17.2073	17.2042
F8WJ43	Nf2	Merlin (Fragment) OS=Mus musculus OX=10090 GN=Nf2 PE=1 SV=1	60.999	521	1.04088	0.0577997	0.5451	0.843871		6	15.0279	14.8696	15.1027	15.049	14.9058	14.8721
F8WJ99	Mfap5	Microfibrillar-associated protein 5 OS=Mus musculus OX=10090 GN=Mfap5 PE=1 SV=2	17.325	152	1.04633	0.065333	0.5558	0.848848		6	12.4062	12.2248	12.5141	12.4119	12.322	12.2152
F8WJE3	Kansl2	KAT8 regulatory NSL complex subunit 2 OS=Mus musculus OX=10090 GN=Kansl2 PE=1 SV=1	50.555	452	0.943952	-0.0832139	0.3306	0.73097		6	11.7454	11.9719	11.937	11.9184	11.9767	12.0088
F8WJG3	Tra2b	Transformer-2 protein homolog beta OS=Mus musculus OX=10090 GN=Tra2b PE=1 SV=1	21.935	188	0.845485	-0.242148	0.01881	0.427395		6	14.1312	14.2875	14.2154	14.535	14.3818	14.4438
F8WJI3	Ccdc58	Coiled-coil domain-containing protein 58 OS=Mus musculus OX=10090 GN=Ccdc58 PE=1 SV=1	15.601	134	0.968035	-0.0468684	0.1397	0.594493		6	15.3714	15.451	15.3793	15.4488	15.4421	15.4514
G3UVU2	Sf3a2	Splicing factor 3A subunit 2 OS=Mus musculus OX=10090 GN=Sf3a2 PE=1 SV=1	51.279	485	0.884526	-0.177024	0.114	0.564434		6	13.9737	14.2142	14.0559	14.1598	14.2773	14.3378
G3UVU8	Supt4a	MCG7669, isoform CRA_a OS=Mus musculus OX=10090 GN=Supt4a PE=4 SV=1	9.524	87	0.961277	-0.0569759	0.3978	0.772665		6	14.8418	15.0135	14.9695	14.94	15.0088	15.0469
G3UVU9	Jmjd6	Bifunctional arginine demethylase and lysyl-hydroxylase JMJD6 OS=Mus musculus OX=10090 GN=Jmjd6 PE=1 SV=1	32.003	270	0.962012	-0.0558728	0.6584	0.892763		6	14.7695	15.1632	14.9026	14.9638	15.0256	15.0136
G3UVV4	Hk1	Hexokinase 1, isoform CRA_f OS=Mus musculus OX=10090 GN=Hk1 PE=1 SV=1	101.873	917	1.06601	0.0922213	0.1575	0.605883		6	18.8393	18.6853	18.8348	18.6627	18.7155	18.7045
G3UVX0	Ddhd1	Phospholipase DDHD1 (Fragment) OS=Mus musculus OX=10090 GN=Ddhd1 PE=1 SV=1	19.99	182	1.17294	0.230135	0.3315	0.73097		6	13.3182	13.8698	13.5486	13.0834	13.5091	13.4538
G3UW40	Mcc	MCG4620, isoform CRA_b OS=Mus musculus OX=10090 GN=Mcc PE=1 SV=1	92.814	828	0.929074	-0.106135	0.04419	0.462499		6	15.4966	15.4492	15.3807	15.5678	15.557	15.5201
G3UW80	Rsl24d1	Probable ribosome biogenesis protein RLP24 OS=Mus musculus OX=10090 GN=Rsl24d1 PE=1 SV=1	8.444	71	1.02872	0.0408493	0.8393	0.95297		6	11.506	11.065	11.2661	11.0197	11.1979	11.4969
G3UW85	Erh	Enhancer of rudimentary homolog OS=Mus musculus OX=10090 GN=Erh PE=1 SV=1	14.355	123	0.930143	-0.104476	0.4991	0.823817		6	10.5762	11.0132	10.7353	10.8433	10.7998	10.995
G3UWD2	Runx1	Runt-related transcription factor OS=Mus musculus OX=10090 GN=Runx1 PE=1 SV=1	48.584	451	0.70284	-0.508731	0.1708	0.616216		6	15.4309	15.7383	15.4007	16.5694	15.9306	15.5962
G3UWD4	Pphln1	Periphilin 1, isoform CRA_b OS=Mus musculus OX=10090 GN=Pphln1 PE=1 SV=1	33.842	293	0.916325	-0.126069	0.1674	0.614285		6	15.3607	15.6021	15.4562	15.5537	15.6438	15.5998
G3UWD6	G6pd2	Glucose-6-phosphate 1-dehydrogenase OS=Mus musculus OX=10090 GN=G6pd2 PE=1 SV=1	59.151	513	1.04501	0.0635179	0.7672	0.929542		6	14.5758	14.1036	14.6313	14.59	14.3006	14.2296
G3UWD8	Rchy1	RING finger and CHY zinc finger domain-containing protein 1 OS=Mus musculus OX=10090 GN=Rchy1 PE=1 SV=1	25.254	221	0.965492	-0.050663	0.5602	0.850982		6	15.5789	15.4263	15.6981	15.5986	15.6444	15.6123
G3UX26	Vdac2	Voltage-dependent anion-selective channel protein 2 OS=Mus musculus OX=10090 GN=Vdac2 PE=1 SV=1	30.446	283	0.977051	-0.0334938	0.7814	0.933462		6	13.8757	13.5565	13.8117	13.8944	13.7147	13.7352
G3UX44	H2-Ke6	H2-K region-expressed gene 6 (Fragment) OS=Mus musculus OX=10090 GN=H2-Ke6 PE=1 SV=1	23.985	234	1.02174	0.0310261	0.7638	0.929046		6	13.5947	13.5282	13.3062	13.5069	13.3672	13.4619
G3UX48	Prrc2a	Protein PRRC2A OS=Mus musculus OX=10090 GN=Prrc2a PE=1 SV=1	219.463	2069	0.985644	-0.0208612	0.6875	0.903858		6	17.2162	17.3339	17.2679	17.3613	17.266	17.2532
G3UXB6	Snx14	Sorting nexin-14 OS=Mus musculus OX=10090 GN=Snx14 PE=1 SV=1	106.483	920	1.06356	0.0889067	0.2835	0.704419		6	15.1874	15.1428	15.1414	14.935	15.1733	15.0966
G3UXG8	Atraid	All-trans retinoic acid-induced differentiation factor (Fragment) OS=Mus musculus OX=10090 GN=Atraid PE=1 SV=1	15.138	143	0.875242	-0.192246	0.3352	0.73097		6	12.7435	12.2089	12.7037	12.7969	12.6761	12.7598
G3UXY0	Psme1	Proteasome activator complex subunit 1 OS=Mus musculus OX=10090 GN=Psme1 PE=1 SV=1	26.092	226	0.978992	-0.0306316	0.7187	0.915482		6	15.303	15.0555	15.2124	15.2848	15.1985	15.1795
G3UY19	Prc1	Protein regulator of cytokinesis 1 OS=Mus musculus OX=10090 GN=Prc1 PE=1 SV=1	66.506	566	1.16437	0.219554	0.4986	0.823817		6	16.8306	17.662	16.8068	16.7019	16.9954	16.9434
G3UY29	Rab11b	MCG22989, isoform CRA_a OS=Mus musculus OX=10090 GN=Rab11b PE=4 SV=1	16.924	149	0.991148	-0.0128272	0.7423	0.921295		6	17.2215	17.1314	17.1597	17.2286	17.1797	17.1428
G3UYD0	Gtf2i	General transcription factor II-I OS=Mus musculus OX=10090 GN=Gtf2i PE=1 SV=1	103.08	913	0.84057	-0.25056	0.001152	0.250255		6	16.8136	16.8738	16.8434	17.1426	17.0617	17.078
G3UYJ7	Gm20441	Predicted gene 20441 (Fragment) OS=Mus musculus OX=10090 GN=Gm20441 PE=4 SV=1	28.635	252	0.935232	-0.0966044	0.7349	0.919469		6	15.9498	15.707	15.1002	15.8471	15.5791	15.6205
G3UYK9	Dtnb	Dystrobrevin beta (Fragment) OS=Mus musculus OX=10090 GN=Dtnb PE=1 SV=1	55.123	490	0.955119	-0.0662475	0.4149	0.781349		6	14.3668	14.3615	14.3332	14.2883	14.5369	14.435
G3UYM8	Mcf2l	Guanine nucleotide exchange factor DBS (Fragment) OS=Mus musculus OX=10090 GN=Mcf2l PE=1 SV=1	86.561	757	1.27919	0.355235	0.1707	0.616216		6	12.3517	11.7506	12.1182	11.9173	11.7393	11.4982
G3UYU0	Mex3a	Mex3 RNA-binding family member A OS=Mus musculus OX=10090 GN=Mex3a PE=1 SV=1	54.224	520	0.857397	-0.221964	0.07829	0.531521		6	9.53421	9.4475	9.41113	9.61013	9.5888	9.8598
G3UYV7	Rps28	40S ribosomal protein S28 (Fragment) OS=Mus musculus OX=10090 GN=Rps28 PE=1 SV=1	6.344	56	0.971852	-0.0411917	0.6047	0.873258		6	17.3659	17.5875	17.4097	17.5486	17.4861	17.4519
G3UYW9	Trak2	Trafficking protein, kinesin-binding 2 OS=Mus musculus OX=10090 GN=Trak2 PE=1 SV=1	75.701	672	1.03059	0.0434745	0.6989	0.90783		6	12.904	12.774	13.0028	13.0056	12.8109	12.7338
G3UYZ1	Igsf8	Immunoglobulin superfamily member 8 OS=Mus musculus OX=10090 GN=Igsf8 PE=1 SV=1	58.132	548	1.17831	0.236714	0.0005804	0.217094		6	11.6275	11.6397	11.6236	11.4192	11.4145	11.3469
G3UZ30	Ppp1r11	E3 ubiquitin-protein ligase PPP1R11 (Fragment) OS=Mus musculus OX=10090 GN=Ppp1r11 PE=1 SV=2	13.837	120	1.13301	0.180159	0.1442	0.598485		6	12.1629	12.2099	12.1146	11.8473	11.9328	12.1669
G3UZ39	Dxo	Decapping and exoribonuclease protein (Fragment) OS=Mus musculus OX=10090 GN=Dxo PE=1 SV=1	34.781	304	0.845714	-0.241757	0.2553	0.685996		6	11.9431	12.4593	12.2569	12.2583	12.5951	12.5312
G3UZ44	Prrx1	Paired mesoderm homeobox protein 1 OS=Mus musculus OX=10090 GN=Prrx1 PE=1 SV=1	22.53	200	0.931621	-0.102185	0.1675	0.614285		6	14.3694	14.4213	14.467	14.6111	14.5278	14.4253
G3UZ60	Gm49325	Predicted gene, 49325 OS=Mus musculus OX=10090 GN=Gm49325 PE=4 SV=1	8.602	75	0.843545	-0.245462	0.03985	0.459894		6	13.7693	13.993	13.9363	14.2309	14.0706	14.1335
G3UZB0	Pagr1a	PAXIP1-associated glutamate-rich protein 1A OS=Mus musculus OX=10090 GN=Pagr1a PE=1 SV=1	10.52	91	0.948621	-0.0760958	0.516	0.830482		6	10.8264	10.9428	10.6188	10.9652	10.8551	10.796
G3UZG5	Klhdc4	Kelch domain-containing protein 4 OS=Mus musculus OX=10090 GN=Klhdc4 PE=1 SV=1	58.569	527	0.981882	-0.0263779	0.8058	0.942013		6	15.5251	15.8704	15.6853	15.7323	15.7309	15.6967
G3UZJ5	Csnk2b	Casein kinase II subunit beta (Fragment) OS=Mus musculus OX=10090 GN=Csnk2b PE=1 SV=2	23.621	206	1.01884	0.0269281	0.5419	0.84316		6	16.8063	16.9379	16.9084	16.8483	16.8533	16.8704
G3UZM9	Pkn2	Serine/threonine-protein kinase N2 OS=Mus musculus OX=10090 GN=Pkn2 PE=1 SV=1	109.917	967	0.968205	-0.0466153	0.3106	0.721929		6	17.49	17.4449	17.4414	17.5794	17.4681	17.4686
G3UZZ3	Dnm2	Dynamin-2 (Fragment) OS=Mus musculus OX=10090 GN=Dnm2 PE=1 SV=1	91.672	807	0.961379	-0.0568227	0.7006	0.90783		6	13.7992	13.8672	13.7011	14.1032	13.7277	13.707
G3X8P9	Aox1	Aldehyde oxidase 1 OS=Mus musculus OX=10090 GN=Aox1 PE=1 SV=1	146.649	1333	1.12166	0.165633	0.2002	0.639333		6	13.2138	12.9067	13.2437	12.9513	12.9423	12.9737
G3X8Q0	Sp1	Trans-acting transcription factor 1 OS=Mus musculus OX=10090 GN=Sp1 PE=1 SV=1	80.444	781	0.926599	-0.109984	0.1502	0.602268		6	12.8872	13.0873	13.0133	13.0653	13.1301	13.1223
G3X8Q1	Cabin1	Calcineurin binding protein 1, isoform CRA_a OS=Mus musculus OX=10090 GN=Cabin1 PE=1 SV=1	243.172	2187	1.02937	0.0417652	0.743	0.922009		6	11.7721	11.8233	11.9404	11.9282	11.8937	11.5886
G3X8R0	Reep5	Receptor expression-enhancing protein OS=Mus musculus OX=10090 GN=Reep5 PE=1 SV=1	21.447	189	0.999545	-0.000656141	0.9865	0.997393		6	16.2761	16.2559	16.2041	16.2906	16.2569	16.1906
G3X8R1	Kptn	KICSTOR complex protein kaptin OS=Mus musculus OX=10090 GN=Kptn PE=1 SV=1	47.529	430	1.04787	0.0674599	0.3995	0.772953		6	13.2843	13.2989	13.2476	13.3311	13.2087	13.0887
G3X8R4	Gtf2h1	General transcription factor II H, polypeptide 1 OS=Mus musculus OX=10090 GN=Gtf2h1 PE=1 SV=1	61.791	547	1.03685	0.0522112	0.6613	0.893426		6	12.9222	12.8025	12.8682	12.917	12.9171	12.6022
G3X8R5	Qrich1	Glutamine-rich protein 1 OS=Mus musculus OX=10090 GN=Qrich1 PE=1 SV=1	86.529	777	0.842062	-0.248002	0.1042	0.558101		6	12.5143	12.828	12.5498	12.9893	12.8813	12.7655
G3X8U3	2210016F16Rik	Queuosine salvage protein OS=Mus musculus OX=10090 GN=2210016F16Rik PE=1 SV=1	38.615	338	1.02418	0.0344713	0.6285	0.882356		6	17.0834	17.0815	17.0414	17.1632	16.9675	16.9721
G3X8U8	Parg	Poly (ADP-ribose) glycohydrolase, isoform CRA_c OS=Mus musculus OX=10090 GN=Parg PE=1 SV=1	108.553	961	1.07664	0.106538	0.3979	0.772665		6	12.1346	11.9332	12.1391	12.1342	11.9228	11.8303
G3X8X0	Dhx16	DEAH (Asp-Glu-Ala-His) box polypeptide 16 OS=Mus musculus OX=10090 GN=Dhx16 PE=1 SV=1	119.072	1044	0.898627	-0.154205	0.1204	0.573356		6	15.3917	15.648	15.5209	15.7209	15.6699	15.6324
G3X8X7	Vps16	Vacuolar protein sorting-associated protein 16 homolog OS=Mus musculus OX=10090 GN=Vps16 PE=1 SV=1	94.826	839	0.976418	-0.0344293	0.7006	0.90783		6	13.1064	13.0223	13.1489	13.2679	13.0144	13.0986
G3X8Y3	Naa15	N-alpha-acetyltransferase 15, NatA auxiliary subunit OS=Mus musculus OX=10090 GN=Naa15 PE=1 SV=1	101.095	865	1.0793	0.110093	0.1999	0.639161		6	18.4696	18.6213	18.4475	18.3096	18.4512	18.4473
G3X8Y7	Slc27a3	MCG22222, isoform CRA_c OS=Mus musculus OX=10090 GN=Slc27a3 PE=1 SV=1	72.999	667	0.945646	-0.0806285	0.4967	0.823281		6	9.78254	9.90435	9.63416	9.95521	9.70886	9.89887
G3X920	Armc8	Armadillo repeat containing 8, isoform CRA_b OS=Mus musculus OX=10090 GN=Armc8 PE=1 SV=1	75.402	673	0.979339	-0.0301196	0.6918	0.905262		6	15.346	15.571	15.4526	15.5372	15.4419	15.4808
G3X922	Dnajc13	DnaJ heat shock protein family (Hsp40) member C13 OS=Mus musculus OX=10090 GN=Dnajc13 PE=1 SV=1	254.441	2243	1.03334	0.0473194	0.3866	0.764498		6	18.364	18.2039	18.2497	18.2438	18.2246	18.2073
G3X928	Sec23ip	SEC23-interacting protein OS=Mus musculus OX=10090 GN=Sec23ip PE=1 SV=1	110.763	998	0.918077	-0.123312	0.08939	0.548368		6	17.4491	17.3897	17.4315	17.6507	17.484	17.5055
G3X937	Slc41a3	Solute carrier family 41 member 3 OS=Mus musculus OX=10090 GN=Slc41a3 PE=1 SV=1	53.289	488	0.996589	-0.00492977	0.9817	0.996877		6	12.7103	12.2213	12.4529	12.74	12.4123	12.247
G3X956	Supt16	Suppressor of Ty 16 OS=Mus musculus OX=10090 GN=Supt16 PE=1 SV=1	119.839	1047	0.899545	-0.152732	0.2872	0.706253		6	17.5567	17.9798	17.7073	17.8747	17.9182	17.9091
G3X960	Syde1	MCG5982 OS=Mus musculus OX=10090 GN=Syde1 PE=1 SV=1	80.444	737	1.0057	0.00819601	0.8523	0.958886		6	14.5825	14.6361	14.5034	14.5413	14.5638	14.5923
G3X963	Atad2	ATPase family AAA domain-containing protein 2 OS=Mus musculus OX=10090 GN=Atad2 PE=1 SV=1	155.284	1364	0.977391	-0.0329927	0.9114	0.976019		6	14.9548	15.9007	15.291	15.4409	15.4495	15.355
G3X972	Sec24c	SEC24 related gene family, member C (S. cerevisiae), isoform CRA_a OS=Mus musculus OX=10090 GN=Sec24c PE=1 SV=1	118.581	1096	1.00523	0.00752829	0.8772	0.966294		6	17.3194	17.3782	17.2389	17.3432	17.2692	17.3015
G3X975	Cars2	MCG11180, isoform CRA_a OS=Mus musculus OX=10090 GN=Cars2 PE=1 SV=1	61.343	552	0.987265	-0.0184905	0.8141	0.944398		6	13.4377	13.3954	13.3873	13.5641	13.3231	13.3886
G3X9A3	Zbtb21	Zinc finger and BTB domain-containing 21 OS=Mus musculus OX=10090 GN=Zbtb21 PE=1 SV=1	98.53	894	1.0316	0.0448804	0.755	0.927673		6	9.74129	9.71429	9.55739	9.39732	9.81102	9.66999
G3X9B1	Heatr1	HEAT repeat-containing 1 OS=Mus musculus OX=10090 GN=Heatr1 PE=1 SV=1	242.072	2143	0.975124	-0.036342	0.8314	0.950249		6	16.6351	17.1858	16.8584	16.9264	16.9262	16.9357
G3X9C8	Lix1l	LIX1-like protein OS=Mus musculus OX=10090 GN=Lix1l PE=1 SV=1	36.59	337	0.835428	-0.259412	0.00862	0.380757		6	15.8477	15.846	15.9763	16.1381	16.0997	16.2104
G3X9G7	Zfp809	Zinc finger protein 809 OS=Mus musculus OX=10090 GN=Zfp809 PE=2 SV=1	46.942	402	1.07819	0.108608	0.64	0.886209		6	13.4749	13.7209	13.7881	13.1689	13.713	13.7761
G3X9I1	Fam3c	DNA segment, Chr 6, Wayne State University 176, expressed, isoform CRA_a OS=Mus musculus OX=10090 GN=Fam3c PE=1 SV=1	21.487	197	0.982071	-0.0261009	0.7936	0.935867		6	14.5811	14.6983	14.6813	14.5086	14.7518	14.7786
G3X9J0	Sipa1l3	Signal-induced proliferation-associated 1-like protein 3 OS=Mus musculus OX=10090 GN=Sipa1l3 PE=1 SV=1	195.063	1776	1.17794	0.236272	0.1525	0.603625		6	16.8282	16.9466	16.8869	16.3938	16.8061	16.753
G3X9J4	Relch	RAB11-binding protein RELCH OS=Mus musculus OX=10090 GN=Relch PE=1 SV=2	134.582	1216	1.02304	0.0328675	0.09969	0.553562		6	16.3516	16.3561	16.3584	16.3324	16.2925	16.3426
G3X9K3	Arfgef1	Brefeldin A-inhibited guanine nucleotide-exchange protein 1 OS=Mus musculus OX=10090 GN=Arfgef1 PE=1 SV=1	208.5	1846	0.981702	-0.0266436	0.3422	0.734102		6	15.9141	15.9577	15.9602	15.9848	15.9954	15.9317
G3X9K4	Ppp6r2	SAPS domain family, member 2, isoform CRA_a OS=Mus musculus OX=10090 GN=Ppp6r2 PE=1 SV=1	100.46	923	1.05439	0.0764147	0.4569	0.802536		6	14.4083	14.2588	14.4212	14.4247	14.1591	14.2751
G3X9K8	Tprkb	EKC/KEOPS complex subunit Tprkb OS=Mus musculus OX=10090 GN=Tprkb PE=1 SV=1	17.68	158	1.04025	0.0569307	0.8039	0.941282		6	11.8167	11.5247	11.3543	11.7793	11.5412	11.2044
G3X9Q1	Itga7	Integrin alpha-7 OS=Mus musculus OX=10090 GN=Itga7 PE=1 SV=1	124.614	1136	1.04663	0.0657556	0.8016	0.93993		6	11.9931	11.7772	12.1171	11.4586	12.0364	12.1952
G3X9Q3	Arhgap45	Histocompatibility (Minor) HA-1, isoform CRA_a OS=Mus musculus OX=10090 GN=Arhgap45 PE=1 SV=1	122.86	1116	1.04546	0.0641315	0.7252	0.916961		6	10.4792	10.8628	10.9241	10.5434	10.8756	10.6548
G3X9S2	Enpp1	Ectonucleotide pyrophosphatase/phosphodiesterase 1, isoform CRA_d OS=Mus musculus OX=10090 GN=Enpp1 PE=1 SV=1	103.026	905	0.919457	-0.121146	0.5415	0.84316		6	15.8959	15.7376	16.0664	15.7137	16.1407	16.2089
G3X9U9	Fis1	Mitochondrial fission 1 protein OS=Mus musculus OX=10090 GN=Fis1 PE=1 SV=1	16.265	145	0.939562	-0.0899398	0.1196	0.57287		6	15.7922	15.635	15.7065	15.7963	15.7999	15.8074
G3X9X1	Kbtbd2	Kelch repeat and BTB (POZ) domain-containing 2 OS=Mus musculus OX=10090 GN=Kbtbd2 PE=1 SV=1	71.286	623	1.00086	0.00124372	0.9897	0.997906		6	10.767	10.6469	10.784	10.7597	10.8521	10.5823
G3X9Y5	Ube4a	Ubiquitin conjugation factor E4 A OS=Mus musculus OX=10090 GN=Ube4a PE=1 SV=1	124.463	1085	0.983114	-0.0245696	0.7644	0.929046		6	15.9324	15.8026	15.832	16.0115	15.8094	15.8198
G3X9Z4	Pcf11	Cleavage and polyadenylation factor subunit homolog (S. cerevisiae) OS=Mus musculus OX=10090 GN=Pcf11 PE=1 SV=1	172.72	1553	0.94221	-0.085879	0.2308	0.670082		6	14.318	14.5126	14.3724	14.453	14.5161	14.4915
G3XA30	Nsmce4a	Non-structural maintenance of chromosomes element 4 OS=Mus musculus OX=10090 GN=Nsmce4a PE=1 SV=1	43.753	381	0.90472	-0.144456	0.3414	0.734102		6	12.995	13.4368	13.1662	13.2805	13.4093	13.3416
G3XA35	Vcan	MCG116562, isoform CRA_a OS=Mus musculus OX=10090 GN=Vcan PE=1 SV=1	262.714	2394	1.11534	0.157484	0.0313	0.448249		6	14.3529	14.3257	14.3876	14.1303	14.1803	14.2831
G3XA57	Rab11fip2	Rab11 family-interacting protein 2 OS=Mus musculus OX=10090 GN=Rab11fip2 PE=1 SV=1	58.207	512	0.994336	-0.00819508	0.9252	0.981265		6	13.0292	13.0386	13.0356	13.2042	12.9864	12.9374
G3XA59	Lrrc32	Transforming growth factor beta activator LRRC32 OS=Mus musculus OX=10090 GN=Lrrc32 PE=1 SV=1	72.418	663	1.14105	0.190357	0.3942	0.770637		6	15.1851	15.3574	15.2039	14.6746	15.2537	15.2471
G5DDB7	Plcd1	Phosphoinositide phospholipase C OS=Mus musculus OX=10090 GN=Plcd1 PE=1 SV=1	88.846	782	0.919988	-0.120313	0.3842	0.762989		6	16.2777	15.9958	16.1679	16.4514	16.1716	16.1794
G5E829	Atp2b1	Plasma membrane calcium-transporting ATPase 1 OS=Mus musculus OX=10090 GN=Atp2b1 PE=1 SV=1	134.747	1220	0.950205	-0.0736893	0.11	0.56044		6	17.4682	17.369	17.4305	17.539	17.4777	17.472
G5E833	Osbpl5	Oxysterol-binding protein OS=Mus musculus OX=10090 GN=Osbpl5 PE=1 SV=1	101.701	898	1.12312	0.167515	0.01663	0.418373		6	14.035	14.0496	14.0505	13.808	13.953	13.8715
G5E837	Hcfc2	Host cell factor 2 OS=Mus musculus OX=10090 GN=Hcfc2 PE=1 SV=1	79.435	722	1.04537	0.0640101	0.6395	0.886154		6	12.3822	12.5248	12.1176	12.3295	12.194	12.309
G5E843	Robo1	Roundabout homolog 1 OS=Mus musculus OX=10090 GN=Robo1 PE=1 SV=1	176.375	1612	1.03345	0.0474742	0.7923	0.93541		6	13.8444	13.2752	13.6481	13.5076	13.5287	13.5889
G5E846	Prph	Peripherin OS=Mus musculus OX=10090 GN=Prph PE=1 SV=1	54.298	475	1.0617	0.0863749	0.3153	0.725953		6	12.8649	13.0093	12.9855	12.8213	12.9869	12.7923
G5E852	Jak2	Tyrosine-protein kinase OS=Mus musculus OX=10090 GN=Jak2 PE=1 SV=1	130.595	1132	0.907318	-0.14032	0.2662	0.692616		6	14.7931	14.7046	14.7735	15.1074	14.806	14.7788
G5E861	Sclt1	Sodium channel and clathrin linker 1 OS=Mus musculus OX=10090 GN=Sclt1 PE=1 SV=1	80.492	688	0.981006	-0.0276663	0.7181	0.915252		6	12.969	13.1158	13.0092	13.1693	13.0239	12.9838
G5E870	Trip12	E3 ubiquitin-protein ligase TRIP12 OS=Mus musculus OX=10090 GN=Trip12 PE=1 SV=1	224.128	2025	1.04603	0.0649253	0.05922	0.494172		6	17.1791	17.2563	17.1871	17.1439	17.135	17.1489
G5E884	Pak1	Non-specific serine/threonine protein kinase OS=Mus musculus OX=10090 GN=Pak1 PE=1 SV=1	60.608	544	1.0005	0.000726894	0.9975	0.998676		6	16.7803	16.981	16.9906	16.5033	17.1273	17.1192
G5E889	Mto1	Mitochondrial translation optimization 1 homolog (S. cerevisiae), isoform CRA_b OS=Mus musculus OX=10090 GN=Mto1 PE=1 SV=1	74.346	669	1.0033	0.00475157	0.9476	0.988612		6	13.8416	14.0361	13.8684	13.8603	13.9073	13.9643
G5E895	Akr1b10	Aldo-keto reductase family 1, member B10 (aldose reductase) OS=Mus musculus OX=10090 GN=Akr1b10 PE=1 SV=1	35.848	316	1.05792	0.0812313	0.4527	0.801256		6	14.8732	14.5373	14.7057	14.6273	14.6439	14.6013
G5E896	Edc4	Enhancer of mRNA decapping 4, isoform CRA_b OS=Mus musculus OX=10090 GN=Edc4 PE=1 SV=1	152.484	1406	0.961762	-0.0562478	0.1329	0.588489		6	17.7358	17.7744	17.706	17.8368	17.7878	17.7602
G5E897	Poglut3	Protein O-glucosyltransferase 3 OS=Mus musculus OX=10090 GN=Poglut3 PE=1 SV=1	57.686	503	0.957769	-0.0622498	0.7244	0.916953		6	13.8965	13.7627	13.8834	14.2155	13.6816	13.8322
G5E899	Serpine1	Plasminogen activator inhibitor 1 OS=Mus musculus OX=10090 GN=Serpine1 PE=1 SV=1	45.044	402	1.18864	0.249315	0.3599	0.746063		6	16.2657	16.9519	16.7165	16.1313	16.5558	16.4991
G5E8B1	Ptpn13	Tyrosine-protein phosphatase non-receptor type 13 OS=Mus musculus OX=10090 GN=Ptpn13 PE=1 SV=1	270.233	2451	0.953164	-0.0692033	0.3975	0.772665		6	14.3535	14.141	14.3579	14.3816	14.3477	14.3308
G5E8B9	Zbtb11	MCG130893 OS=Mus musculus OX=10090 GN=Zbtb11 PE=1 SV=1	118.566	1050	0.942218	-0.0858677	0.05991	0.494408		6	9.81251	9.90269	9.85353	9.96367	9.96099	9.90167
G5E8C3	Gprc5a	G protein-coupled receptor, family C, group 5, member A OS=Mus musculus OX=10090 GN=Gprc5a PE=1 SV=1	40.096	356	1.21362	0.279312	0.4566	0.802536		6	14.0831	14.4154	13.8334	13.2494	14.2006	14.0439
G5E8D8	Mlxip	MLX interacting protein, isoform CRA_a OS=Mus musculus OX=10090 GN=Mlxip PE=1 SV=1	100.776	917	0.925517	-0.111668	0.3425	0.734102		6	13.9799	14.328	14.2175	14.2924	14.3092	14.2588
G5E8E1	Lrrfip1	Leucine rich repeat (In FLII) interacting protein 1, isoform CRA_e OS=Mus musculus OX=10090 GN=Lrrfip1 PE=1 SV=1	48.918	428	1.08547	0.118316	0.04091	0.461709		6	16.6677	16.569	16.6868	16.5078	16.5544	16.5063
G5E8G0	Hnrnpd	Heterogeneous nuclear ribonucleoprotein D, isoform CRA_b OS=Mus musculus OX=10090 GN=Hnrnpd PE=1 SV=1	30.608	287	0.921722	-0.117597	0.6548	0.892328		6	10.9868	11.6923	11.4328	11.6745	11.5534	11.2368
G5E8H0	Vill	Villin-like protein OS=Mus musculus OX=10090 GN=Vill PE=1 SV=1	86.909	775	1.10309	0.141554	0.2666	0.692616		6	10.5953	10.4162	10.5889	10.2359	10.5568	10.3831
G5E8J4	Ptpn21	Tyrosine-protein phosphatase non-receptor type OS=Mus musculus OX=10090 GN=Ptpn21 PE=1 SV=1	133.531	1176	1.09357	0.129047	0.262	0.690779		6	16.1671	16.3349	16.2171	15.94	16.2054	16.1866
G5E8J7	Coq10b	Coenzyme Q-binding protein COQ10 homolog B, mitochondrial OS=Mus musculus OX=10090 GN=Coq10b PE=1 SV=1	21.933	192	1.05408	0.0759854	0.351	0.740076		6	11.6218	11.7317	11.7824	11.5392	11.642	11.7268
G5E8K5	Ank3	Ankyrin-3 OS=Mus musculus OX=10090 GN=Ank3 PE=1 SV=1	214.062	1961	0.850237	-0.234062	0.1804	0.623592		6	14.4629	14.5264	14.4771	14.4396	14.9003	14.8287
G5E8L8	Map3k2	Mitogen-activated protein kinase kinase kinase 2 OS=Mus musculus OX=10090 GN=Map3k2 PE=1 SV=1	69.684	619	1.01044	0.0149808	0.7856	0.933462		6	13.3066	13.3376	13.186	13.2386	13.3071	13.2396
G5E8N3	Setdb1	Histone-lysine N-methyltransferase OS=Mus musculus OX=10090 GN=Setdb1 PE=1 SV=1	144.539	1307	0.967572	-0.0475594	0.5421	0.84316		6	15.3769	15.6208	15.5099	15.5353	15.5728	15.5423
G5E8N7	Pnkp	Bifunctional polynucleotide phosphatase/kinase OS=Mus musculus OX=10090 GN=Pnkp PE=1 SV=1	57.214	522	0.83756	-0.255736	0.05213	0.480782		6	13.8396	14.1474	14.0017	14.2006	14.2549	14.3004
G5E8P0	Tubgcp6	Gamma-tubulin complex component 6 OS=Mus musculus OX=10090 GN=Tubgcp6 PE=1 SV=1	197.192	1769	1.07325	0.101991	0.03872	0.459186		6	15.2705	15.3666	15.2644	15.1989	15.2087	15.188
G5E8Q0	Lyst	Lysosomal trafficking regulator, isoform CRA_a OS=Mus musculus OX=10090 GN=Lyst PE=1 SV=1	425.324	3787	0.940371	-0.0886987	0.329	0.73097		6	12.8722	13.0763	13.0055	13.1682	12.9853	13.0667
G5E8Q4	Cyth3	Cytohesin-3 OS=Mus musculus OX=10090 GN=Cyth3 PE=1 SV=1	40.81	351	0.986512	-0.019591	0.8175	0.944877		6	16.4128	16.6687	16.4725	16.5073	16.5338	16.5717
G5E8Q5	Dcun1d2	DCN1-like protein OS=Mus musculus OX=10090 GN=Dcun1d2 PE=1 SV=1	22.769	197	1.06251	0.0874731	0.197	0.63599		6	15.2151	15.2375	15.1233	15.0689	15.0516	15.1929
G5E8R1	Tpm1	Tropomyosin 1, alpha, isoform CRA_j OS=Mus musculus OX=10090 GN=Tpm1 PE=1 SV=1	28.557	248	1.03817	0.0540388	0.8238	0.946234		6	15.5756	14.8992	15.1955	15.4005	15.0549	15.0528
G5E8R3	Pcx	Pyruvate carboxylase OS=Mus musculus OX=10090 GN=Pcx PE=1 SV=1	129.701	1178	0.958619	-0.0609699	0.6469	0.888738		6	16.9415	17.1596	17.2222	16.9904	17.2637	17.2522
G5E8R4	Ppp6r3	SAPS domain family, member 3, isoform CRA_c OS=Mus musculus OX=10090 GN=Ppp6r3 PE=1 SV=1	97.863	873	0.940965	-0.0877874	0.3329	0.73097		6	17.0558	17.2884	17.1057	17.3115	17.1984	17.2033
G5E8R8	Ubxn7	UBX domain-containing protein 7 OS=Mus musculus OX=10090 GN=Ubxn7 PE=1 SV=1	54.812	489	0.856034	-0.22426	0.03009	0.444332		6	15.0119	15.2115	15.1429	15.2809	15.3993	15.3588
G5E8S8	Mpp7	MAGUK p55 subfamily member 7 OS=Mus musculus OX=10090 GN=Mpp7 PE=1 SV=1	65.541	576	0.880584	-0.183467	0.1749	0.619871		6	14.5271	14.4657	14.5041	14.9008	14.551	14.5955
G5E8T2	Ttc3	E3 ubiquitin-protein ligase TTC3 OS=Mus musculus OX=10090 GN=Ttc3 PE=1 SV=1	223.909	1979	0.893125	-0.163066	0.1142	0.564434		6	15.4132	15.4441	15.4287	15.7522	15.5012	15.5219
G5E8T3	Srp19	Signal recognition particle 19 kDa protein OS=Mus musculus OX=10090 GN=Srp19 PE=1 SV=1	13.621	120	0.976796	-0.0338711	0.5602	0.850982		6	14.2405	14.3224	14.1985	14.3344	14.3186	14.21
G5E8T6	Magi3	Membrane associated guanylate kinase, WW and PDZ domain containing 3, isoform CRA_a OS=Mus musculus OX=10090 GN=Magi3 PE=1 SV=1	161.623	1476	0.988615	-0.016519	0.8447	0.955802		6	14.7268	14.5122	14.662	14.7304	14.6526	14.5675
[truncated: 5,388 more rows]
