# Supplementary material for: Anti-aging mechanism of different age donor-matched adipose-derived stem cells
Source: Stem Cell Res Ther. 2023 Aug 2;14:192. doi: 10.1186/s13287-023-03415-3 (PMC10394785; doi:10.1186/s13287-023-03415-3)
Supplement: Supplementary file 4 — Additional file 4. The total list of 2161 genes were differentially expressed in the abdominal adipose tissue of YASC transplanted old mice compared to the control old mice. [file 13287_2023_3415_MOESM4_ESM.xlsx]

## Sheet: Sheet1
#ID	gene_name	T-OW1_FPKM	T-OW1_count	T-OW2_FPKM	T-OW2_count	T-OW3_FPKM	T-OW3_count	T-TW1_FPKM	T-TW1_count	T-TW2_FPKM	T-TW2_count	T-TW3_FPKM	T-TW3_count	FDR	log2FC	regulated	COG_class	COG_class_annotation	GO_annotation	KEGG_annotation	KEGG_pathway_annotation	KOG_class	KOG_class_annotation	Pfam_annotation	Swiss_Prot_annotation	eggNOG_class	eggNOG_class_annotation	NR_annotation	GO_second_level_annotation
ENSMUSG00000031936	Hephl1	0.08773	17	0.683597	137	0.057895	11	9.404	1970	8.24905	1837	3.7749	682	1.43632e-06	3.33951	up	[DPM]	Cell cycle control, cell division, chromosome partitioning;; Inorganic ion transport and metabolism;; Cell wall/membrane/envelope biogenesis	Molecular Function: ferroxidase activity (GO:0004322);; Molecular Function: copper ion binding (GO:0005507);; Biological Process: copper ion transport (GO:0006825);; Cellular Component: integral component of membrane (GO:0016021);; Biological Process: oxidation-reduction process (GO:0055114);;	--	--	[Q]	Secondary metabolites biosynthesis, transport and catabolism	Multicopper oxidase;; Multicopper oxidase	Hephaestin-like protein 1 OS=Mus musculus OX=10090 GN=Hephl1 PE=2 SV=2	Q	Secondary metabolites biosynthesis, transport and catabolism	hephaestin-like protein 1 precursor [Mus musculus]	biological process: metabolic process (GO:0008152);; biological process: single-organism process (GO:0044699);; molecular function: catalytic activity (GO:0003824);; molecular function: binding (GO:0005488);; biological process: localization (GO:0051179);; cellular component: membrane (GO:0016020);; cellular component: membrane part (GO:0044425)
ENSMUSG00000035370	Gm49322	5.86849	928	2.11327	365	1.77474	290	1.1888	214	0.949152	182	1.24331	194	0.0309083	-1.27329	down	[J]	Translation, ribosomal structure and biogenesis	Cellular Component: cytosol (GO:0005829);; Biological Process: tRNA processing (GO:0008033);; Molecular Function: zinc ion binding (GO:0008270);; Biological Process: RNA modification (GO:0009451);; Molecular Function: deaminase activity (GO:0019239);;	K15442|0|mmu:100113398|K15442 tRNA-specific adenosine deaminase 3 | (RefSeq) Adat3, A430024H01Rik; adenosine deaminase, tRNA-specific 3	--	[A]	RNA processing and modification	Cytidine and deoxycytidylate deaminase zinc-binding region;; MafB19-like deaminase;; SCAMP family	Probable inactive tRNA-specific adenosine deaminase-like protein 3 OS=Mus musculus OX=10090 GN=Adat3 PE=1 SV=1	FJ	Nucleotide transport and metabolism;; Translation, ribosomal structure and biogenesis	probable inactive tRNA-specific adenosine deaminase-like protein 3 [Mus musculus]	cellular component: cell (GO:0005623);; cellular component: cell part (GO:0044464);; biological process: metabolic process (GO:0008152);; biological process: cellular process (GO:0009987);; molecular function: binding (GO:0005488);; molecular function: catalytic activity (GO:0003824)
ENSMUSG00000005447	Pafah1b3	7.1484	224	11.7738	386	36.3601	1155	2.58718	92	3.15228	116	7.75206	234	0.0183935	-1.55142	down	[E]	Amino acid transport and metabolism	--	K16795|1.64644e-165|cge:100756174|K16795 platelet-activating factor acetylhydrolase IB subunit beta/gamma [EC:3.1.1.47] | (RefSeq) Pafah1b3; platelet-activating factor acetylhydrolase IB subunit gamma isoform X2	Ether lipid metabolism (ko00565)	[TV]	Signal transduction mechanisms;; Defense mechanisms	GDSL-like Lipase/Acylhydrolase family	Platelet-activating factor acetylhydrolase IB subunit gamma OS=Mus musculus OX=10090 GN=Pafah1b3 PE=1 SV=1	S	Function unknown	platelet-activating factor acetylhydrolase IB subunit gamma [Mus caroli]	--
Mus_musculus_newGene_14727	--	0.46354	88	0.801514	106	0.329276	54	0.247763	29	0.243532	33	0.346777	39	0.0440581	-1.13545	down	--	--	--	--	--	--	--	--	--	--	--	--	--
Mus_musculus_newGene_20950	--	2.35991	178	2.2612	194	2.07637	136	3.26336	348	2.56396	301	5.7233	496	0.00947324	1.0898	up	--	--	--	--	--	--	--	--	--	--	--	mCG1039060, partial [Mus musculus]	--
ENSMUSG00000034116	Vav1	2.81094	292	19.9558	2221	27.6493	2954	3.41485	403	2.42434	304	4.64963	473	0.00928334	-1.70611	down	--	--	Biological Process: immune response-regulating cell surface receptor signaling pathway (GO:0002768);; Molecular Function: protein binding (GO:0005515);; Cellular Component: intracellular (GO:0005622);; Cellular Component: cell-cell junction (GO:0005911);; Biological Process: phagocytosis (GO:0006909);; Biological Process: G protein-coupled receptor signaling pathway (GO:0007186);; Biological Proc…	K05730|0|mmu:22324|K05730 guanine nucleotide exchange factor VAV | (RefSeq) Vav1, Vav, vav-T; vav 1 oncogene	Rap1 signaling pathway (ko04015);; cAMP signaling pathway (ko04024);; Chemokine signaling pathway (ko04062);; Focal adhesion (ko04510);; Natural killer cell mediated cytotoxicity (ko04650);; T cell receptor signaling pathway (ko04660);; B cell receptor signaling pathway (ko04662);; Fc epsilon RI signaling pathway (ko04664);; Fc gamma R-mediated phagocytosis (ko04666);; Leukocyte transendothelial …	[T]	Signal transduction mechanisms	RhoGEF domain;; SH3 domain;; Variant SH3 domain;; CAMSAP CH domain;; Calponin homology (CH) domain;; Variant SH3 domain;; SH2 domain;; PH domain;; Phorbol esters/diacylglycerol binding domain (C1 domain);; CDC24 Calponin	Proto-oncogene vav OS=Mus musculus OX=10090 GN=Vav1 PE=1 SV=1	Z	Cytoskeleton	proto-oncogene vav isoform 1 [Mus musculus]	biological process: cellular process (GO:0009987);; biological process: signaling (GO:0023052);; biological process: single-organism process (GO:0044699);; biological process: response to stimulus (GO:0050896);; biological process: biological regulation (GO:0065007);; molecular function: binding (GO:0005488);; cellular component: cell (GO:0005623);; cellular component: cell part (GO:0044464);; ce…
ENSMUSG00000052632	Asap2	3.26465	647	2.41674	521	2.18346	447	8.51984	1414	7.7059	1501	6.60207	974	0.000485447	1.17359	up	[T]	Signal transduction mechanisms	--	K12488|0|ngi:103747632|K12488 Arf-GAP with SH3 domain, ANK repeat and PH domain-containing protein | (RefSeq) Asap2; ArfGAP with SH3 domain, ankyrin repeat and PH domain 2	Endocytosis (ko04144);; Fc gamma R-mediated phagocytosis (ko04666)	[T]	Signal transduction mechanisms	Putative GTPase activating protein for Arf;; BAR domain of APPL family;; Ankyrin repeats (3 copies);; PH domain;; Variant SH3 domain;; SH3 domain;; Ankyrin repeat;; Ankyrin repeats (many copies);; BAR domain;; Ankyrin repeats (many copies);; Variant SH3 domain;; Ankyrin repeat	Arf-GAP with SH3 domain, ANK repeat and PH domain-containing protein 2 OS=Mus musculus OX=10090 GN=Asap2 PE=1 SV=3	U	Intracellular trafficking, secretion, and vesicular transport	arf-GAP with SH3 domain, ANK repeat and PH domain-containing protein 2 isoform c [Mus musculus]	--
ENSMUSG00000017652	Cd40	0.823693	86	9.48004	903	10.8168	757	1.44677	129	1.43058	136	2.38452	170	0.0299049	-1.50386	down	--	--	Biological Process: immune response-regulating cell surface receptor signaling pathway (GO:0002768);; Molecular Function: antigen binding (GO:0003823);; Molecular Function: tumor necrosis factor-activated receptor activity (GO:0005031);; Cellular Component: extracellular space (GO:0005615);; Cellular Component: cytoplasm (GO:0005737);; Biological Process: cellular calcium ion homeostasis (GO:0006…	K03160|0|mmu:21939|K03160 tumor necrosis factor receptor superfamily member 5 | (RefSeq) Cd40, AI326936, Bp50, GP39, HIGM1, IGM, IMD3, T-BAM, TRAP, Tnfrsf5, p50; CD40 antigen	Cytokine-cytokine receptor interaction (ko04060);; NF-kappa B signaling pathway (ko04064);; Cell adhesion molecules (ko04514);; Toll-like receptor signaling pathway (ko04620);; Intestinal immune network for IgA production (ko04672);; Malaria (ko05144);; Toxoplasmosis (ko05145);; Human T-cell leukemia virus 1 infection (ko05166);; Epstein-Barr virus infection (ko05169);; Transcriptional misregulat…	--	--	TNFR/NGFR cysteine-rich region	Tumor necrosis factor receptor superfamily member 5 OS=Mus musculus OX=10090 GN=Cd40 PE=1 SV=3	U	Intracellular trafficking, secretion, and vesicular transport	tumor necrosis factor receptor superfamily member 5 isoform 1 precursor [Mus musculus]	biological process: cellular process (GO:0009987);; biological process: signaling (GO:0023052);; biological process: single-organism process (GO:0044699);; biological process: response to stimulus (GO:0050896);; biological process: biological regulation (GO:0065007);; molecular function: binding (GO:0005488);; molecular function: signal transducer activity (GO:0004871);; molecular function: molec…
ENSMUSG00000015852	Fcrls	10.4367	830	7.14555	619	6.13533	503	19.3393	1745	18.0342	1718	22.2996	1739	9.54256e-05	1.31566	up	--	--	Molecular Function: scavenger receptor activity (GO:0005044);; Molecular Function: obsolete SH3/SH2 adaptor activity (GO:0005070);; Biological Process: receptor-mediated endocytosis (GO:0006898);; Cellular Component: membrane (GO:0016020);;	K06727|0|mmu:80891|K06727 Fc receptor-like protein | (RefSeq) Fcrls, 2810439C17Rik, 9330158F12, FcRH2sc, Fcrh2, IFGP2, IgSR, MMAN-g, Msr2, moFcRH2sc; Fc receptor-like S, scavenger receptor	--	--	--	Immunoglobulin domain;; Immunoglobulin domain;; Scavenger receptor cysteine-rich domain;; Immunoglobulin domain;; Immunoglobulin I-set domain;; Immunoglobulin V-set domain;; Ig-like domain on T-cell surface glycoprotein CD3 epsilon chain;; CD47 immunoglobulin-like domain	Fc receptor-like protein 5 OS=Mus musculus OX=10090 GN=Fcrl5 PE=1 SV=3	U	Intracellular trafficking, secretion, and vesicular transport	Fc receptor-like S, scavenger receptor precursor [Mus musculus]	biological process: localization (GO:0051179);; molecular function: molecular transducer activity (GO:0060089);; biological process: biological regulation (GO:0065007);; molecular function: binding (GO:0005488);; cellular component: membrane (GO:0016020)
Mus_musculus_newGene_10323	--	0.147472	16	0.402061	46	3.77056	391	0.056925	7	0.095851	13	0.329368	32	0.0429218	-1.67969	down	--	--	Biological Process: ribosomal large subunit assembly (GO:0000027);; Molecular Function: polyprenyltransferase activity (GO:0002094);; Molecular Function: structural constituent of ribosome (GO:0003735);; Cellular Component: mitochondrial large ribosomal subunit (GO:0005762);; Cellular Component: lysosomal membrane (GO:0005765);; Cellular Component: endoplasmic reticulum (GO:0005783);; Biological …	K03847|4.76294e-06|cge:100770096|K03847 alpha-1,6-mannosyltransferase [EC:2.4.1.260] | (RefSeq) Alg12; dol-P-Man:Man(7)GlcNAc(2)-PP-Dol alpha-1,6-mannosyltransferase isoform X5	N-Glycan biosynthesis (ko00510);; Various types of N-glycan biosynthesis (ko00513)	--	--	--	--	--	--	mitochondrial ribosomal protein L20, isoform CRA_a [Mus musculus]	biological process: cellular process (GO:0009987);; biological process: cellular component organization or biogenesis (GO:0071840);; molecular function: catalytic activity (GO:0003824);; molecular function: structural molecule activity (GO:0005198);; cellular component: cell (GO:0005623);; cellular component: macromolecular complex (GO:0032991);; cellular component: organelle (GO:0043226);; cellu…
Mus_musculus_newGene_15147	--	0	0	0.898822	14	0.339879	5	2.27231	37	2.33759	41	12.1335	170	0.0189183	1.93331	up	--	--	Molecular Function: antigen binding (GO:0003823);;	--	--	--	--	Immunoglobulin V-set domain;; Immunoglobulin domain;; Immunoglobulin I-set domain;; Immunoglobulin domain	Ig kappa chain V-IV region S107B OS=Mus musculus OX=10090 PE=4 SV=1	S	Function unknown	mCG141628, partial [Mus musculus]	molecular function: binding (GO:0005488)
ENSMUSG00000026866	Kynu	0.183255	18	3.70848	370	11.2073	1099	0.244077	27	0.23676	29	1.01941	78	0.0127339	-1.99817	down	[E]	Amino acid transport and metabolism	Cellular Component: nucleoplasm (GO:0005654);; Cellular Component: mitochondrion (GO:0005739);; Cellular Component: cytosol (GO:0005829);; Biological Process: NAD biosynthetic process (GO:0009435);; Biological Process: tryptophan catabolic process to kynurenine (GO:0019441);; Biological Process: tryptophan catabolic process to acetyl-CoA (GO:0019442);; Biological Process: quinolinate biosynthetic…	K01556|0|mmu:70789|K01556 kynureninase [EC:3.7.1.3] | (RefSeq) Kynu, 4432411A05Rik; kynureninase	Tryptophan metabolism (ko00380)	[E]	Amino acid transport and metabolism	Aminotransferase class-V	Kynureninase OS=Mus musculus OX=10090 GN=Kynu PE=1 SV=3	E	Amino acid transport and metabolism	kynureninase isoform 3 [Mus musculus]	cellular component: cell (GO:0005623);; cellular component: organelle (GO:0043226);; cellular component: organelle part (GO:0044422);; cellular component: cell part (GO:0044464);; biological process: metabolic process (GO:0008152);; biological process: cellular process (GO:0009987);; biological process: single-organism process (GO:0044699);; molecular function: binding (GO:0005488);; molecular fu…
ENSMUSG00000075702	Selenom	106.348	2629	49.6695	1338	50.8996	1298	20.5736	580	20.8611	625	45.1206	1095	0.0360442	-1.09457	down	--	--	Cellular Component: endoplasmic reticulum (GO:0005783);; Cellular Component: Golgi apparatus (GO:0005794);; Biological Process: response to selenium ion (GO:0010269);; Biological Process: multicellular organism growth (GO:0035264);; Biological Process: corticosterone secretion (GO:0035934);; Biological Process: hormone metabolic process (GO:0042445);; Biological Process: adipose tissue developmen…	--	--	--	--	Sep15/SelM redox domain	Selenoprotein M OS=Mus musculus OX=10090 GN=Selenom PE=1 SV=3	S	Function unknown	selenoprotein M, isoform CRA_b, partial [Mus musculus]	cellular component: cell (GO:0005623);; cellular component: organelle (GO:0043226);; cellular component: cell part (GO:0044464);; biological process: response to stimulus (GO:0050896);; biological process: multicellular organismal process (GO:0032501);; biological process: developmental process (GO:0032502);; biological process: growth (GO:0040007);; biological process: single-organism process (G…
ENSMUSG00000003228	Grk5	6.38863	707	6.92359	835	8.3716	956	18.4466	2325	18.2164	2440	15.0754	1637	3.08153e-09	1.31999	up	[T]	Signal transduction mechanisms	Biological Process: desensitization of G protein-coupled receptor signaling pathway (GO:0002029);; Molecular Function: G protein-coupled receptor kinase activity (GO:0004703);; Molecular Function: ATP binding (GO:0005524);; Cellular Component: cytoplasm (GO:0005737);; Cellular Component: plasma membrane (GO:0005886);; Cellular Component: focal adhesion (GO:0005925);; Biological Process: tachykini…	K08291|0|mmu:14773|K08291 G protein-coupled receptor kinase [EC:2.7.11.16] | (RefSeq) Grk5, Gprk5; G protein-coupled receptor kinase 5	Chemokine signaling pathway (ko04062);; Endocytosis (ko04144);; Morphine addiction (ko05032)	[T]	Signal transduction mechanisms	Protein kinase domain;; Protein tyrosine kinase;; Regulator of G protein signaling domain	G protein-coupled receptor kinase 5 OS=Mus musculus OX=10090 GN=Grk5 PE=1 SV=2	T	Signal transduction mechanisms	G protein-coupled receptor kinase 5 [Mus musculus]	biological process: biological regulation (GO:0065007);; biological process: metabolic process (GO:0008152);; biological process: cellular process (GO:0009987);; molecular function: catalytic activity (GO:0003824);; molecular function: binding (GO:0005488);; cellular component: cell (GO:0005623);; cellular component: cell part (GO:0044464);; cellular component: membrane (GO:0016020);; cellular co…
ENSMUSG00000038425	Poli	2.2776	273	6.69914	735	4.5198	528	2.25664	253	1.49667	175	2.35752	219	0.0139074	-1.11244	down	[L]	Replication, recombination and repair	Molecular Function: damaged DNA binding (GO:0003684);; Molecular Function: DNA-directed DNA polymerase activity (GO:0003887);; Cellular Component: nucleus (GO:0005634);; Biological Process: DNA replication (GO:0006260);; Biological Process: translesion synthesis (GO:0019985);; Molecular Function: metal ion binding (GO:0046872);; Biological Process: cellular response to UV-C (GO:0071494);;	K03510|0|mmu:26447|K03510 DNA polymerase iota [EC:2.7.7.7] | (RefSeq) Poli, Rad30b; polymerase (DNA directed), iota	Fanconi anemia pathway (ko03460)	[L]	Replication, recombination and repair	impB/mucB/samB family C-terminal domain;; IMS family HHH motif;; impB/mucB/samB family;; impB/mucB/samB family	DNA polymerase iota OS=Mus musculus OX=10090 GN=Poli PE=1 SV=1	L	Replication, recombination and repair	PREDICTED: DNA polymerase iota isoform X2 [Mus musculus]	molecular function: binding (GO:0005488);; biological process: metabolic process (GO:0008152);; biological process: cellular process (GO:0009987);; molecular function: catalytic activity (GO:0003824);; cellular component: cell (GO:0005623);; cellular component: organelle (GO:0043226);; cellular component: cell part (GO:0044464);; biological process: response to stimulus (GO:0050896)
ENSMUSG00000042804	Gpr153	2.00934	270	2.04939	297	2.11402	292	3.95428	598	3.68503	596	4.49819	592	1.69638e-07	1.03332	up	--	--	Molecular Function: G protein-coupled receptor activity (GO:0004930);; Cellular Component: plasma membrane (GO:0005886);; Biological Process: G protein-coupled receptor signaling pathway (GO:0007186);; Cellular Component: integral component of membrane (GO:0016021);;	K08437|0|mmu:100129|K08437 G protein-coupled receptor 153 | (RefSeq) Gpr153, 1110065N12Rik, AI449320, PGR1; G protein-coupled receptor 153	--	--	--	7 transmembrane receptor (rhodopsin family)	Probable G-protein coupled receptor 153 OS=Mus musculus OX=10090 GN=Gpr153 PE=2 SV=2	U	Intracellular trafficking, secretion, and vesicular transport	PREDICTED: probable G-protein coupled receptor 153 isoform X1 [Mus musculus]	biological process: cellular process (GO:0009987);; biological process: signaling (GO:0023052);; biological process: single-organism process (GO:0044699);; biological process: response to stimulus (GO:0050896);; biological process: biological regulation (GO:0065007);; molecular function: signal transducer activity (GO:0004871);; molecular function: molecular transducer activity (GO:0060089);; cel…
ENSMUSG00000044378	Slc15a5	1.88853	85	4.55052	149	1.45655	44	12.8082	772	14.8274	932	13.2581	723	8.43484e-10	2.79306	up	--	--	Biological Process: protein transport (GO:0015031);; Molecular Function: symporter activity (GO:0015293);; Biological Process: peptide transport (GO:0015833);; Cellular Component: integral component of membrane (GO:0016021);;	K14639|0|mmu:277898|K14639 solute carrier family 15, member 5 | (RefSeq) Slc15a5, 9830102E05Rik; solute carrier family 15, member 5	--	[E]	Amino acid transport and metabolism	POT family	Solute carrier family 15 member 5 OS=Mus musculus OX=10090 GN=Slc15a5 PE=2 SV=2	E	Amino acid transport and metabolism	solute carrier family 15 member 5 [Mus musculus]	biological process: localization (GO:0051179);; molecular function: transporter activity (GO:0005215);; cellular component: membrane (GO:0016020);; cellular component: membrane part (GO:0044425)
ENSMUSG00000033720	Sfxn5	3.81852	467	2.56335	357	2.28239	288	7.71891	1112	8.15926	1179	5.6926	657	0.00150548	1.27125	up	--	--	Cellular Component: mitochondrial inner membrane (GO:0005743);; Molecular Function: citrate transmembrane transporter activity (GO:0015137);; Biological Process: citrate transport (GO:0015746);; Cellular Component: integral component of membrane (GO:0016021);; Biological Process: ion transmembrane transport (GO:0034220);; Biological Process: iron ion homeostasis (GO:0055072);;	K23503|0|rno:261737|K23503 sideroflexin-5 | (RefSeq) Sfxn5, BBG-TCC; sideroflexin 5	--	[R]	General function prediction only	Tricarboxylate carrier	Sideroflexin-5 OS=Rattus norvegicus OX=10116 GN=Sfxn5 PE=2 SV=1	U	Intracellular trafficking, secretion, and vesicular transport	sideroflexin-5 [Rattus norvegicus]	cellular component: cell (GO:0005623);; cellular component: membrane (GO:0016020);; cellular component: organelle (GO:0043226);; cellular component: organelle part (GO:0044422);; cellular component: cell part (GO:0044464);; biological process: single-organism process (GO:0044699);; biological process: localization (GO:0051179);; molecular function: transporter activity (GO:0005215);; cellular com…
ENSMUSG00000066364	Serpina3b	0.750356	55	0.326898	26	0.092466	7	3.34062	276	3.0754	270	0.470636	34	0.0345844	1.682	up	[O]	Posttranslational modification, protein turnover, chaperones	Molecular Function: serine-type endopeptidase inhibitor activity (GO:0004867);; Biological Process: negative regulation of peptidase activity (GO:0010466);; Biological Process: response to cytokine (GO:0034097);; Biological Process: response to peptide hormone (GO:0043434);; Cellular Component: extracellular exosome (GO:0070062);; Cellular Component: blood microparticle (GO:0072562);;	K04525|0|mmu:271047|K04525 serpin A | (RefSeq) Serpina3b, 6A1, A030003A19Rik; serine (or cysteine) peptidase inhibitor, clade A, member 3B	--	[V]	Defense mechanisms	Serpin (serine protease inhibitor)	Serine protease inhibitor A3B OS=Mus musculus OX=10090 GN=Serpina3b PE=2 SV=1	O	Posttranslational modification, protein turnover, chaperones	serine protease inhibitor A3B precursor [Mus musculus]	biological process: biological regulation (GO:0065007);; molecular function: molecular function regulator (GO:0098772);; biological process: response to stimulus (GO:0050896);; cellular component: extracellular region (GO:0005576);; cellular component: organelle (GO:0043226);; cellular component: extracellular region part (GO:0044421)
ENSMUSG00000075419	Dolk	10.5589	777	16.9017	1355	10.1487	770	34.5877	2898	35.8661	3193	28.0326	2023	1.34904e-05	1.41127	up	--	--	Molecular Function: dolichol kinase activity (GO:0004168);; Biological Process: phosphorylation (GO:0016310);; Cellular Component: integral component of endoplasmic reticulum membrane (GO:0030176);; Biological Process: dolichyl monophosphate biosynthetic process (GO:0043048);;	K00902|0|mmu:227697|K00902 dolichol kinase [EC:2.7.1.108] | (RefSeq) Dolk, BC026973, Tmem15, mKIAA1094; dolichol kinase	N-Glycan biosynthesis (ko00510)	[I]	Lipid transport and metabolism	--	Dolichol kinase OS=Mus musculus OX=10090 GN=Dolk PE=1 SV=1	I	Lipid transport and metabolism	dolichol kinase [Mus musculus]	biological process: metabolic process (GO:0008152);; biological process: cellular process (GO:0009987);; molecular function: catalytic activity (GO:0003824);; cellular component: cell (GO:0005623);; cellular component: membrane (GO:0016020);; cellular component: organelle (GO:0043226);; cellular component: organelle part (GO:0044422);; cellular component: membrane part (GO:0044425);; cellular com…
ENSMUSG00000026193	Fn1	35.7276	10227	26.8968	8016	68.7737	19751	85.9282	26868	84.3563	28030	118.248	31926	0.00522345	1.12236	up	[X]	Mobilome: prophages, transposons	--	K05717|0|mmu:14268|K05717 fibronectin 1 | (RefSeq) Fn1, E330027I09, Fn, Fn-1; fibronectin 1	PI3K-Akt signaling pathway (ko04151);; Focal adhesion (ko04510);; ECM-receptor interaction (ko04512);; Regulation of actin cytoskeleton (ko04810);; AGE-RAGE signaling pathway in diabetic complications (ko04933);; Bacterial invasion of epithelial cells (ko05100);; Yersinia infection (ko05135);; Amoebiasis (ko05146);; Human papillomavirus infection (ko05165);; Pathways in cancer (ko05200);; Proteog…	--	--	Fibronectin type III domain;; Fibronectin type I domain;; Purple acid Phosphatase, N-terminal domain;; Fibronectin type II domain;; Uncharacterised conserved protein (DUF2369);; Interferon-alpha/beta receptor, fibronectin type III;; Domain of unknown function (DUF4959);; Domain of unknown function (DUF4912);; Protein of unknown function (DUF1410)	Fibronectin OS=Mus musculus OX=10090 GN=Fn1 PE=1 SV=4	O	Posttranslational modification, protein turnover, chaperones	fibronectin isoform a precursor [Mus musculus]	--
Mus_musculus_newGene_7645	--	6.61796	340	5.13915	288	5.2532	278	2.67212	157	1.7456	109	2.34761	119	0.00160733	-1.17925	down	--	--	--	--	--	--	--	--	--	--	--	--	--
Mus_musculus_newGene_9439	--	0.26511	57	2.65677	541	2.15572	426	0.426489	103	0.400198	98	0.416965	77	0.0413754	-1.41964	down	--	--	Cellular Component: endoplasmic reticulum membrane (GO:0005789);; Cellular Component: plasma membrane (GO:0005886);; Biological Process: phosphatidylserine metabolic process (GO:0006658);; Biological Process: sphingolipid metabolic process (GO:0006665);; Biological Process: phospholipid biosynthetic process (GO:0008654);; Molecular Function: L-serine transmembrane transporter activity (GO:0015194…	--	--	--	--	Protein of unknown function (DUF1725)	LINE-1 retrotransposable element ORF2 protein OS=Mus musculus OX=10090 GN=Pol PE=1 SV=2	S	Function unknown	LRRG00130 [Rattus norvegicus]	cellular component: cell (GO:0005623);; cellular component: membrane (GO:0016020);; cellular component: organelle (GO:0043226);; cellular component: organelle part (GO:0044422);; cellular component: membrane part (GO:0044425);; cellular component: cell part (GO:0044464);; biological process: metabolic process (GO:0008152);; biological process: cellular process (GO:0009987);; biological process: s…
ENSMUSG00000053581	Zfand2a	7.52174	834	5.05762	608	5.11462	581	14.1206	1767	14.4156	1899	9.19319	991	0.00570792	1.08644	up	--	--	Cellular Component: proteasome complex (GO:0000502);; Molecular Function: protein binding (GO:0005515);; Cellular Component: nucleus (GO:0005634);; Cellular Component: cytoplasm (GO:0005737);; Molecular Function: zinc ion binding (GO:0008270);; Biological Process: positive regulation of proteasomal ubiquitin-dependent protein catabolic process (GO:0032436);; Biological Process: cellular response …	--	--	[R]	General function prediction only	AN1-like Zinc finger	AN1-type zinc finger protein 2A OS=Mus musculus OX=10090 GN=Zfand2a PE=2 SV=1	S	Function unknown	AN1-type zinc finger protein 2A [Mus musculus]	cellular component: cell (GO:0005623);; cellular component: macromolecular complex (GO:0032991);; cellular component: cell part (GO:0044464);; molecular function: binding (GO:0005488);; cellular component: organelle (GO:0043226);; biological process: biological regulation (GO:0065007);; biological process: cellular process (GO:0009987);; biological process: response to stimulus (GO:0050896)
ENSMUSG00000032518	Rpsa	609.587	31005	966.711	51647	1111.64	58544	285.63	17213	287.923	18392	385.682	20385	1.6909e-06	-1.2722	down	[J]	Translation, ribosomal structure and biogenesis	--	K02998|0|xla:100037080|K02998 small subunit ribosomal protein SAe | (RefSeq) uncharacterized LOC100037080	Ribosome (ko03010)	[J]	Translation, ribosomal structure and biogenesis	40S ribosomal protein SA C-terminus;; Ribosomal protein S2	40S ribosomal protein SA OS=Mus musculus OX=10090 GN=Rpsa PE=1 SV=4	J	Translation, ribosomal structure and biogenesis	40S ribosomal protein SA [Heterocephalus glaber]	--
ENSMUSG00000033578	Tmem35a	1.86824	126	1.16299	85	2.63486	183	0.624959	48	0.337072	28	0.761799	51	0.0132753	-1.40254	down	--	--	Cellular Component: kinetochore (GO:0000776);; Cellular Component: peroxisomal membrane (GO:0005778);; Cellular Component: integral component of membrane (GO:0016021);; Cellular Component: cytoplasmic vesicle (GO:0031410);; Biological Process: centromere complex assembly (GO:0034508);;	--	--	--	--	DoxX-like family	Transmembrane protein 35A OS=Mus musculus OX=10090 GN=Tmem35a PE=1 SV=1	S	Function unknown	transmembrane protein 35A [Mus musculus]	cellular component: cell (GO:0005623);; cellular component: macromolecular complex (GO:0032991);; cellular component: organelle (GO:0043226);; cellular component: organelle part (GO:0044422);; cellular component: cell part (GO:0044464);; cellular component: membrane (GO:0016020);; cellular component: membrane part (GO:0044425);; biological process: cellular process (GO:0009987);; biological proce…
ENSMUSG00000026773	Pfkfb3	46.1345	7519	39.2372	6967	35.8291	6013	157.711	29190	178.71	35072	77.7249	12400	2.23292e-05	1.72349	up	[E]	Amino acid transport and metabolism	Molecular Function: 6-phosphofructo-2-kinase activity (GO:0003873);; Molecular Function: fructose-2,6-bisphosphate 2-phosphatase activity (GO:0004331);; Molecular Function: ATP binding (GO:0005524);; Cellular Component: nucleoplasm (GO:0005654);; Biological Process: fructose metabolic process (GO:0006000);; Biological Process: fructose 2,6-bisphosphate metabolic process (GO:0006003);; Biological …	K01103|0|rro:104664848|K01103 6-phosphofructo-2-kinase / fructose-2,6-biphosphatase 3 [EC:2.7.1.105 3.1.3.46] | (RefSeq) PFKFB3; 6-phosphofructo-2-kinase/fructose-2, 6-bisphosphatase 3 isoform X1	Fructose and mannose metabolism (ko00051);; HIF-1 signaling pathway (ko04066);; AMPK signaling pathway (ko04152)	[G]	Carbohydrate transport and metabolism	6-phosphofructo-2-kinase;; Histidine phosphatase superfamily (branch 1);; AAA domain;; Chromatin associated protein KTI12	6-phosphofructo-2-kinase/fructose-2,6-bisphosphatase 3 OS=Rattus norvegicus OX=10116 GN=Pfkfb3 PE=2 SV=1	G	Carbohydrate transport and metabolism	6-phosphofructo-2-kinase/fructose-2,6-bisphosphatase 3 isoform 8 [Mus musculus]	biological process: metabolic process (GO:0008152);; biological process: cellular process (GO:0009987);; molecular function: catalytic activity (GO:0003824);; molecular function: binding (GO:0005488);; cellular component: cell (GO:0005623);; cellular component: organelle (GO:0043226);; cellular component: organelle part (GO:0044422);; cellular component: cell part (GO:0044464);; biological proces…
ENSMUSG00000028080	Lrba	1.40152	485	2.16213	815	3.90943	1008	4.67074	1826	5.33937	2142	5.48398	1856	8.08118e-06	1.30176	up	[R]	General function prediction only	--	K24181|0|mmu:80877|K24181 lipopolysaccharide-responsive and beige-like anchor protein | (RefSeq) Lrba, C80285, D3Ertd775e, Lab300, Lba; LPS-responsive beige-like anchor	--	[U]	Intracellular trafficking, secretion, and vesicular transport	Beige/BEACH domain;; Domain of unknown function (DUF4704);; Domain of Unknown Function (DUF1088);; PH domain associated with Beige/BEACH;; Concanavalin A-like lectin/glucanases superfamily;; WD domain, G-beta repeat	Lipopolysaccharide-responsive and beige-like anchor protein OS=Mus musculus OX=10090 GN=Lrba PE=1 SV=1	S	Function unknown	lipopolysaccharide-responsive and beige-like anchor protein isoform alpha [Mus musculus]	--
ENSMUSG00000038429	Usp5	22.52	2418	20.9784	2454	22.7483	2519	47.1923	5712	48.8084	6316	38.5043	4041	1.78469e-06	1.07675	up	--	--	Molecular Function: thiol-dependent ubiquitin-specific protease activity (GO:0004843);; Molecular Function: zinc ion binding (GO:0008270);; Biological Process: positive regulation of proteasomal ubiquitin-dependent protein catabolic process (GO:0032436);; Molecular Function: ubiquitin binding (GO:0043130);; Biological Process: protein K48-linked deubiquitination (GO:0071108);;	K11836|0|mmu:22225|K11836 ubiquitin carboxyl-terminal hydrolase 5/13 [EC:3.4.19.12] | (RefSeq) Usp5, AA407472, ISOT, ISOT-1, Ucht; ubiquitin specific peptidase 5 (isopeptidase T)	--	[O]	Posttranslational modification, protein turnover, chaperones	Ubiquitin carboxyl-terminal hydrolase;; UBA/TS-N domain;; Zn-finger in ubiquitin-hydrolases and other protein;; Ubiquitin carboxyl-terminal hydrolase	Ubiquitin carboxyl-terminal hydrolase 5 OS=Mus musculus OX=10090 GN=Usp5 PE=1 SV=1	O	Posttranslational modification, protein turnover, chaperones	ubiquitin carboxyl-terminal hydrolase 5 isoform 1 [Mus musculus]	biological process: metabolic process (GO:0008152);; molecular function: catalytic activity (GO:0003824);; molecular function: binding (GO:0005488);; biological process: biological regulation (GO:0065007);; biological process: cellular process (GO:0009987)
ENSMUSG00000098078	Gm26992	0.173198	3	4.00961	72	6.04549	102	29.6665	553	31.5976	626	37.1571	597	0.00109286	2.37243	up	--	--	--	--	--	--	--	--	--	--	--	--	--
ENSMUSG00000030365	Clec2i	1.74184	143	8.58621	753	19.8068	1621	2.13747	176	1.51548	130	3.00399	225	0.0145942	-1.6796	down	--	--	--	--	--	[TV]	Signal transduction mechanisms;; Defense mechanisms	Lectin C-type domain	C-type lectin domain family 2 member I OS=Mus musculus OX=10090 GN=Clec2i PE=1 SV=1	S	Function unknown	C-type lectin domain family 2 member I isoform 3 [Mus musculus]	--
ENSMUSG00000038692	Hoxb4	7.53492	676	5.05058	494	3.88085	359	2.18038	223	2.26307	246	2.66067	235	0.0106148	-1.07394	down	--	--	Biological Process: negative regulation of transcription by RNA polymerase II (GO:0000122);; Biological Process: morphogenesis of an epithelial sheet (GO:0002011);; Molecular Function: DNA-binding transcription factor activity (GO:0003700);; Cellular Component: nucleus (GO:0005634);; Biological Process: cell population proliferation (GO:0008283);; Biological Process: anterior/posterior pattern sp…	K09304|1.62006e-137|mmu:15412|K09304 homeobox protein HoxA/B/C/D4 | (RefSeq) Hoxb4, Hox-2.6; homeobox B4	--	[R]	General function prediction only	Homeobox domain	Homeobox protein Hox-B4 OS=Mus musculus OX=10090 GN=Hoxb4 PE=2 SV=1	K	Transcription	homeobox protein Hox-B4 [Mus musculus]	biological process: biological regulation (GO:0065007);; biological process: developmental process (GO:0032502);; biological process: single-organism process (GO:0044699);; molecular function: nucleic acid binding transcription factor activity (GO:0001071);; cellular component: cell (GO:0005623);; cellular component: organelle (GO:0043226);; cellular component: cell part (GO:0044464);; biological…
ENSMUSG00000000440	Pparg	61.1351	3895	62.4125	4328	31.7778	2203	115.687	8469	116.884	9101	92.9742	5852	0.00491739	1.07109	up	--	--	Biological Process: negative regulation of transcription by RNA polymerase II (GO:0000122);; Molecular Function: RNA polymerase II transcription regulatory region sequence-specific DNA binding (GO:0001012);; Molecular Function: core promoter sequence-specific DNA binding (GO:0001046);; Molecular Function: DNA-binding transcription activator activity, RNA polymerase II-specific (GO:0001228);; Biol…	K08530|0|mmu:19016|K08530 peroxisome proliferator-activated receptor gamma | (RefSeq) Pparg, Nr1c3, PPAR-gamma, PPAR-gamma2, PPARgamma, PPARgamma2; peroxisome proliferator activated receptor gamma	PPAR signaling pathway (ko03320);; AMPK signaling pathway (ko04152);; Longevity regulating pathway (ko04211);; Osteoclast differentiation (ko04380);; Thermogenesis (ko04714);; Huntington disease (ko05016);; Pathways in cancer (ko05200);; Transcriptional misregulation in cancer (ko05202);; Thyroid cancer (ko05216)	[T]	Signal transduction mechanisms	PPAR gamma N-terminal region;; Zinc finger, C4 type (two domains);; Ligand-binding domain of nuclear hormone receptor	Peroxisome proliferator-activated receptor gamma OS=Mus musculus OX=10090 GN=Pparg PE=1 SV=3	K	Transcription	peroxisome proliferator-activated receptor gamma isoform X1 [Mus pahari]	biological process: biological regulation (GO:0065007);; molecular function: binding (GO:0005488);; molecular function: nucleic acid binding transcription factor activity (GO:0001071);; biological process: reproduction (GO:0000003);; biological process: reproductive process (GO:0022414);; biological process: multicellular organismal process (GO:0032501);; biological process: developmental process…
ENSMUSG00000026873	Phf19	0.650982	86	1.95994	280	1.68111	222	0.564363	85	0.514355	77	0.521767	67	0.0292522	-1.17051	down	--	--	Biological Process: negative regulation of transcription by RNA polymerase II (GO:0000122);; Molecular Function: zinc ion binding (GO:0008270);; Biological Process: stem cell population maintenance (GO:0019827);; Molecular Function: methylated histone binding (GO:0035064);; Cellular Component: ESC/E(Z) complex (GO:0035098);; Biological Process: stem cell differentiation (GO:0048863);; Biological …	K11486|0|mmu:74016|K11486 PHD finger protein 19 | (RefSeq) Phf19, 3110009G19Rik, 3321402G02Rik; PHD finger protein 19	--	[R]	General function prediction only	Polycomb-like MTF2 factor 2;; PHD-finger	PHD finger protein 19 OS=Mus musculus OX=10090 GN=Phf19 PE=1 SV=1	S	Function unknown	PHD finger protein 19 [Mus musculus]	biological process: biological regulation (GO:0065007);; molecular function: binding (GO:0005488);; biological process: multicellular organismal process (GO:0032501);; biological process: developmental process (GO:0032502);; biological process: single-organism process (GO:0044699);; cellular component: cell (GO:0005623);; cellular component: membrane-enclosed lumen (GO:0031974);; cellular compone…
ENSMUSG00000033209	Ttc28	3.80801	1435	2.97003	1220	2.68293	1043	12.3952	5321	14.3122	6473	10.3898	3809	4.2658e-11	1.95559	up	[S]	Function unknown	Cellular Component: cytoplasm (GO:0005737);; Cellular Component: centrosome (GO:0005813);; Biological Process: mitotic cell cycle (GO:0007067);; Biological Process: regulation of mitotic cell cycle (GO:0007346);; Cellular Component: midbody (GO:0030496);; Biological Process: cell division (GO:0051301);; Cellular Component: mitotic spindle pole (GO:0097431);; Cellular Component: mitotic spindle mi…	--	--	--	--	Tetratricopeptide repeat;; Tetratricopeptide repeat;; Tetratricopeptide repeat;; CHAT domain;; Tetratricopeptide repeat;; Tetratricopeptide repeat;; Tetratricopeptide repeat;; Tetratricopeptide repeat;; Rapsyn N-terminal myristoylation and linker region;; 26S proteasome subunit RPN7;; TPR repeat;; Tetratricopeptide repeat;; Tetratricopeptide repeat	Tetratricopeptide repeat protein 28 OS=Mus musculus OX=10090 GN=Ttc28 PE=1 SV=3	S	Function unknown	tetratricopeptide repeat protein 28 [Mus musculus]	cellular component: cell (GO:0005623);; cellular component: cell part (GO:0044464);; cellular component: organelle (GO:0043226);; cellular component: organelle part (GO:0044422);; biological process: biological regulation (GO:0065007);; biological process: cellular process (GO:0009987);; biological process: single-organism process (GO:0044699)
ENSMUSG00000022012	Enox1	0.250755	28	0.800911	92	0.371413	43	1.10181	135	1.01225	135	1.32036	143	0.0367984	1.18858	up	--	--	--	--	--	--	--	RNA recognition motif. (a.k.a. RRM, RBD, or RNP domain)	Ecto-NOX disulfide-thiol exchanger 1 OS=Mus musculus OX=10090 GN=Enox1 PE=2 SV=1	S	Function unknown	PREDICTED: ecto-NOX disulfide-thiol exchanger 1 isoform X8 [Rattus norvegicus]	--
ENSMUSG00000068696	Gpr88	0.453356	55	1.22503	162	1.27635	160	0.112509	16	0.176237	26	0.495775	59	0.0405622	-1.42755	down	--	--	Molecular Function: motor activity (GO:0003774);; Molecular Function: G protein-coupled receptor activity (GO:0004930);; Cellular Component: nucleus (GO:0005634);; Cellular Component: cytoplasm (GO:0005737);; Cellular Component: integral component of plasma membrane (GO:0005887);; Biological Process: cell surface receptor signaling pathway (GO:0007166);; Biological Process: G protein-coupled rece…	K08422|1.25819e-95|rno:64443|K08422 G protein-coupled receptor 88 | (RefSeq) Gpr88; G-protein coupled receptor 88	--	[R]	General function prediction only	7 transmembrane receptor (rhodopsin family);; Serpentine type 7TM GPCR chemoreceptor Srx	Probable G-protein coupled receptor 88 OS=Rattus norvegicus OX=10116 GN=Gpr88 PE=2 SV=1	U	Intracellular trafficking, secretion, and vesicular transport	probable G-protein coupled receptor 88 [Ictidomys tridecemlineatus]	molecular function: catalytic activity (GO:0003824);; biological process: cellular process (GO:0009987);; biological process: signaling (GO:0023052);; biological process: single-organism process (GO:0044699);; biological process: response to stimulus (GO:0050896);; biological process: biological regulation (GO:0065007);; molecular function: signal transducer activity (GO:0004871);; molecular func…
ENSMUSG00000041939	Mvk	12.6116	704	13.2011	813	7.40945	431	29.2913	1800	29.0537	1942	23.7315	1279	0.000572196	1.26406	up	[I]	Lipid transport and metabolism	Molecular Function: mRNA binding (GO:0003729);; Molecular Function: mevalonate kinase activity (GO:0004496);; Molecular Function: ubiquitin-protein transferase activity (GO:0004842);; Molecular Function: ATP binding (GO:0005524);; Cellular Component: peroxisome (GO:0005777);; Cellular Component: cytosol (GO:0005829);; Biological Process: phosphorylation (GO:0016310);; Biological Process: protein …	K00869|0|mmu:17855|K00869 mevalonate kinase [EC:2.7.1.36] | (RefSeq) Mvk, 2310010A05Rik, AI256848, AI414037, MK; mevalonate kinase	Terpenoid backbone biosynthesis (ko00900);; Peroxisome (ko04146)	[I]	Lipid transport and metabolism	GHMP kinases N terminal domain;; GHMP kinases C terminal;; Galactokinase galactose-binding signature	Mevalonate kinase OS=Mus musculus OX=10090 GN=Mvk PE=1 SV=1	I	Lipid transport and metabolism	mevalonate kinase isoform 2 [Mus musculus]	molecular function: binding (GO:0005488);; biological process: metabolic process (GO:0008152);; biological process: cellular process (GO:0009987);; molecular function: catalytic activity (GO:0003824);; cellular component: cell (GO:0005623);; cellular component: organelle (GO:0043226);; cellular component: cell part (GO:0044464);; biological process: biological regulation (GO:0065007);; biological…
Mus_musculus_newGene_12843	--	0.532938	81	1.07283	178	1.29025	202	0.267393	47	0.430638	79	0.38187	57	0.0241116	-1.16978	down	--	--	Cellular Component: nucleolus (GO:0005730);; Cellular Component: cytoplasm (GO:0005737);; Cellular Component: plasma membrane (GO:0005886);;	--	--	--	--	Carnitine deficiency-associated protein 3;; 60s Acidic ribosomal protein	Protein CDV3 OS=Mus musculus OX=10090 GN=Cdv3 PE=1 SV=2	S	Function unknown	PREDICTED: protein CDV3 homolog isoform X3 [Nannospalax galili]	cellular component: cell (GO:0005623);; cellular component: organelle (GO:0043226);; cellular component: organelle part (GO:0044422);; cellular component: cell part (GO:0044464);; cellular component: membrane (GO:0016020)
ENSMUSG00000031204	Asb12	0.542147	24	0.43313	21	0.061889	3	2.26291	114	2.48277	133	2.26593	98	0.00323988	2.06747	up	[T]	Signal transduction mechanisms	Cellular Component: intracellular (GO:0005622);; Biological Process: protein ubiquitination (GO:0016567);; Biological Process: intracellular signal transduction (GO:0035556);;	K10334|0|mmu:70392|K10334 ankyrin repeat and SOCS box protein 12 | (RefSeq) Asb12, 2310036C05Rik, Asb-12; ankyrin repeat and SOCS box-containing 12	--	[R]	General function prediction only	Ankyrin repeats (3 copies);; Ankyrin repeat;; Ankyrin repeats (many copies);; Ankyrin repeat;; Ankyrin repeats (many copies);; SOCS box	Ankyrin repeat and SOCS box protein 12 OS=Mus musculus OX=10090 GN=Asb12 PE=2 SV=1	S	Function unknown	ankyrin repeat and SOCS box protein 12 [Mus caroli]	cellular component: cell (GO:0005623);; cellular component: cell part (GO:0044464);; biological process: metabolic process (GO:0008152);; biological process: cellular process (GO:0009987);; biological process: signaling (GO:0023052);; biological process: single-organism process (GO:0044699);; biological process: response to stimulus (GO:0050896);; biological process: biological regulation (GO:006…
ENSMUSG00000026923	Notch1	1.88935	627	5.21036	1883	4.46714	1528	9.93359	3753	11.3776	4408	8.49385	2765	0.0011754	1.35217	up	[T]	Signal transduction mechanisms	--	K02599|0|mmu:18128|K02599 Notch 1 | (RefSeq) Notch1, 9930111A19Rik, Mis6, N1, Tan1, lin-12; notch 1	Endocrine resistance (ko01522);; Notch signaling pathway (ko04330);; Th1 and Th2 cell differentiation (ko04658);; Thyroid hormone signaling pathway (ko04919);; Prion disease (ko05020);; Human papillomavirus infection (ko05165);; Pathways in cancer (ko05200);; MicroRNAs in cancer (ko05206);; Breast cancer (ko05224)	[T]	Signal transduction mechanisms	EGF-like domain;; Human growth factor-like EGF;; Calcium-binding EGF domain;; EGF-like domain;; Ankyrin repeats (3 copies);; LNR domain;; Ankyrin repeat;; Domain of unknown function (DUF3454);; NOTCH protein;; NOTCH protein;; Ankyrin repeats (many copies);; Ankyrin repeats (many copies);; Ankyrin repeat	Neurogenic locus notch homolog protein 1 OS=Mus musculus OX=10090 GN=Notch1 PE=1 SV=3	S	Function unknown	transmembrane receptor Notch1 D [Mus musculus]	--
ENSMUSG00000036395	Glb1l2	42.1305	5411	40.6391	5694	29.6721	3936	100.253	14407	105.452	16045	90.4762	11102	2.98958e-07	1.39324	up	[G]	Carbohydrate transport and metabolism	Molecular Function: beta-galactosidase activity (GO:0004565);; Cellular Component: extracellular region (GO:0005576);; Cellular Component: vacuole (GO:0005773);; Biological Process: carbohydrate metabolic process (GO:0005975);;	--	--	[G]	Carbohydrate transport and metabolism	Glycosyl hydrolases family 35;; Beta-galactosidase	Beta-galactosidase-1-like protein 2 OS=Mus musculus OX=10090 GN=Glb1l2 PE=1 SV=1	G	Carbohydrate transport and metabolism	beta-galactosidase-1-like protein 2 isoform 1 [Mus musculus]	molecular function: catalytic activity (GO:0003824);; cellular component: extracellular region (GO:0005576);; cellular component: cell (GO:0005623);; cellular component: organelle (GO:0043226);; cellular component: cell part (GO:0044464);; biological process: metabolic process (GO:0008152)
Mus_musculus_newGene_11115	--	69.8395	2563	102.954	4093	140.81	5257	22.5977	934	20.6266	900	27.7812	987	1.33162e-12	-1.97986	down	--	--	Cellular Component: nucleus (GO:0005634);; Molecular Function: histone binding (GO:0042393);; Biological Process: histone exchange (GO:0043486);;	K13784|1.88071e-09|chx:102175998|K13784 prothymosin alpha | (RefSeq) PTMA; prothymosin, alpha	--	--	--	Prothymosin/parathymosin family	--	S	Function unknown	unnamed protein product, partial [Mus musculus]	cellular component: cell (GO:0005623);; cellular component: organelle (GO:0043226);; cellular component: cell part (GO:0044464);; molecular function: binding (GO:0005488);; biological process: cellular process (GO:0009987);; biological process: cellular component organization or biogenesis (GO:0071840)
ENSMUSG00000038900	Rpl12	325.025	13717	644.853	29587	650.872	28368	131.275	6385	128.232	6637	203.714	8503	1.04504e-06	-1.61828	down	[J]	Translation, ribosomal structure and biogenesis	Biological Process: ribosomal large subunit assembly (GO:0000027);; Molecular Function: structural constituent of ribosome (GO:0003735);; Molecular Function: protein binding (GO:0005515);; Cellular Component: nucleolus (GO:0005730);; Cellular Component: focal adhesion (GO:0005925);; Cellular Component: membrane (GO:0016020);; Cellular Component: cytosolic large ribosomal subunit (GO:0022625);; Ce…	K02870|3.66903e-142|cjc:100393950|K02870 large subunit ribosomal protein L12e | (RefSeq) RPL12; ribosomal protein L12	Ribosome (ko03010)	[J]	Translation, ribosomal structure and biogenesis	Ribosomal protein L11, N-terminal domain;; Ribosomal protein L11, RNA binding domain	60S ribosomal protein L12 OS=Mus musculus OX=10090 GN=Rpl12 PE=1 SV=2	J	Translation, ribosomal structure and biogenesis	PREDICTED: LOW QUALITY PROTEIN: 60S ribosomal protein L12 isoform X2 [Cricetulus griseus]	biological process: cellular process (GO:0009987);; biological process: cellular component organization or biogenesis (GO:0071840);; molecular function: structural molecule activity (GO:0005198);; molecular function: binding (GO:0005488);; cellular component: cell (GO:0005623);; cellular component: organelle (GO:0043226);; cellular component: organelle part (GO:0044422);; cellular component: cell…
ENSMUSG00000020974	Pole2	1.29425	78	3.00752	196	2.83401	175	0.924502	63	1.18632	86	0.757539	45	0.0478807	-1.05975	down	--	--	--	K02325|0|mmu:18974|K02325 DNA polymerase epsilon subunit 2 [EC:2.7.7.7] | (RefSeq) Pole2; polymerase (DNA directed), epsilon 2 (p59 subunit)	DNA replication (ko03030);; Base excision repair (ko03410);; Nucleotide excision repair (ko03420)	[L]	Replication, recombination and repair	DNA polymerase alpha/epsilon subunit B;; DNA polymerases epsilon N terminal	DNA polymerase epsilon subunit 2 OS=Mus musculus OX=10090 GN=Pole2 PE=2 SV=2	L	Replication, recombination and repair	DNA polymerase epsilon subunit 2 [Mus musculus]	--
ENSMUSG00000048096	Lmod1	32.7678	4523	8.63257	1299	2.67394	381	1.63177	257	1.43081	240	5.4133	734	0.0241561	-1.69851	down	--	--	Molecular Function: actin binding (GO:0003779);; Molecular Function: tropomyosin binding (GO:0005523);; Cellular Component: striated muscle thin filament (GO:0005865);; Cellular Component: actin filament (GO:0005884);; Biological Process: muscle contraction (GO:0006936);; Biological Process: myofibril assembly (GO:0030239);; Biological Process: actin nucleation (GO:0045010);; Biological Process: …	K22030|0|mmu:93689|K22030 leiomodin | (RefSeq) Lmod1, 9530015K06Rik, SM-Lmod; leiomodin 1 (smooth muscle)	--	[Z]	Cytoskeleton	Tropomodulin;; WH2 motif	Leiomodin-1 OS=Mus musculus OX=10090 GN=Lmod1 PE=1 SV=1	S	Function unknown	leiomodin-1 [Mus musculus]	molecular function: binding (GO:0005488);; cellular component: cell (GO:0005623);; cellular component: organelle (GO:0043226);; cellular component: organelle part (GO:0044422);; cellular component: cell part (GO:0044464);; cellular component: supramolecular complex (GO:0099080);; biological process: multicellular organismal process (GO:0032501);; biological process: cellular process (GO:0009987);…
ENSMUSG00000058743	Kcnj14	0.645437	61	0.904544	93	0.615225	60	5.67049	605	5.5785	633	1.60489	148	6.71001e-05	2.25286	up	[S]	Function unknown	Molecular Function: inward rectifier potassium channel activity (GO:0005242);; Cellular Component: integral component of plasma membrane (GO:0005887);; Biological Process: potassium ion import across plasma membrane (GO:0010107);; Cellular Component: dendrite (GO:0030425);; Biological Process: regulation of ion transmembrane transport (GO:0034765);; Cellular Component: neuronal cell body (GO:0043…	K05007|0|mmu:211480|K05007 potassium inwardly-rectifying channel subfamily J member 14 | (RefSeq) Kcnj14, A930026G01Rik, IRK4, Kir2.4; potassium inwardly-rectifying channel, subfamily J, member 14	Cholinergic synapse (ko04725);; Oxytocin signaling pathway (ko04921)	[P]	Inorganic ion transport and metabolism	Inward rectifier potassium channel	ATP-sensitive inward rectifier potassium channel 14 OS=Mus musculus OX=10090 GN=Kcnj14 PE=2 SV=1	U	Intracellular trafficking, secretion, and vesicular transport	ATP-sensitive inward rectifier potassium channel 14 [Mus musculus]	biological process: cellular process (GO:0009987);; biological process: single-organism process (GO:0044699);; biological process: localization (GO:0051179);; biological process: biological regulation (GO:0065007);; molecular function: transporter activity (GO:0005215);; molecular function: molecular transducer activity (GO:0060089);; cellular component: cell (GO:0005623);; cellular component: me…
ENSMUSG00000001763	Tspan33	1.09555	77	4.8737	369	2.6917	194	0.998355	80	0.970343	82	0.731865	51	0.0374614	-1.29577	down	--	--	--	K17346|0|mmu:232670|K17346 tetraspanin-33 | (RefSeq) Tspan33, 1300010A20Rik, Pen; tetraspanin 33	--	[R]	General function prediction only	Tetraspanin family	Tetraspanin-33 OS=Mus musculus OX=10090 GN=Tspan33 PE=1 SV=1	S	Function unknown	tetraspanin-33 isoform 1 [Mus musculus]	--
ENSMUSG00000066361	Serpina3c	33.708	2608	26.9477	2272	18.3517	1465	70.2696	6192	71.5414	6699	45.3183	3440	0.00240638	1.22982	up	[O]	Posttranslational modification, protein turnover, chaperones	Molecular Function: serine-type endopeptidase inhibitor activity (GO:0004867);; Biological Process: acute-phase response (GO:0006953);; Molecular Function: peptidase activity (GO:0008233);; Biological Process: negative regulation of endopeptidase activity (GO:0010951);; Biological Process: response to cytokine (GO:0034097);; Biological Process: response to peptide hormone (GO:0043434);; Cellular …	K04525|0|mmu:16625|K04525 serpin A | (RefSeq) Serpina3c, 1A1, Kalbp, Klkbp, spi2; serine (or cysteine) peptidase inhibitor, clade A, member 3C	--	[V]	Defense mechanisms	Serpin (serine protease inhibitor)	Serine protease inhibitor A3C OS=Mus musculus OX=10090 GN=Serpina3c PE=2 SV=1	O	Posttranslational modification, protein turnover, chaperones	PREDICTED: serine protease inhibitor A3C isoform X1 [Mus musculus]	biological process: biological regulation (GO:0065007);; molecular function: molecular function regulator (GO:0098772);; biological process: response to stimulus (GO:0050896);; molecular function: catalytic activity (GO:0003824);; cellular component: extracellular region (GO:0005576);; cellular component: organelle (GO:0043226);; cellular component: extracellular region part (GO:0044421)
ENSMUSG00000049744	Arhgap15	2.19315	210	11.3999	1133	28.7931	2717	2.88117	301	1.65982	185	3.66475	333	0.0136773	-1.71232	down	--	--	Molecular Function: GTPase activator activity (GO:0005096);; Cellular Component: cytoplasm (GO:0005737);; Biological Process: signal transduction (GO:0007165);; Biological Process: regulation of cell shape (GO:0008360);; Cellular Component: membrane (GO:0016020);; Biological Process: positive regulation of GTPase activity (GO:0043547);;	K20637|0|mmu:76117|K20637 Rho GTPase-activating protein 15 | (RefSeq) Arhgap15, 5830480G12Rik; Rho GTPase activating protein 15	--	[T]	Signal transduction mechanisms	RhoGAP domain;; PH domain	Rho GTPase-activating protein 15 OS=Mus musculus OX=10090 GN=Arhgap15 PE=1 SV=1	U	Intracellular trafficking, secretion, and vesicular transport	rho GTPase-activating protein 15 isoform X1 [Mus pahari]	biological process: biological regulation (GO:0065007);; molecular function: molecular function regulator (GO:0098772);; cellular component: cell (GO:0005623);; cellular component: cell part (GO:0044464);; biological process: cellular process (GO:0009987);; cellular component: membrane (GO:0016020)
ENSMUSG00000021745	Ptprg	3.86517	1245	3.1897	1120	3.63397	1206	12.5886	4497	12.7843	4850	9.12519	2759	1.99628e-09	1.67198	up	[T]	Signal transduction mechanisms	Molecular Function: protein tyrosine phosphatase activity (GO:0004725);; Cellular Component: extracellular space (GO:0005615);; Biological Process: brain development (GO:0007420);; Biological Process: negative regulation of epithelial cell migration (GO:0010633);; Biological Process: negative regulation of neuron projection development (GO:0010977);; Cellular Component: integral component of memb…	K16667|0|mmu:19270|K16667 receptor-type tyrosine-protein phosphatase gamma [EC:3.1.3.48] | (RefSeq) Ptprg, 5430405N12Rik, AW046354, AW549872, RPTPgamma; protein tyrosine phosphatase, receptor type, G	--	[T]	Signal transduction mechanisms	Protein-tyrosine phosphatase;; Eukaryotic-type carbonic anhydrase;; Fibronectin type III domain	Receptor-type tyrosine-protein phosphatase gamma OS=Mus musculus OX=10090 GN=Ptprg PE=1 SV=1	T	Signal transduction mechanisms	receptor-type tyrosine-protein phosphatase gamma isoform 1 precursor [Mus musculus]	biological process: metabolic process (GO:0008152);; biological process: cellular process (GO:0009987);; molecular function: catalytic activity (GO:0003824);; cellular component: extracellular region (GO:0005576);; cellular component: extracellular region part (GO:0044421);; biological process: multicellular organismal process (GO:0032501);; biological process: developmental process (GO:0032502);…
ENSMUSG00000022419	Deptor	13.652	4079	6.75779	2200	4.45317	1373	26.5587	9039	24.5972	8895	19.4413	5700	0.00577811	1.39032	up	[M]	Cell wall/membrane/envelope biogenesis	Cellular Component: cytoplasm (GO:0005737);; Biological Process: negative regulation of protein kinase activity (GO:0006469);; Biological Process: negative regulation of TOR signaling (GO:0032007);; Biological Process: negative regulation of cell size (GO:0045792);; Biological Process: regulation of extrinsic apoptotic signaling pathway (GO:2001236);;	K20402|0|mmu:97998|K20402 DEP domain-containing mTOR-interacting protein | (RefSeq) Deptor, Depdc6; DEP domain containing MTOR-interacting protein	Autophagy - animal (ko04140);; mTOR signaling pathway (ko04150)	--	--	Domain found in Dishevelled, Egl-10, and Pleckstrin (DEP)	DEP domain-containing mTOR-interacting protein OS=Mus musculus OX=10090 GN=Deptor PE=1 SV=2	S	Function unknown	DEP domain containing 6, partial [Mus musculus]	cellular component: cell (GO:0005623);; cellular component: cell part (GO:0044464);; biological process: biological regulation (GO:0065007);; biological process: cellular process (GO:0009987);; biological process: single-organism process (GO:0044699);; biological process: cellular component organization or biogenesis (GO:0071840)
Mus_musculus_newGene_1704	--	0.591821	58	3.47047	164	14.683	1004	0.660128	66	0.37212	32	1.05534	57	0.0109534	-1.94928	down	--	--	--	--	--	--	--	--	--	--	--	mCG1051124, partial [Mus musculus]	--
ENSMUSG00000006731	B4galnt1	1.97701	166	36.2514	3307	42.3676	3656	4.71388	450	3.32336	337	6.12003	503	0.0177111	-1.73751	down	[G]	Carbohydrate transport and metabolism	Biological Process: ganglioside biosynthetic process (GO:0001574);; Molecular Function: (N-acetylneuraminyl)-galactosylglucosylceramide N-acetylgalactosaminyltransferase activity (GO:0003947);; Cellular Component: plasma membrane (GO:0005886);; Biological Process: protein glycosylation (GO:0006486);; Biological Process: spermatogenesis (GO:0007283);; Biological Process: lipid storage (GO:0019915)…	K00725|0|mmu:14421|K00725 (N-Acetylneuraminyl)-galactosylglucosylceramide N-acetylgalactosaminyltransferase [EC:2.4.1.92] | (RefSeq) B4galnt1, 4933429D13Rik, Gal-NAc-T, GalNAc-T, GalNAcT, Galgt1, Ggm-2, Ggm2; beta-1,4-N-acetyl-galactosaminyl transferase 1	Glycosphingolipid biosynthesis - ganglio series (ko00604)	--	--	Glycosyl transferase family 2	Beta-1,4 N-acetylgalactosaminyltransferase 1 OS=Mus musculus OX=10090 GN=B4galnt1 PE=1 SV=1	O	Posttranslational modification, protein turnover, chaperones	beta-1,4-N-acetyl-galactosaminyl transferase 1, isoform CRA_c, partial [Mus musculus]	biological process: metabolic process (GO:0008152);; biological process: cellular process (GO:0009987);; biological process: single-organism process (GO:0044699);; molecular function: catalytic activity (GO:0003824);; cellular component: cell (GO:0005623);; cellular component: membrane (GO:0016020);; cellular component: cell part (GO:0044464);; biological process: reproduction (GO:0000003);; biol…
ENSMUSG00000057322	Rpl38	375.113	4836	448.557	6293	512.914	6861	113.534	1680	92.3292	1452	139.41	1774	6.78707e-19	-1.82524	down	--	--	Biological Process: skeletal system development (GO:0001501);; Biological Process: ossification (GO:0001503);; Molecular Function: RNA binding (GO:0003723);; Molecular Function: structural constituent of ribosome (GO:0003735);; Cellular Component: focal adhesion (GO:0005925);; Biological Process: regulation of translation (GO:0006417);; Biological Process: sensory perception of sound (GO:0007605)…	K02923|2.02462e-24|mmu:67671|K02923 large subunit ribosomal protein L38e | (RefSeq) Rpl38, 0610025G13Rik, Rbt, Ts, Tss; ribosomal protein L38	Ribosome (ko03010)	[J]	Translation, ribosomal structure and biogenesis	Ribosomal L38e protein family	60S ribosomal protein L38 OS=Mus musculus OX=10090 GN=Rpl38 PE=1 SV=3	--	--	60S ribosomal protein L38 isoform X1 [Heterocephalus glaber]	biological process: multicellular organismal process (GO:0032501);; biological process: developmental process (GO:0032502);; biological process: single-organism process (GO:0044699);; molecular function: binding (GO:0005488);; molecular function: structural molecule activity (GO:0005198);; cellular component: cell junction (GO:0030054);; biological process: biological regulation (GO:0065007);; ce…
ENSMUSG00000030256	Bhlhe41	3.81316	818	2.25268	527	11.0123	2331	1.45301	349	1.84272	469	1.66668	342	0.0118532	-1.42718	down	--	--	--	K03730|0|mmu:79362|K03730 class B basic helix-loop-helix protein 3 | (RefSeq) Bhlhe41, 6430520M22Rik, Bhlhb2l, Bhlhb3, DEC2, Sharp1; basic helix-loop-helix family, member e41	Circadian rhythm (ko04710)	[K]	Transcription	Helix-loop-helix DNA-binding domain;; Hairy Orange	Class E basic helix-loop-helix protein 41 OS=Mus musculus OX=10090 GN=Bhlhe41 PE=1 SV=1	K	Transcription	class E basic helix-loop-helix protein 41 isoform 1 [Mus musculus]	--
ENSMUSG00000044424	Gm9493	27.4588	556	54.7206	1207	61.4051	1282	8.22632	190	9.56924	235	10.0945	201	9.05809e-10	-2.12906	down	--	--	Biological Process: neural tube closure (GO:0001843);; Molecular Function: structural constituent of ribosome (GO:0003735);; Cellular Component: nucleolus (GO:0005730);; Cellular Component: microtubule organizing center (GO:0005815);; Cellular Component: focal adhesion (GO:0005925);; Biological Process: rRNA processing (GO:0006364);; Biological Process: translation (GO:0006412);; Molecular Functi…	K02993|2.39357e-131|tup:102496127|K02993 small subunit ribosomal protein S7e | (RefSeq) RPS7; ribosomal protein S7	Ribosome (ko03010)	[J]	Translation, ribosomal structure and biogenesis	Ribosomal protein S7e	40S ribosomal protein S7 OS=Rattus norvegicus OX=10116 GN=Rps7 PE=1 SV=1	J	Translation, ribosomal structure and biogenesis	mCG19129, partial [Mus musculus]	biological process: multicellular organismal process (GO:0032501);; biological process: developmental process (GO:0032502);; biological process: single-organism process (GO:0044699);; molecular function: structural molecule activity (GO:0005198);; cellular component: cell (GO:0005623);; cellular component: organelle (GO:0043226);; cellular component: organelle part (GO:0044422);; cellular compone…
Mus_musculus_newGene_16704	--	2.47229	508	17.4602	2159	22.9999	2178	5.87753	620	4.91843	703	4.53344	533	0.0262793	-1.18645	down	--	--	Biological Process: behavioral fear response (GO:0001662);; Cellular Component: ruffle (GO:0001726);; Biological Process: receptor recycling (GO:0001881);; Molecular Function: protease binding (GO:0002020);; Molecular Function: diacylglycerol cholinephosphotransferase activity (GO:0004142);; Molecular Function: GTPase activator activity (GO:0005096);; Molecular Function: death receptor binding (G…	--	--	--	--	--	--	--	--	uncharacterized protein LOC110313408 [Mus pahari]	biological process: behavior (GO:0007610);; biological process: multicellular organismal process (GO:0032501);; biological process: single-organism process (GO:0044699);; biological process: response to stimulus (GO:0050896);; cellular component: cell (GO:0005623);; cellular component: cell part (GO:0044464);; biological process: metabolic process (GO:0008152);; biological process: cellular proce…
ENSMUSG00000063849	Ppcdc	10.5098	757	17.722	1397	22.0351	1760	5.92321	527	6.87262	591	8.72785	602	0.00168526	-1.10234	down	[H]	Coenzyme transport and metabolism	Molecular Function: phosphopantothenoylcysteine decarboxylase activity (GO:0004633);; Biological Process: coenzyme A biosynthetic process (GO:0015937);; Molecular Function: identical protein binding (GO:0042802);;	K01598|1.27246e-47|mmu:66812|K01598 phosphopantothenoylcysteine decarboxylase [EC:4.1.1.36] | (RefSeq) Ppcdc, 1810057I13Rik, 8430432M10Rik; phosphopantothenoylcysteine decarboxylase	Pantothenate and CoA biosynthesis (ko00770)	[PD]	Inorganic ion transport and metabolism;; Cell cycle control, cell division, chromosome partitioning	Flavoprotein	Phosphopantothenoylcysteine decarboxylase OS=Mus musculus OX=10090 GN=Ppcdc PE=1 SV=1	H	Coenzyme transport and metabolism	phosphopantothenoylcysteine decarboxylase isoform c [Mus musculus]	molecular function: catalytic activity (GO:0003824);; biological process: metabolic process (GO:0008152);; biological process: cellular process (GO:0009987);; biological process: single-organism process (GO:0044699);; molecular function: binding (GO:0005488)
ENSMUSG00000029502	Golga3	4.43613	1261	4.93656	1369	5.09687	1474	10.2821	3087	10.7534	3371	9.21976	2308	8.81405e-08	1.06314	up	--	--	Cellular Component: nucleoplasm (GO:0005654);; Cellular Component: nucleolus (GO:0005730);; Cellular Component: endoplasmic reticulum-Golgi intermediate compartment (GO:0005793);; Cellular Component: cytosol (GO:0005829);; Cellular Component: adherens junction (GO:0005913);; Biological Process: multicellular organism development (GO:0007275);; Biological Process: spermatogenesis (GO:0007283);; Ce…	--	--	--	--	--	Golgin subfamily A member 3 OS=Mus musculus OX=10090 GN=Golga3 PE=1 SV=3	S	Function unknown	golgi autoantigen, golgin subfamily a, 3, isoform CRA_b, partial [Mus musculus]	cellular component: cell (GO:0005623);; cellular component: organelle (GO:0043226);; cellular component: organelle part (GO:0044422);; cellular component: cell part (GO:0044464);; cellular component: cell junction (GO:0030054);; biological process: multicellular organismal process (GO:0032501);; biological process: developmental process (GO:0032502);; biological process: single-organism process (…
ENSMUSG00000051037	Zfp455	1.48449	141	1.47855	153	2.52371	246	0.744816	81	0.538882	62	0.78152	73	0.0046711	-1.21173	down	--	--	Molecular Function: DNA-binding transcription factor activity (GO:0003700);; Molecular Function: binding (GO:0005488);; Biological Process: regulation of transcription, DNA-templated (GO:0006355);;	K09228|0|mmu:218311|K09228 KRAB domain-containing zinc finger protein | (RefSeq) Zfp455, 3732412P20Rik, Rslcan-10; zinc finger protein 455	Herpes simplex virus 1 infection (ko05168)	[R]	General function prediction only	Zinc-finger double domain;; Zinc finger, C2H2 type;; C2H2-type zinc finger;; KRAB box;; zinc-finger C2H2-type;; C2H2-type zinc finger;; Zinc-finger double-stranded RNA-binding	Zinc finger protein 58 OS=Mus musculus OX=10090 GN=Zfp58 PE=2 SV=2	S	Function unknown	zinc finger protein 455 [Mus musculus]	biological process: biological regulation (GO:0065007);; molecular function: nucleic acid binding transcription factor activity (GO:0001071);; molecular function: binding (GO:0005488)
ENSMUSG00000039519	Cyp7b1	3.91605	297	2.72182	225	2.40054	188	0.67724	59	0.341035	32	1.6513	123	0.0251311	-1.42038	down	[QV]	Secondary metabolites biosynthesis, transport and catabolism;; Defense mechanisms	Molecular Function: iron ion binding (GO:0005506);; Cellular Component: endoplasmic reticulum membrane (GO:0005789);; Biological Process: bile acid biosynthetic process (GO:0006699);; Biological Process: digestion (GO:0007586);; Biological Process: memory (GO:0007613);; Biological Process: circadian rhythm (GO:0007623);; Biological Process: cholesterol metabolic process (GO:0008203);; Molecular F…	K07430|0|mmu:13123|K07430 25/26-hydroxycholesterol 7alpha-hydroxylase [EC:1.14.14.29] | (RefSeq) Cyp7b1, AW261589, D3Ertd552e, hct-1; cytochrome P450, family 7, subfamily b, polypeptide 1	Primary bile acid biosynthesis (ko00120);; Steroid hormone biosynthesis (ko00140)	[Q]	Secondary metabolites biosynthesis, transport and catabolism	Cytochrome P450	25-hydroxycholesterol 7-alpha-hydroxylase OS=Mus musculus OX=10090 GN=Cyp7b1 PE=1 SV=2	Q	Secondary metabolites biosynthesis, transport and catabolism	unnamed protein product [Mus musculus]	molecular function: binding (GO:0005488);; cellular component: cell (GO:0005623);; cellular component: membrane (GO:0016020);; cellular component: organelle (GO:0043226);; cellular component: organelle part (GO:0044422);; cellular component: membrane part (GO:0044425);; cellular component: cell part (GO:0044464);; biological process: metabolic process (GO:0008152);; biological process: cellular p…
ENSMUSG00000032462	Pik3cb	3.55554	806	5.50481	1303	3.57883	836	11.9642	2922	12.067	3094	9.09977	1953	3.86783e-06	1.37483	up	--	--	--	K00922|0|mmu:74769|K00922 phosphatidylinositol-4,5-bisphosphate 3-kinase catalytic subunit alpha/beta/delta [EC:2.7.1.153] | (RefSeq) Pik3cb, 1110001J02Rik, AI447572, p110beta; phosphatidylinositol-4,5-bisphosphate 3-kinase catalytic subunit beta	Inositol phosphate metabolism (ko00562);; EGFR tyrosine kinase inhibitor resistance (ko01521);; Endocrine resistance (ko01522);; Platinum drug resistance (ko01524);; ErbB signaling pathway (ko04012);; Ras signaling pathway (ko04014);; Rap1 signaling pathway (ko04015);; cAMP signaling pathway (ko04024);; Chemokine signaling pathway (ko04062);; HIF-1 signaling pathway (ko04066);; FoxO signaling pat…	[T]	Signal transduction mechanisms	Phosphoinositide 3-kinase family, accessory domain (PIK domain);; Phosphatidylinositol 3- and 4-kinase;; PI3-kinase family, p85-binding domain;; PI3-kinase family, ras-binding domain;; Phosphoinositide 3-kinase C2	Phosphatidylinositol 4,5-bisphosphate 3-kinase catalytic subunit beta isoform OS=Mus musculus OX=10090 GN=Pik3cb PE=1 SV=2	BDLTU	Chromatin structure and dynamics;; Cell cycle control, cell division, chromosome partitioning;; Replication, recombination and repair;; Signal transduction mechanisms;; Intracellular trafficking, secretion, and vesicular transport	phosphatidylinositol 4,5-bisphosphate 3-kinase catalytic subunit beta isoform [Mus musculus]	--
ENSMUSG00000041453	Rpl21	60.7135	3380	81.2569	5643	94.2961	5154	17.3356	1047	16.2067	982	21.4711	1111	1.29865e-20	-2.10423	down	[J]	Translation, ribosomal structure and biogenesis	Molecular Function: structural constituent of ribosome (GO:0003735);; Molecular Function: protein binding (GO:0005515);; Cellular Component: nucleolus (GO:0005730);; Biological Process: translation (GO:0006412);; Cellular Component: membrane (GO:0016020);; Molecular Function: hydrolase activity (GO:0016787);; Cellular Component: cytosolic large ribosomal subunit (GO:0022625);; Molecular Function:…	K02889|7.01976e-108|myb:102263018|K02889 large subunit ribosomal protein L21e | (RefSeq) 60S ribosomal protein L21	Ribosome (ko03010)	[J]	Translation, ribosomal structure and biogenesis	Ribosomal protein L21e	60S ribosomal protein L21 OS=Chinchilla lanigera OX=34839 GN=RPL21 PE=2 SV=3	J	Translation, ribosomal structure and biogenesis	60S ribosomal protein L21 [Mus musculus]	molecular function: structural molecule activity (GO:0005198);; molecular function: binding (GO:0005488);; cellular component: cell (GO:0005623);; cellular component: organelle (GO:0043226);; cellular component: organelle part (GO:0044422);; cellular component: cell part (GO:0044464);; biological process: metabolic process (GO:0008152);; biological process: cellular process (GO:0009987);; cellula…
ENSMUSG00000027955	Fam198b	3.05037	707	5.0057	1230	3.00193	718	10.9757	2754	11.5713	3154	6.3053	1403	0.00074229	1.35131	up	--	--	Cellular Component: Golgi membrane (GO:0000139);; Cellular Component: integral component of membrane (GO:0016021);;	--	--	--	--	FAM198 protein	Protein FAM198B OS=Mus musculus OX=10090 GN=Fam198b PE=2 SV=1	U	Intracellular trafficking, secretion, and vesicular transport	protein FAM198B [Mus musculus]	cellular component: cell (GO:0005623);; cellular component: membrane (GO:0016020);; cellular component: organelle (GO:0043226);; cellular component: organelle part (GO:0044422);; cellular component: cell part (GO:0044464);; cellular component: membrane part (GO:0044425)
ENSMUSG00000000486	2022-09-01	5.02736	262	54.5876	3049	82.2969	4339	6.01054	336	4.4067	267	8.35669	418	0.0018298	-2.13767	down	--	--	Molecular Function: GTP binding (GO:0005525);; Cellular Component: cytoplasm (GO:0005737);; Cellular Component: microtubule organizing center (GO:0005815);; Biological Process: spindle assembly involved in female meiosis (GO:0007056);; Cellular Component: midbody (GO:0030496);; Molecular Function: identical protein binding (GO:0042802);; Biological Process: cell division (GO:0051301);; Biological…	K13737|0|mmu:54204|K13737 septin 1 | (RefSeq) Septin1, Diff6, Pnutl3, Sept1; septin 1	Bacterial invasion of epithelial cells (ko05100)	[DZU]	Cell cycle control, cell division, chromosome partitioning;; Cytoskeleton;; Intracellular trafficking, secretion, and vesicular transport	Septin;; 50S ribosome-binding GTPase;; RsgA GTPase;; Elongation factor Tu GTP binding domain	Septin-1 OS=Mus musculus OX=10090 GN=Sept1 PE=1 SV=2	DZ	Cell cycle control, cell division, chromosome partitioning;; Cytoskeleton	septin-1 [Mus musculus]	molecular function: binding (GO:0005488);; cellular component: cell (GO:0005623);; cellular component: cell part (GO:0044464);; cellular component: organelle (GO:0043226);; cellular component: organelle part (GO:0044422);; biological process: reproduction (GO:0000003);; biological process: cellular process (GO:0009987);; biological process: reproductive process (GO:0022414);; biological process: …
ENSMUSG00000051341	Zfp52	1.82271	202	4.22279	498	6.91178	789	1.37076	173	1.56991	211	1.72241	174	0.0183684	-1.22768	down	[R]	General function prediction only	Molecular Function: nucleic acid binding (GO:0003676);; Molecular Function: DNA-binding transcription factor activity (GO:0003700);; Cellular Component: intracellular (GO:0005622);; Biological Process: regulation of transcription, DNA-templated (GO:0006355);; Molecular Function: metal ion binding (GO:0046872);;	K09228|0|mmu:22710|K09228 KRAB domain-containing zinc finger protein | (RefSeq) Zfp52, KRAB11, Zfp-52, Zfp76, mszf23-2, mszf24, mszf34, mszf75, zfec29; zinc finger protein 52	Herpes simplex virus 1 infection (ko05168)	[R]	General function prediction only	Zinc-finger double domain;; Zinc finger, C2H2 type;; C2H2-type zinc finger;; KRAB box;; C2H2-type zinc finger;; Zinc ribbon domain;; C2H2-type zinc-finger domain;; Baculovirus P24 capsid protein	Zinc finger protein 184 OS=Mus musculus OX=10090 GN=Zfp184 PE=2 SV=1	S	Function unknown	zinc finger protein 52 [Mus musculus]	molecular function: binding (GO:0005488);; biological process: biological regulation (GO:0065007);; molecular function: nucleic acid binding transcription factor activity (GO:0001071);; cellular component: cell (GO:0005623);; cellular component: cell part (GO:0044464)
ENSMUSG00000044447	Dock5	1.10795	387	1.65885	632	1.39921	504	3.6355	1446	4.01169	1696	2.899	994	1.77836e-06	1.38447	up	--	--	Molecular Function: guanyl-nucleotide exchange factor activity (GO:0005085);; Cellular Component: cytoplasm (GO:0005737);; Cellular Component: plasma membrane (GO:0005886);; Biological Process: small GTPase mediated signal transduction (GO:0007264);; Biological Process: positive regulation of epithelial cell migration (GO:0010634);; Biological Process: positive regulation of GTPase activity (GO:0…	K17707|0|mmu:68813|K17707 dedicator of cytokinesis protein 5 | (RefSeq) Dock5, 1110060D06Rik, AI666732, AI956923, BC016533, E130320D18, lr2, rlc; dedicator of cytokinesis 5	--	[T]	Signal transduction mechanisms	DOCK N-terminus;; Dock homology region 2;; C2 domain in Dock180 and Zizimin proteins;; SH3 domain;; Variant SH3 domain;; Variant SH3 domain	Dedicator of cytokinesis protein 5 OS=Mus musculus OX=10090 GN=Dock5 PE=1 SV=2	S	Function unknown	dedicator of cytokinesis protein 5 [Mus musculus]	biological process: biological regulation (GO:0065007);; molecular function: molecular function regulator (GO:0098772);; cellular component: cell (GO:0005623);; cellular component: cell part (GO:0044464);; cellular component: membrane (GO:0016020);; biological process: cellular process (GO:0009987);; biological process: signaling (GO:0023052);; biological process: single-organism process (GO:0044…
Mus_musculus_newGene_12845	--	2.25107	61	35.3429	1029	18.1065	499	1.89603	58	1.63953	53	1.75026	46	0.000643132	-2.39065	down	--	--	Molecular Function: four-way junction DNA binding (GO:0000400);; Cellular Component: nuclear chromatin (GO:0000790);; Cellular Component: condensed chromosome (GO:0000793);; Molecular Function: cis-regulatory region sequence-specific DNA binding (GO:0001158);; Biological Process: positive regulation of endothelial cell proliferation (GO:0001938);; Biological Process: inflammatory response to anti…	K11295|1.4831e-101|mmu:97165|K11295 high mobility group protein B2 | (RefSeq) Hmgb2, C80539, HMG-2, Hmg2; high mobility group box 2	--	[R]	General function prediction only	HMG (high mobility group) box;; HMG-box domain	High mobility group protein B2 OS=Mus musculus OX=10090 GN=Hmgb2 PE=1 SV=3	B	Chromatin structure and dynamics	high mobility group protein B2 [Mus musculus]	molecular function: binding (GO:0005488);; cellular component: cell (GO:0005623);; cellular component: membrane-enclosed lumen (GO:0031974);; cellular component: organelle (GO:0043226);; cellular component: organelle part (GO:0044422);; cellular component: cell part (GO:0044464);; biological process: biological regulation (GO:0065007);; biological process: immune system process (GO:0002376);; bio…
ENSMUSG00000027253	Lrp4	0.254753	71	0.360666	109	0.549957	158	0.586721	186	0.785508	264	1.00819	275	0.0214308	1.03134	up	[G]	Carbohydrate transport and metabolism	--	K20051|0|mmu:228357|K20051 low-density lipoprotein receptor-related protein 4 | (RefSeq) Lrp4, 6430526J12Rik, D230026E03, Megf7, mdig; low density lipoprotein receptor-related protein 4	--	[T]	Signal transduction mechanisms	Low-density lipoprotein receptor repeat class B;; Low-density lipoprotein receptor domain class A;; Coagulation Factor Xa inhibitory site;; SMP-30/Gluconolaconase/LRE-like region;; Domain of unknown function (DUF5050);; Complement Clr-like EGF-like;; Calcium-binding EGF domain	Low-density lipoprotein receptor-related protein 4 OS=Mus musculus OX=10090 GN=Lrp4 PE=1 SV=3	U	Intracellular trafficking, secretion, and vesicular transport	low-density lipoprotein receptor-related protein 4 isoform 1 precursor [Mus musculus]	--
ENSMUSG00000112129	Pbld1	6.37524	497	2.78096	213	2.01263	149	0.942138	61	0.647136	49	2.1211	129	0.0270183	-1.49298	down	[R]	General function prediction only	Cellular Component: cytoplasm (GO:0005737);; Biological Process: biosynthetic process (GO:0009058);; Biological Process: negative regulation of epithelial cell migration (GO:0010633);; Biological Process: negative regulation of epithelial to mesenchymal transition (GO:0010719);; Molecular Function: isomerase activity (GO:0016853);; Biological Process: maintenance of gastrointestinal epithelium (G…	--	--	[R]	General function prediction only	Phenazine biosynthesis-like protein	Phenazine biosynthesis-like domain-containing protein 1 OS=Mus musculus OX=10090 GN=Pbld1 PE=1 SV=2	S	Function unknown	PREDICTED: phenazine biosynthesis-like domain-containing protein 1 isoform X1 [Mus musculus]	cellular component: cell (GO:0005623);; cellular component: cell part (GO:0044464);; biological process: metabolic process (GO:0008152);; biological process: biological regulation (GO:0065007);; molecular function: catalytic activity (GO:0003824);; biological process: multicellular organismal process (GO:0032501);; biological process: single-organism process (GO:0044699);; molecular function: bin…
ENSMUSG00000066735	Vkorc1l1	11.705	883	11.0811	1825	9.01424	853	18.1018	2960	16.757	2945	15.833	2254	0.00267485	1.13214	up	--	--	Cellular Component: endoplasmic reticulum membrane (GO:0005789);; Cellular Component: integral component of membrane (GO:0016021);; Biological Process: peptidyl-glutamic acid carboxylation (GO:0017187);; Biological Process: cellular response to oxidative stress (GO:0034599);; Biological Process: vitamin K metabolic process (GO:0042373);; Molecular Function: vitamin-K-epoxide reductase (warfarin-s…	K05357|1.19694e-60|ptr:472396|K05357 vitamin-K-epoxide reductase (warfarin-sensitive) [EC:1.17.4.4] | (RefSeq) VKORC1L1; vitamin K epoxide reductase complex subunit 1-like protein 1 isoform X1	Ubiquinone and other terpenoid-quinone biosynthesis (ko00130)	[O]	Posttranslational modification, protein turnover, chaperones	Vitamin K epoxide reductase family	Vitamin K epoxide reductase complex subunit 1-like protein 1 OS=Rattus norvegicus OX=10116 GN=Vkorc1l1 PE=1 SV=1	O	Posttranslational modification, protein turnover, chaperones	vitamin K epoxide reductase complex subunit 1-like protein 1 isoform 2 [Mus musculus]	cellular component: cell (GO:0005623);; cellular component: membrane (GO:0016020);; cellular component: organelle (GO:0043226);; cellular component: organelle part (GO:0044422);; cellular component: membrane part (GO:0044425);; cellular component: cell part (GO:0044464);; biological process: metabolic process (GO:0008152);; biological process: cellular process (GO:0009987);; biological process: r…
Mus_musculus_newGene_21874	--	0.158822	18	0.252782	30	0.326205	37	1.2177	91	1.50815	99	0.872615	73	0.00293506	1.46624	up	--	--	--	--	--	--	--	--	E3 ubiquitin-protein ligase NEDD4 OS=Mus musculus OX=10090 GN=Nedd4 PE=1 SV=3	S	Function unknown	mCG1045525, partial [Mus musculus]	--
ENSMUSG00000033107	Rnf125	3.51167	173	3.24818	171	1.99854	101	16.0702	883	13.7875	802	15.2077	720	3.85613e-11	2.27337	up	--	--	Cellular Component: Golgi membrane (GO:0000139);; Biological Process: protein polyubiquitination (GO:0000209);; Biological Process: adaptive immune response (GO:0002250);; Molecular Function: zinc ion binding (GO:0008270);; Molecular Function: ligase activity (GO:0016874);; Molecular Function: ubiquitin conjugating enzyme binding (GO:0031624);; Biological Process: positive regulation of proteasom…	K12170|2.50069e-134|rno:361296|K12170 E3 ubiquitin-protein ligase RNF125 [EC:2.3.2.27] | (RefSeq) Rnf125; ring finger protein 125	RIG-I-like receptor signaling pathway (ko04622)	--	--	RING-type zinc-finger;; zinc finger of C3HC4-type, RING;; Zinc finger, C3HC4 type (RING finger);; Drought induced 19 protein (Di19), zinc-binding;; Zinc finger, C3HC4 type (RING finger);; Ring finger domain;; Zinc finger, C3HC4 type (RING finger);; zinc-RING finger domain	E3 ubiquitin-protein ligase RNF125 OS=Mus musculus OX=10090 GN=Rnf125 PE=2 SV=3	O	Posttranslational modification, protein turnover, chaperones	PREDICTED: E3 ubiquitin-protein ligase RNF125 isoform X1 [Mus musculus]	cellular component: cell (GO:0005623);; cellular component: membrane (GO:0016020);; cellular component: organelle (GO:0043226);; cellular component: organelle part (GO:0044422);; cellular component: cell part (GO:0044464);; biological process: metabolic process (GO:0008152);; biological process: cellular process (GO:0009987);; biological process: immune system process (GO:0002376);; biological pr…
ENSMUSG00000021706	Zfyve16	2.41987	521	3.00556	705	3.13305	695	5.68973	1394	5.74035	1494	5.00221	1056	1.94287e-06	1.01424	up	--	--	Molecular Function: 1-phosphatidylinositol binding (GO:0005545);; Molecular Function: phosphatidylinositol-3,4,5-trisphosphate binding (GO:0005547);; Cellular Component: early endosome (GO:0005769);; Biological Process: protein targeting to lysosome (GO:0006622);; Molecular Function: obsolete protein transporter activity (GO:0008565);; Cellular Component: membrane (GO:0016020);; Biological Proces…	K04679|0|mmu:218441|K04679 MAD, mothers against decapentaplegic interacting protein | (RefSeq) Zfyve16, AI035632, B130024H06Rik, B130031L15, mKIAA0305; zinc finger, FYVE domain containing 16	Endocytosis (ko04144);; TGF-beta signaling pathway (ko04350)	[V]	Defense mechanisms	Domain of unknown function (DUF3480);; FYVE zinc finger	Zinc finger FYVE domain-containing protein 16 OS=Mus musculus OX=10090 GN=Zfyve16 PE=1 SV=2	S	Function unknown	mKIAA0305 protein, partial [Mus musculus]	molecular function: binding (GO:0005488);; cellular component: cell (GO:0005623);; cellular component: organelle (GO:0043226);; cellular component: cell part (GO:0044464);; biological process: localization (GO:0051179);; molecular function: transporter activity (GO:0005215);; cellular component: membrane (GO:0016020)
Mus_musculus_newGene_1642	--	2.05152	124	2.22116	125	2.76364	126	0.657546	45	0.508429	38	0.646355	35	6.42404e-05	-1.56464	down	--	--	Molecular Function: protease binding (GO:0002020);; Molecular Function: death receptor binding (GO:0005123);; Biological Process: skeletal muscle tissue development (GO:0007519);; Biological Process: negative regulation of cardiac muscle cell apoptotic process (GO:0010667);; Biological Process: positive regulation of neuron projection development (GO:0010976);; Biological Process: skeletal muscle…	--	--	--	--	--	--	--	--	PREDICTED: sterile alpha motif domain-containing protein 15 isoform X1 [Mus musculus]	molecular function: binding (GO:0005488);; biological process: developmental process (GO:0032502);; biological process: biological regulation (GO:0065007);; biological process: cellular process (GO:0009987);; biological process: multicellular organismal process (GO:0032501);; biological process: single-organism process (GO:0044699);; biological process: response to stimulus (GO:0050896);; biologi…
ENSMUSG00000033955	Tnks1bp1	15.3246	2836	14.1161	2797	13.6394	2809	24.5257	5568	25.5487	6177	28.195	5553	2.66019e-10	1.01003	up	--	--	Cellular Component: nucleoplasm (GO:0005654);; Cellular Component: chromosome (GO:0005694);; Cellular Component: cytoplasm (GO:0005737);; Cellular Component: cytoskeleton (GO:0005856);; Cellular Component: plasma membrane (GO:0005886);; Cellular Component: adherens junction (GO:0005913);; Cellular Component: CCR4-NOT complex (GO:0030014);; Biological Process: cell-cell adhesion (GO:0098609);; Mol…	--	--	--	--	Tankyrase binding protein C terminal domain	182 kDa tankyrase-1-binding protein OS=Mus musculus OX=10090 GN=Tnks1bp1 PE=1 SV=2	S	Function unknown	182 kDa tankyrase-1-binding protein [Mus musculus]	cellular component: cell (GO:0005623);; cellular component: organelle (GO:0043226);; cellular component: organelle part (GO:0044422);; cellular component: cell part (GO:0044464);; cellular component: membrane (GO:0016020);; cellular component: cell junction (GO:0030054);; cellular component: macromolecular complex (GO:0032991);; biological process: biological adhesion (GO:0022610);; molecular fun…
ENSMUSG00000020150	Gamt	17.1126	591	20.2223	762	8.67113	309	35.206	1384	39.3599	1644	29.8461	1013	0.00898184	1.15548	up	[R]	General function prediction only	--	K00542|5.39129e-159|mmu:14431|K00542 guanidinoacetate N-methyltransferase [EC:2.1.1.2] | (RefSeq) Gamt, AA571402, Spintz1; guanidinoacetate methyltransferase	Glycine, serine and threonine metabolism (ko00260);; Arginine and proline metabolism (ko00330)	[E]	Amino acid transport and metabolism	--	Guanidinoacetate N-methyltransferase OS=Mus musculus OX=10090 GN=Gamt PE=1 SV=1	E	Amino acid transport and metabolism	guanidinoacetate N-methyltransferase [Mus caroli]	--
ENSMUSG00000040331	Nsmce4a	31.29	1567	34.0561	1854	37.8907	1955	12.3096	701	12.6158	766	20.0973	984	1.84533e-05	-1.09432	down	--	--	Cellular Component: nucleus (GO:0005634);; Biological Process: DNA repair (GO:0006281);; Cellular Component: Smc5-Smc6 complex (GO:0030915);; Biological Process: positive regulation of response to DNA damage stimulus (GO:2001022);;	K22825|0|mmu:67872|K22825 non-structural maintenance of chromosomes element 4 | (RefSeq) Nsmce4a, 2410003A14Rik; NSE4 homolog A, SMC5-SMC6 complex component	--	[S]	Function unknown	Nse4 C-terminal;; Binding domain of Nse4/EID3 to Nse3-MAGE	EP300-interacting inhibitor of differentiation 3 OS=Rattus norvegicus OX=10116 GN=Eid3 PE=2 SV=2	S	Function unknown	non-structural maintenance of chromosomes element 4 homolog A [Mus caroli]	cellular component: cell (GO:0005623);; cellular component: organelle (GO:0043226);; cellular component: cell part (GO:0044464);; biological process: metabolic process (GO:0008152);; biological process: cellular process (GO:0009987);; biological process: response to stimulus (GO:0050896);; cellular component: macromolecular complex (GO:0032991);; cellular component: organelle part (GO:0044422);; …
ENSMUSG00000025925	Terf1	4.19308	324	8.82926	656	7.30823	598	2.58838	219	2.80967	253	3.62323	269	0.00444078	-1.01286	down	--	--	Biological Process: G2/M transition of mitotic cell cycle (GO:0000086);; Biological Process: leptotene (GO:0000237);; Molecular Function: double-stranded telomeric DNA binding (GO:0003691);; Molecular Function: telomerase activity (GO:0003720);; Cellular Component: nucleolus (GO:0005730);; Cellular Component: cytoplasm (GO:0005737);; Cellular Component: spindle (GO:0005819);; Biological Process: …	K11110|0|mmu:21749|K11110 telomeric repeat-binding factor 1 | (RefSeq) Terf1, Pin2, Trbf1, Trf1; telomeric repeat binding factor 1	--	--	--	Telomere repeat binding factor (TRF);; Myb-like DNA-binding domain;; Myb-like DNA-binding domain	Telomeric repeat-binding factor 1 OS=Mus musculus OX=10090 GN=Terf1 PE=1 SV=1	K	Transcription	telomeric repeat-binding factor 1 isoform 1 [Mus musculus]	biological process: cellular process (GO:0009987);; biological process: single-organism process (GO:0044699);; biological process: biological phase (GO:0044848);; molecular function: binding (GO:0005488);; biological process: metabolic process (GO:0008152);; molecular function: catalytic activity (GO:0003824);; cellular component: cell (GO:0005623);; cellular component: organelle (GO:0043226);; c…
ENSMUSG00000028495	Rps6	870.474	26716	1268.75	42429	1507.14	47703	365.271	12770	341.699	12694	471.363	14195	4.60832e-10	-1.49831	down	[J]	Translation, ribosomal structure and biogenesis	Biological Process: ribosomal small subunit assembly (GO:0000028);; Biological Process: G1/S transition of mitotic cell cycle (GO:0000082);; Biological Process: nuclear-transcribed mRNA catabolic process, nonsense-mediated decay (GO:0000184);; Biological Process: placenta development (GO:0001890);; Biological Process: T cell proliferation involved in immune response (GO:0002309);; Molecular Funct…	K02991|4.53739e-154|fca:101098495|K02991 small subunit ribosomal protein S6e | (RefSeq) RPS6; 40S ribosomal protein S6	EGFR tyrosine kinase inhibitor resistance (ko01521);; Ribosome (ko03010);; HIF-1 signaling pathway (ko04066);; mTOR signaling pathway (ko04150);; PI3K-Akt signaling pathway (ko04151);; Apelin signaling pathway (ko04371);; Thermogenesis (ko04714);; Insulin signaling pathway (ko04910);; Proteoglycans in cancer (ko05205)	[J]	Translation, ribosomal structure and biogenesis	Ribosomal protein S6e	40S ribosomal protein S6 OS=Rattus norvegicus OX=10116 GN=Rps6 PE=1 SV=1	J	Translation, ribosomal structure and biogenesis	40S ribosomal protein S6 [Mus musculus]	biological process: cellular process (GO:0009987);; biological process: cellular component organization or biogenesis (GO:0071840);; biological process: single-organism process (GO:0044699);; biological process: metabolic process (GO:0008152);; biological process: biological regulation (GO:0065007);; biological process: reproduction (GO:0000003);; biological process: reproductive process (GO:0022…
Mus_musculus_newGene_18344	--	6.55241	224	9.71564	382	11.4628	403	3.31969	129	3.4309	142	5.89629	198	0.013258	-1.00837	down	[J]	Translation, ribosomal structure and biogenesis	Biological Process: cytoplasmic translation (GO:0002181);; Molecular Function: structural constituent of ribosome (GO:0003735);; Cellular Component: nucleus (GO:0005634);; Cellular Component: focal adhesion (GO:0005925);; Biological Process: lactation (GO:0007595);; Biological Process: response to selenium ion (GO:0010269);; Cellular Component: membrane (GO:0016020);; Cellular Component: cytosoli…	K02941|5.22041e-171|mmu:11837|K02941 large subunit ribosomal protein LP0 | (RefSeq) Rplp0, 36B4, Arbp, L10E; ribosomal protein, large, P0	Ribosome (ko03010)	[J]	Translation, ribosomal structure and biogenesis	Ribosomal protein L10	60S acidic ribosomal protein P0 OS=Mus musculus OX=10090 GN=Rplp0 PE=1 SV=3	J	Translation, ribosomal structure and biogenesis	60S acidic ribosomal protein P0, partial [Microtus pennsylvanicus]	biological process: metabolic process (GO:0008152);; biological process: cellular process (GO:0009987);; molecular function: structural molecule activity (GO:0005198);; cellular component: cell (GO:0005623);; cellular component: organelle (GO:0043226);; cellular component: cell part (GO:0044464);; cellular component: cell junction (GO:0030054);; biological process: single-organism process (GO:004…
ENSMUSG00000027239	Mdk	11.653	323	9.9133	293	10.2405	286	2.1825	68	2.79067	93	7.40883	204	0.0474965	-1.1266	down	--	--	--	K06828|2.02078e-56|rno:81517|K06828 midkine | (RefSeq) Mdk; midkine	--	--	--	PTN/MK heparin-binding protein family, N-terminal domain;; PTN/MK heparin-binding protein family, C-terminal domain	Midkine OS=Rattus norvegicus OX=10116 GN=Mdk PE=2 SV=1	U	Intracellular trafficking, secretion, and vesicular transport	midkine isoform X1 [Mus pahari]	--
ENSMUSG00000029363	Rfc5	2.90003	284	6.29018	667	7.91699	796	2.37606	258	2.4387	286	2.75448	260	0.0206516	-1.008	down	[L]	Replication, recombination and repair	Molecular Function: DNA clamp loader activity (GO:0003689);; Molecular Function: ATP binding (GO:0005524);; Cellular Component: nucleus (GO:0005634);; Cellular Component: DNA replication factor C complex (GO:0005663);; Molecular Function: enzyme binding (GO:0019899);; Cellular Component: Ctf18 RFC-like complex (GO:0031390);; Molecular Function: single-stranded DNA helicase activity (GO:0043142);;…	K10756|0|mmu:72151|K10756 replication factor C subunit 3/5 | (RefSeq) Rfc5, 2610020K06Rik, 2610209F07Rik, 36.5kDa, 36kDa, Recc5; replication factor C (activator 1) 5	DNA replication (ko03030);; Nucleotide excision repair (ko03420);; Mismatch repair (ko03430)	[L]	Replication, recombination and repair	Replication factor C C-terminal domain;; ATPase family associated with various cellular activities (AAA);; DNA polymerase III, delta subunit;; Rad17 cell cycle checkpoint protein;; AAA domain;; Holliday junction DNA helicase ruvB N-terminus	Replication factor C subunit 5 OS=Mus musculus OX=10090 GN=Rfc5 PE=1 SV=1	L	Replication, recombination and repair	replication factor C subunit 5 [Mus musculus]	molecular function: catalytic activity (GO:0003824);; molecular function: binding (GO:0005488);; cellular component: cell (GO:0005623);; cellular component: organelle (GO:0043226);; cellular component: cell part (GO:0044464);; cellular component: macromolecular complex (GO:0032991);; cellular component: organelle part (GO:0044422);; biological process: biological regulation (GO:0065007)
ENSMUSG00000058571	Gpc6	0.083933	11	0.091932	13	0.780609	73	4.47006	435	4.11728	421	4.57472	357	8.96956e-06	2.84739	up	--	--	Cellular Component: extracellular matrix (GO:0005578);; Cellular Component: nucleus (GO:0005634);; Cellular Component: integral component of plasma membrane (GO:0005887);; Biological Process: cell migration (GO:0016477);; Cellular Component: anchored component of membrane (GO:0031225);; Molecular Function: heparan sulfate proteoglycan binding (GO:0043395);;	K08112|0|mmu:23888|K08112 glypican 6 | (RefSeq) Gpc6; glypican 6	--	[T]	Signal transduction mechanisms	Glypican	Glypican-6 OS=Mus musculus OX=10090 GN=Gpc6 PE=1 SV=1	O	Posttranslational modification, protein turnover, chaperones	glypican-6 isoform 2 precursor [Mus musculus]	cellular component: extracellular region (GO:0005576);; cellular component: extracellular region part (GO:0044421);; cellular component: cell (GO:0005623);; cellular component: organelle (GO:0043226);; cellular component: cell part (GO:0044464);; cellular component: membrane (GO:0016020);; cellular component: membrane part (GO:0044425);; biological process: cellular process (GO:0009987);; biologi…
ENSMUSG00000031995	St14	0.414567	48	2.64738	329	2.79595	328	0.424163	56	0.431948	60	0.58319	66	0.0278475	-1.49291	down	[O]	Posttranslational modification, protein turnover, chaperones	Biological Process: neural tube closure (GO:0001843);; Molecular Function: serine-type endopeptidase activity (GO:0004252);; Cellular Component: extracellular space (GO:0005615);; Cellular Component: integral component of plasma membrane (GO:0005887);; Biological Process: proteolysis (GO:0006508);; Cellular Component: basolateral plasma membrane (GO:0016323);; Biological Process: cell migration (…	K08670|0|mmu:19143|K08670 suppressor of tumorigenicity protein 14 [EC:3.4.21.109] | (RefSeq) St14, Epithin, MT-SP1, Prss14, Tmprss14, mCAP3, matriptase; suppression of tumorigenicity 14 (colon carcinoma)	MicroRNAs in cancer (ko05206)	[E]	Amino acid transport and metabolism	Trypsin;; CUB domain;; Low-density lipoprotein receptor domain class A;; SEA domain;; CUB-like domain	Suppressor of tumorigenicity 14 protein homolog OS=Mus musculus OX=10090 GN=St14 PE=1 SV=2	O	Posttranslational modification, protein turnover, chaperones	suppressor of tumorigenicity 14 protein homolog [Mus musculus]	biological process: multicellular organismal process (GO:0032501);; biological process: developmental process (GO:0032502);; biological process: single-organism process (GO:0044699);; biological process: metabolic process (GO:0008152);; molecular function: catalytic activity (GO:0003824);; cellular component: extracellular region (GO:0005576);; cellular component: extracellular region part (GO:00…
ENSMUSG00000027217	Tspan18	4.53242	595	4.49659	643	2.75896	374	10.8556	1622	10.8463	1700	9.6643	1244	2.77401e-05	1.40456	up	--	--	--	K17353|5.41597e-142|mmu:241556|K17353 tetraspanin-18 | (RefSeq) Tspan18, 2610042G18Rik, 6720430O15, BB226562; tetraspanin 18	--	[R]	General function prediction only	Tetraspanin family	Tetraspanin-18 OS=Mus musculus OX=10090 GN=Tspan18 PE=2 SV=1	S	Function unknown	tetraspanin-18 [Mus musculus]	--
ENSMUSG00000026833	Olfm1	27.3566	2005	13.7871	1172	9.33159	760	42.0569	4109	49.9933	5094	23.1337	1906	0.0212192	1.24769	up	--	--	Molecular Function: amyloid-beta binding (GO:0001540);; Biological Process: atrioventricular valve formation (GO:0003190);; Molecular Function: protein binding (GO:0005515);; Cellular Component: extracellular space (GO:0005615);; Cellular Component: endoplasmic reticulum (GO:0005783);; Biological Process: positive regulation of gene expression (GO:0010628);; Biological Process: negative regulatio…	--	--	[W]	Extracellular structures	Olfactomedin-like domain;; Neurogenesis glycoprotein	Noelin OS=Mus musculus OX=10090 GN=Olfm1 PE=1 SV=1	Z	Cytoskeleton	noelin isoform a precursor [Mus musculus]	molecular function: binding (GO:0005488);; biological process: multicellular organismal process (GO:0032501);; biological process: developmental process (GO:0032502);; biological process: single-organism process (GO:0044699);; cellular component: extracellular region (GO:0005576);; cellular component: extracellular region part (GO:0044421);; cellular component: cell (GO:0005623);; cellular compon…
ENSMUSG00000075028	Prdm11	1.47596	218	2.02249	342	2.64361	403	0.44981	115	0.551961	137	0.921538	193	0.0178841	-1.01018	down	--	--	Molecular Function: chromatin binding (GO:0003682);;	--	--	--	--	SET domain	PR domain-containing protein 11 OS=Mus musculus OX=10090 GN=Prdm11 PE=1 SV=1	S	Function unknown	hypothetical protein A6R68_02903, partial [Neotoma lepida]	molecular function: binding (GO:0005488)
ENSMUSG00000026832	Cytip	0.793727	170	16.0151	3728	22.4345	4942	1.99074	485	1.04342	270	2.42021	508	0.0097659	-1.91909	down	--	--	Cellular Component: nucleoplasm (GO:0005654);; Cellular Component: early endosome (GO:0005769);; Cellular Component: cell cortex (GO:0005938);; Biological Process: regulation of cell adhesion (GO:0030155);;	--	--	[S]	Function unknown	PDZ domain (Also known as DHR or GLGF)	Cytohesin-interacting protein OS=Mus musculus OX=10090 GN=Cytip PE=1 SV=1	O	Posttranslational modification, protein turnover, chaperones	cytohesin-interacting protein [Mus musculus]	cellular component: cell (GO:0005623);; cellular component: organelle (GO:0043226);; cellular component: organelle part (GO:0044422);; cellular component: cell part (GO:0044464);; biological process: biological regulation (GO:0065007)
ENSMUSG00000015880	Ncapg	0.286779	38	2.83907	401	2.65781	355	0.552851	82	0.363744	57	0.26779	35	0.0325961	-1.57007	down	--	--	Cellular Component: condensed chromosome, centromeric region (GO:0000779);; Cellular Component: condensin complex (GO:0000796);; Cellular Component: cytoplasm (GO:0005737);; Cellular Component: centrosome (GO:0005813);; Biological Process: mitotic chromosome condensation (GO:0007076);; Cellular Component: actin cytoskeleton (GO:0015629);; Cellular Component: membrane (GO:0016020);;	K06678|0|mmu:54392|K06678 condensin complex subunit 3 | (RefSeq) Ncapg, 5730507H05Rik, Hcapg, MFT.M05.13; non-SMC condensin I complex, subunit G	--	[BD]	Chromatin structure and dynamics;; Cell cycle control, cell division, chromosome partitioning	Nuclear condensing complex subunits, C-term domain;; HEAT repeats;; HEAT repeat	--	BD	Chromatin structure and dynamics;; Cell cycle control, cell division, chromosome partitioning	condensin complex subunit 3 [Mus musculus]	cellular component: cell (GO:0005623);; cellular component: organelle (GO:0043226);; cellular component: organelle part (GO:0044422);; cellular component: cell part (GO:0044464);; cellular component: macromolecular complex (GO:0032991);; biological process: cellular process (GO:0009987);; biological process: single-organism process (GO:0044699);; biological process: cellular component organizatio…
ENSMUSG00000048174	Tmem81	4.17359	257	3.84249	258	3.70286	234	1.74495	122	1.10352	83	1.20618	73	0.000403514	-1.35338	down	--	--	Cellular Component: integral component of membrane (GO:0016021);;	--	--	--	--	--	Transmembrane protein 81 OS=Mus musculus OX=10090 GN=Tmem81 PE=2 SV=1	S	Function unknown	transmembrane protein 81 precursor [Mus musculus]	cellular component: membrane (GO:0016020);; cellular component: membrane part (GO:0044425)
ENSMUSG00000014030	Pax5	0.347125	93	14.625	4309	21.8037	6199	0.935447	265	0.208753	71	1.51331	412	0.0418144	-1.70679	down	--	--	--	K09383|0|mmu:18507|K09383 paired box protein 5 | (RefSeq) Pax5, BSAP, EBB-1, KLP, Pax-5; paired box 5	Transcriptional misregulation in cancer (ko05202)	[K]	Transcription	'Paired box' domain;; Paired-box protein 2 C terminal	Paired box protein Pax-5 OS=Mus musculus OX=10090 GN=Pax5 PE=1 SV=1	K	Transcription	paired box protein Pax-5 [Mus musculus]	--
ENSMUSG00000028517	Plpp3	49.2239	5436	38.0536	4579	45.0988	5136	85.9379	10810	86.3338	11540	110.322	11953	1.77048e-07	1.1393	up	--	--	Biological Process: blood vessel development (GO:0001568);; Biological Process: gastrulation with mouth forming second (GO:0001702);; Biological Process: negative regulation of protein phosphorylation (GO:0001933);; Molecular Function: integrin binding (GO:0005178);; Cellular Component: endoplasmic reticulum membrane (GO:0005789);; Cellular Component: Golgi apparatus (GO:0005794);; Cellular Compo…	K01080|0|mmu:67916|K01080 phosphatidate phosphatase [EC:3.1.3.4] | (RefSeq) Plpp3, 1110003O22Rik, 2610002D05Rik, AV025606, D4Bwg0538e, D4Bwg1535e, Lpp3, PRG-2, Ppab2b, Ppap2b; phospholipid phosphatase 3	Glycerolipid metabolism (ko00561);; Glycerophospholipid metabolism (ko00564);; Ether lipid metabolism (ko00565);; Sphingolipid metabolism (ko00600);; Phospholipase D signaling pathway (ko04072);; Fc gamma R-mediated phagocytosis (ko04666);; Fat digestion and absorption (ko04975);; Choline metabolism in cancer (ko05231)	[I]	Lipid transport and metabolism	PAP2 superfamily	Phospholipid phosphatase 3 OS=Mus musculus OX=10090 GN=Plpp3 PE=1 SV=1	I	Lipid transport and metabolism	phospholipid phosphatase 3 [Mus musculus]	biological process: developmental process (GO:0032502);; biological process: single-organism process (GO:0044699);; biological process: multicellular organismal process (GO:0032501);; biological process: biological regulation (GO:0065007);; molecular function: binding (GO:0005488);; cellular component: cell (GO:0005623);; cellular component: membrane (GO:0016020);; cellular component: organelle (…
ENSMUSG00000072494	Ppp1r3e	2.37744	163	2.43647	178	2.82758	195	7.57973	563	7.94076	632	9.08493	589	4.65399e-17	1.69696	up	--	--	Molecular Function: phosphoprotein phosphatase activity (GO:0004721);; Biological Process: regulation of glycogen biosynthetic process (GO:0005979);; Biological Process: regulation of glycogen catabolic process (GO:0005981);; Biological Process: protein dephosphorylation (GO:0006470);; Cellular Component: glycogen granule (GO:0042587);;	K07189|2.84044e-123|mmu:105651|K07189 protein phosphatase 1 regulatory subunit 3A/B/C/D/E | (RefSeq) Ppp1r3e, A630071A11Rik, AW049239, Gm1211; protein phosphatase 1, regulatory subunit 3E	Insulin signaling pathway (ko04910);; Insulin resistance (ko04931)	[OT]	Posttranslational modification, protein turnover, chaperones;; Signal transduction mechanisms	Carbohydrate/starch-binding module (family 21);; Starch/carbohydrate-binding module (family 53)	Protein phosphatase 1 regulatory subunit 3E OS=Mus musculus OX=10090 GN=Ppp1r3e PE=1 SV=2	T	Signal transduction mechanisms	protein phosphatase 1 regulatory subunit 3E [Mus musculus]	biological process: metabolic process (GO:0008152);; biological process: cellular process (GO:0009987);; molecular function: catalytic activity (GO:0003824);; biological process: biological regulation (GO:0065007);; cellular component: cell (GO:0005623);; cellular component: cell part (GO:0044464)
ENSMUSG00000045466	Zfp956	4.55225	441	4.39292	471	5.10413	515	1.67259	186	1.54608	184	2.56408	245	7.96997e-05	-1.16599	down	[R]	General function prediction only	Molecular Function: RNA polymerase II transcription regulatory region sequence-specific DNA binding (GO:0000977);; Molecular Function: DNA-binding transcription factor activity (GO:0003700);; Biological Process: regulation of transcription, DNA-templated (GO:0006355);; Molecular Function: metal ion binding (GO:0046872);;	K09228|0|mmu:101197|K09228 KRAB domain-containing zinc finger protein | (RefSeq) Zfp956, AI894139; zinc finger protein 956	Herpes simplex virus 1 infection (ko05168)	[R]	General function prediction only	Zinc-finger double domain;; Zinc finger, C2H2 type;; C2H2-type zinc finger;; C2H2-type zinc finger;; Zinc-finger double-stranded RNA-binding;; Zinc finger protein	Zinc finger protein 382 OS=Rattus norvegicus OX=10116 GN=Znf382 PE=1 SV=1	S	Function unknown	uncharacterized protein LOC101197 [Mus musculus]	molecular function: binding (GO:0005488);; biological process: biological regulation (GO:0065007);; molecular function: nucleic acid binding transcription factor activity (GO:0001071)
ENSMUSG00000030695	Aldoa	693.402	36173	612.91	34132	401.729	21438	1314.4	72553	1299.34	80048	945.722	47224	0.00495477	1.02735	up	[G]	Carbohydrate transport and metabolism	--	K01623|0|mcc:708406|K01623 fructose-bisphosphate aldolase, class I [EC:4.1.2.13] | (RefSeq) ALDOA; fructose-bisphosphate aldolase A isoform X2	Glycolysis / Gluconeogenesis (ko00010);; Pentose phosphate pathway (ko00030);; Fructose and mannose metabolism (ko00051);; Carbon metabolism (ko01200);; Biosynthesis of amino acids (ko01230);; HIF-1 signaling pathway (ko04066)	[G]	Carbohydrate transport and metabolism	Fructose-bisphosphate aldolase class-I	Fructose-bisphosphate aldolase A OS=Mus musculus OX=10090 GN=Aldoa PE=1 SV=2	G	Carbohydrate transport and metabolism	fructose-bisphosphate aldolase A isoform 1 precursor [Mus musculus]	--
ENSMUSG00000048758	Rpl29	250.607	6493	317.033	8703	338.606	8815	117.793	3343	114.206	3459	141.834	3485	1.18906e-15	-1.20376	down	--	--	Biological Process: cytoplasmic translation (GO:0002181);; Molecular Function: structural constituent of ribosome (GO:0003735);; Biological Process: aging (GO:0007568);; Molecular Function: heparin binding (GO:0008201);; Biological Process: cell population proliferation (GO:0008283);; Cellular Component: extrinsic component of membrane (GO:0019898);; Cellular Component: cytosolic large ribosomal …	--	--	[J]	Translation, ribosomal structure and biogenesis	Ribosomal L29e protein family	60S ribosomal protein L29 OS=Mus musculus OX=10090 GN=Rpl29 PE=1 SV=2	J	Translation, ribosomal structure and biogenesis	PREDICTED: 60S ribosomal protein L29-like isoform X1 [Mus musculus]	biological process: metabolic process (GO:0008152);; biological process: cellular process (GO:0009987);; molecular function: structural molecule activity (GO:0005198);; biological process: developmental process (GO:0032502);; biological process: single-organism process (GO:0044699);; molecular function: binding (GO:0005488);; cellular component: membrane (GO:0016020);; cellular component: membran…
ENSMUSG00000098176	Ccdc166	0.989479	90	3.11578	307	2.95031	274	1.00244	103	0.745158	82	0.954808	85	0.0440938	-1.11394	down	--	--	--	--	--	--	--	Domain of unknown function (DUF4515);; Domain of unknown function (DUF4515)	--	S	Function unknown	coiled-coil domain-containing protein 166 isoform 1 [Mus musculus]	--
ENSMUSG00000041762	Gpr155	2.81378	471	3.75842	695	2.77474	478	6.01398	1212	6.12263	1303	5.16974	893	0.000278569	1.01107	up	[R]	General function prediction only	Cellular Component: cytoplasm (GO:0005737);; Cellular Component: integral component of membrane (GO:0016021);; Biological Process: intracellular signal transduction (GO:0035556);; Biological Process: cognition (GO:0050890);; Biological Process: transmembrane transport (GO:0055085);; Cellular Component: extracellular exosome (GO:0070062);;	--	--	--	--	Membrane transport protein;; Domain found in Dishevelled, Egl-10, and Pleckstrin (DEP)	Phosphatidylinositol 3,4,5-trisphosphate-dependent Rac exchanger 1 protein OS=Mus musculus OX=10090 GN=Prex1 PE=1 SV=2	U	Intracellular trafficking, secretion, and vesicular transport	PREDICTED: integral membrane protein GPR155 isoform X1 [Mus musculus]	cellular component: cell (GO:0005623);; cellular component: cell part (GO:0044464);; cellular component: membrane (GO:0016020);; cellular component: membrane part (GO:0044425);; biological process: cellular process (GO:0009987);; biological process: signaling (GO:0023052);; biological process: single-organism process (GO:0044699);; biological process: response to stimulus (GO:0050896);; biologica…
ENSMUSG00000047735	Samd9l	13.056	2433	50.4386	10240	50.8849	9763	10.8708	2308	9.81922	2215	13.945	2550	0.00399217	-1.44066	down	--	--	Biological Process: hematopoietic progenitor cell differentiation (GO:0002244);; Molecular Function: protein binding (GO:0005515);; Cellular Component: early endosome (GO:0005769);; Biological Process: stem cell division (GO:0017145);; Biological Process: endosomal vesicle fusion (GO:0034058);; Biological Process: common myeloid progenitor cell proliferation (GO:0035726);; Biological Process: reg…	K23949|0|mmu:209086|K23949 sterile alpha motif domain-contaning protein 9 | (RefSeq) Samd9l, AA175286, ESTM25, mKIAA2005; sterile alpha motif domain containing 9-like	--	--	--	--	Sterile alpha motif domain-containing protein 9-like OS=Mus musculus OX=10090 GN=Samd9l PE=1 SV=2	S	Function unknown	sterile alpha motif domain-containing protein 9-like [Mus musculus]	biological process: cellular process (GO:0009987);; biological process: developmental process (GO:0032502);; biological process: single-organism process (GO:0044699);; molecular function: binding (GO:0005488);; cellular component: cell (GO:0005623);; cellular component: organelle (GO:0043226);; cellular component: cell part (GO:0044464);; biological process: localization (GO:0051179);; biological…
ENSMUSG00000057841	Rpl32	526.877	9547	805.815	16223	1266.91	23673	332.241	6913	318.787	7034	371.816	6634	0.000461916	-1.18183	down	[J]	Translation, ribosomal structure and biogenesis	--	--	--	[J]	Translation, ribosomal structure and biogenesis	Ribosomal protein L32	60S ribosomal protein L32 OS=Rattus norvegicus OX=10116 GN=Rpl32 PE=1 SV=2	J	Translation, ribosomal structure and biogenesis	60S ribosomal protein L32 [Mesocricetus auratus]	--
ENSMUSG00000019876	Pkib	0.484247	91	1.79642	364	1.21674	232	0.215459	46	0.144174	33	0.234225	43	0.000222044	-2.07648	down	--	--	Molecular Function: cAMP-dependent protein kinase inhibitor activity (GO:0004862);; Cellular Component: nucleus (GO:0005634);; Cellular Component: cytoplasm (GO:0005737);; Molecular Function: kinase activity (GO:0016301);; Biological Process: positive regulation of telomere maintenance via telomerase (GO:0032212);; Biological Process: positive regulation of telomerase activity (GO:0051973);; Biol…	--	--	--	--	cAMP-dependent protein kinase inhibitor	cAMP-dependent protein kinase inhibitor beta OS=Mus musculus OX=10090 GN=Pkib PE=3 SV=1	T	Signal transduction mechanisms	PREDICTED: cAMP-dependent protein kinase inhibitor beta isoform X2 [Mus musculus]	biological process: biological regulation (GO:0065007);; molecular function: molecular function regulator (GO:0098772);; cellular component: cell (GO:0005623);; cellular component: organelle (GO:0043226);; cellular component: cell part (GO:0044464);; molecular function: catalytic activity (GO:0003824)
Mus_musculus_newGene_5113	--	1.47297	144	0.623464	138	0.221396	42	2.34014	414	2.31571	511	1.2105	184	0.0250419	1.41488	up	--	--	--	--	--	--	--	Protein of unknown function (DUF3704);; Protein of unknown function (DUF1725)	LINE-1 retrotransposable element ORF2 protein OS=Mus musculus OX=10090 GN=Pol PE=1 SV=2	S	Function unknown	ORF2 [Mus musculus domesticus]	--
ENSMUSG00000005501	Usp40	3.87736	666	4.97666	871	4.04683	652	9.76882	1747	9.03905	1775	9.25173	1485	1.58988e-08	1.16459	up	--	--	--	K11869|0|mmu:227334|K11869 ubiquitin carboxyl-terminal hydrolase 40 [EC:3.4.19.12] | (RefSeq) Usp40, B230215L03Rik, C730029K03; ubiquitin specific peptidase 40	--	[O]	Posttranslational modification, protein turnover, chaperones	Ubiquitin carboxyl-terminal hydrolase;; Ubiquitin carboxyl-terminal hydrolase	Ubiquitin carboxyl-terminal hydrolase 40 OS=Mus musculus OX=10090 GN=Usp40 PE=1 SV=2	O	Posttranslational modification, protein turnover, chaperones	ubiquitin carboxyl-terminal hydrolase 40 isoform 2 [Mus musculus]	--
ENSMUSG00000052142	Rasal3	0.734079	96	31.3337	4192	21.006	2661	1.93807	283	1.28147	201	3.23267	393	0.0103838	-1.95492	down	--	--	Molecular Function: GTPase activator activity (GO:0005096);; Cellular Component: cytoplasm (GO:0005737);; Cellular Component: intrinsic component of the cytoplasmic side of the plasma membrane (GO:0031235);; Biological Process: positive regulation of GTPase activity (GO:0043547);; Biological Process: negative regulation of Ras protein signal transduction (GO:0046580);; Biological Process: positiv…	K17634|0|mmu:320484|K17634 RAS protein activator-like 3 | (RefSeq) Rasal3, A430107D22Rik; RAS protein activator like 3	Ras signaling pathway (ko04014)	[R]	General function prediction only	GTPase-activator protein for Ras-like GTPase	RAS protein activator like-3 OS=Mus musculus OX=10090 GN=Rasal3 PE=1 SV=1	S	Function unknown	mCG125477, isoform CRA_b, partial [Mus musculus]	biological process: biological regulation (GO:0065007);; molecular function: molecular function regulator (GO:0098772);; cellular component: cell (GO:0005623);; cellular component: cell part (GO:0044464);; cellular component: membrane (GO:0016020);; cellular component: membrane part (GO:0044425);; cellular component: extracellular region (GO:0005576);; cellular component: organelle (GO:0043226);;…
ENSMUSG00000024049	Myom1	15.8592	3132	5.03805	1077	1.4698	300	0.950774	207	0.901019	199	3.3505	648	0.0419753	-1.53882	down	[X]	Mobilome: prophages, transposons	Biological Process: extraocular skeletal muscle development (GO:0002074);; Biological Process: positive regulation of defense response to virus by host (GO:0002230);; Molecular Function: structural constituent of cytoskeleton (GO:0005200);; Biological Process: muscle contraction (GO:0006936);; Cellular Component: M band (GO:0031430);; Cellular Component: myosin filament (GO:0032982);; Molecular F…	--	--	--	--	Fibronectin type III domain;; Immunoglobulin I-set domain;; Immunoglobulin domain;; Immunoglobulin domain;; Immunoglobulin domain;; Immunoglobulin V-set domain;; Purple acid Phosphatase, N-terminal domain;; CD80-like C2-set immunoglobulin domain;; Tissue factor;; Immunoglobulin C1-set domain	Myomesin-1 OS=Mus musculus OX=10090 GN=Myom1 PE=1 SV=2	S	Function unknown	myomesin-1 isoform 1 [Mus musculus]	biological process: multicellular organismal process (GO:0032501);; biological process: developmental process (GO:0032502);; biological process: single-organism process (GO:0044699);; biological process: biological regulation (GO:0065007);; molecular function: structural molecule activity (GO:0005198);; cellular component: cell (GO:0005623);; cellular component: organelle (GO:0043226);; cellular …
ENSMUSG00000031775	Pllp	1.91173	100	0.879437	65	0.698347	49	3.50824	262	3.17105	257	3.31471	219	0.000766948	1.57623	up	--	--	Biological Process: membrane raft polarization (GO:0001766);; Biological Process: ion transport (GO:0006811);; Biological Process: protein localization (GO:0008104);; Biological Process: response to wounding (GO:0009611);; Cellular Component: integral component of membrane (GO:0016021);; Molecular Function: structural constituent of myelin sheath (GO:0019911);; Biological Process: myelination (GO…	--	--	[V]	Defense mechanisms	Membrane-associating domain	Plasmolipin OS=Mus musculus OX=10090 GN=Pllp PE=1 SV=1	S	Function unknown	plasmolipin [Mus caroli]	biological process: cellular process (GO:0009987);; biological process: single-organism process (GO:0044699);; biological process: localization (GO:0051179);; biological process: cellular component organization or biogenesis (GO:0071840);; biological process: response to stimulus (GO:0050896);; cellular component: membrane (GO:0016020);; cellular component: membrane part (GO:0044425);; molecular …
ENSMUSG00000030201	Lrp6	7.65073	2506	5.80034	2070	7.53331	2542	13.1069	4883	14.4526	5712	13.8151	4428	3.96804e-06	1.03348	up	[G]	Carbohydrate transport and metabolism	--	K03068|0|mmu:16974|K03068 low density lipoprotein receptor-related protein 5/6 | (RefSeq) Lrp6, C030016K15Rik, Cd, Gw, ska26, ska<m26Jus>, skax26; low density lipoprotein receptor-related protein 6	mTOR signaling pathway (ko04150);; Wnt signaling pathway (ko04310);; Parathyroid hormone synthesis, secretion and action (ko04928);; Alzheimer disease (ko05010);; Pathways in cancer (ko05200);; Breast cancer (ko05224);; Hepatocellular carcinoma (ko05225);; Gastric cancer (ko05226)	[T]	Signal transduction mechanisms	Low-density lipoprotein receptor repeat class B;; Coagulation Factor Xa inhibitory site;; Low-density lipoprotein receptor domain class A;; Domain of unknown function (DUF5050);; SMP-30/Gluconolaconase/LRE-like region;; Arylesterase	Low-density lipoprotein receptor-related protein 6 OS=Mus musculus OX=10090 GN=Lrp6 PE=1 SV=1	S	Function unknown	low-density lipoprotein receptor-related protein 6 precursor [Mus musculus]	--
ENSMUSG00000022999	Lmbr1l	7.03294	567	8.81129	774	11.1888	930	3.27302	301	2.93386	286	3.60605	285	7.2468e-08	-1.3328	down	--	--	--	--	--	[V]	Defense mechanisms	LMBR1-like membrane protein	Protein LMBR1L OS=Mus musculus OX=10090 GN=Lmbr1l PE=2 SV=1	U	Intracellular trafficking, secretion, and vesicular transport	limb region 1 like, isoform CRA_b, partial [Mus musculus]	--
ENSMUSG00000026875	Traf1	1.29499	142	33.1596	3075	16.4461	1464	2.16984	209	1.11776	118	3.03962	260	0.00383646	-2.08869	down	--	--	Molecular Function: tumor necrosis factor receptor binding (GO:0005164);; Cellular Component: cytoplasm (GO:0005737);; Molecular Function: zinc ion binding (GO:0008270);; Molecular Function: ubiquitin protein ligase binding (GO:0031625);; Molecular Function: thioesterase binding (GO:0031996);; Molecular Function: identical protein binding (GO:0042802);; Biological Process: positive regulation of …	K03172|0|mmu:22029|K03172 TNF receptor-associated factor 1 | (RefSeq) Traf1, 4732496E14Rik; TNF receptor-associated factor 1	NF-kappa B signaling pathway (ko04064);; Apoptosis (ko04210);; TNF signaling pathway (ko04668);; Pathways in cancer (ko05200);; Transcriptional misregulation in cancer (ko05202);; Viral carcinogenesis (ko05203);; Small cell lung cancer (ko05222)	[T]	Signal transduction mechanisms	TNF receptor-associated factor BIRC3 binding domain	TNF receptor-associated factor 1 OS=Mus musculus OX=10090 GN=Traf1 PE=1 SV=2	A	RNA processing and modification	Tnf receptor-associated factor 1, isoform CRA_a, partial [Mus musculus]	molecular function: binding (GO:0005488);; cellular component: cell (GO:0005623);; cellular component: cell part (GO:0044464);; biological process: biological regulation (GO:0065007)
ENSMUSG00000035189	Ano4	3.00701	429	0.422256	67	0.287664	43	0.160681	23	0.130131	18	0.400099	54	0.0427975	-1.63215	down	--	--	Molecular Function: intracellular calcium activated chloride channel activity (GO:0005229);; Cellular Component: intracellular (GO:0005622);; Cellular Component: plasma membrane (GO:0005886);; Biological Process: lipid transport (GO:0006869);; Cellular Component: integral component of membrane (GO:0016021);; Molecular Function: phospholipid scramblase activity (GO:0017128);; Molecular Function: p…	K19499|0|mmu:320091|K19499 anoctamin-4 | (RefSeq) Ano4, A330096O15Rik, Gm65, Tmem16d; anoctamin 4	--	[S]	Function unknown	Calcium-activated chloride channel;; Dimerisation domain of Ca+-activated chloride-channel, anoctamin;; Dimerisation domain of Ca+-activated chloride-channel, anoctamin	Anoctamin-4 OS=Mus musculus OX=10090 GN=Ano4 PE=2 SV=2	U	Intracellular trafficking, secretion, and vesicular transport	transmembrane protein 16D (eight membrane-spanning domains), isoform CRA_a, partial [Mus musculus]	biological process: localization (GO:0051179);; molecular function: transporter activity (GO:0005215);; cellular component: cell (GO:0005623);; cellular component: cell part (GO:0044464);; cellular component: membrane (GO:0016020);; biological process: single-organism process (GO:0044699);; cellular component: membrane part (GO:0044425);; molecular function: binding (GO:0005488);; biological proc…
ENSMUSG00000051951	Xkr4	0.078671	10	0.086409	12	0.069159	10	0.80147	116	0.635608	98	0.244656	31	0.000552251	2.26267	up	--	--	Cellular Component: integral component of membrane (GO:0016021);;	--	--	[S]	Function unknown	XK-related protein	XK-related protein 4 OS=Mus musculus OX=10090 GN=Xkr4 PE=1 SV=1	S	Function unknown	XK-related protein 4 [Mus musculus]	cellular component: membrane (GO:0016020);; cellular component: membrane part (GO:0044425)
ENSMUSG00000024222	Fkbp5	16.7901	2080	10.5393	1424	14.667	1877	4.14958	589	4.37514	657	5.89426	720	3.87151e-06	-1.4125	down	[O]	Posttranslational modification, protein turnover, chaperones	Biological Process: protein peptidyl-prolyl isomerization (GO:0000413);; Molecular Function: DNA-binding transcription factor activity (GO:0003700);; Molecular Function: peptidyl-prolyl cis-trans isomerase activity (GO:0003755);; Molecular Function: FK506 binding (GO:0005528);; Cellular Component: nucleoplasm (GO:0005654);; Cellular Component: endoplasmic reticulum membrane (GO:0005789);; Biologi…	K09571|0|mmu:14229|K09571 FK506-binding protein 4/5 [EC:5.2.1.8] | (RefSeq) Fkbp5, D17Ertd592e, Dit1, FKBP-5, FKBP51; FK506 binding protein 5	Estrogen signaling pathway (ko04915)	[O]	Posttranslational modification, protein turnover, chaperones	FKBP-type peptidyl-prolyl cis-trans isomerase;; Tetratricopeptide repeat;; Tetratricopeptide repeat;; Tetratricopeptide repeat;; Tetratricopeptide repeat;; Tetratricopeptide repeat;; Tetratricopeptide repeat;; Tetratricopeptide repeat	Peptidyl-prolyl cis-trans isomerase FKBP5 OS=Mus musculus OX=10090 GN=Fkbp5 PE=1 SV=1	O	Posttranslational modification, protein turnover, chaperones	peptidyl-prolyl cis-trans isomerase FKBP5 [Mus musculus]	biological process: metabolic process (GO:0008152);; biological process: cellular process (GO:0009987);; biological process: biological regulation (GO:0065007);; molecular function: nucleic acid binding transcription factor activity (GO:0001071);; molecular function: catalytic activity (GO:0003824);; molecular function: binding (GO:0005488);; cellular component: cell (GO:0005623);; cellular compo…
ENSMUSG00000099913	Gm28551	0.343527	38	0.477672	58	0.686109	78	0.127917	17	0.09314	13	0.108555	12	0.00356542	-1.7119	down	[E]	Amino acid transport and metabolism	Molecular Function: asparagine synthase (glutamine-hydrolyzing) activity (GO:0004066);; Cellular Component: cytosol (GO:0005829);; Biological Process: asparagine biosynthetic process (GO:0006529);; Biological Process: glutamine metabolic process (GO:0006541);; Molecular Function: protein homodimerization activity (GO:0042803);;	--	--	[E]	Amino acid transport and metabolism	Asparagine synthase;; Glutamine amidotransferase domain	Asparagine synthetase domain-containing protein 1 OS=Mus musculus OX=10090 GN=Asnsd1 PE=2 SV=1	E	Amino acid transport and metabolism	unnamed protein product [Mus musculus]	molecular function: catalytic activity (GO:0003824);; cellular component: cell (GO:0005623);; cellular component: cell part (GO:0044464);; biological process: metabolic process (GO:0008152);; biological process: cellular process (GO:0009987);; biological process: single-organism process (GO:0044699);; molecular function: binding (GO:0005488)
Mus_musculus_newGene_17991	--	1.06879	345	3.39716	1194	4.77222	1587	0.631419	232	0.642103	251	0.949283	301	0.00127913	-1.70135	down	--	--	--	--	--	--	--	--	LINE-1 retrotransposable element ORF2 protein OS=Mus musculus OX=10090 GN=Pol PE=1 SV=2	S	Function unknown	pORF2 [Mus musculus domesticus]	--
ENSMUSG00000032000	Birc3	6.09915	571	25.2826	2554	36.4485	3461	7.53003	770	7.52177	758	9.17591	778	0.029485	-1.2568	down	--	--	Molecular Function: transcription coactivator activity (GO:0003713);; Molecular Function: ubiquitin-protein transferase activity (GO:0004842);; Molecular Function: protein binding (GO:0005515);; Cellular Component: nucleoplasm (GO:0005654);; Cellular Component: cytoplasm (GO:0005737);; Cellular Component: spindle microtubule (GO:0005876);; Biological Process: spermatogenesis (GO:0007283);; Molecu…	K16060|0|mmu:11796|K16060 baculoviral IAP repeat-containing protein 2/3 | (RefSeq) Birc3, AW107670, Api1, Api2, Birc2, C-IAP2, HIAP2, IAP1, IAP2, MIAP1, MIAP2, MIHB, MIHC, RNF49, cIAP-1, cIAP-2, cIAP1, cIAP2; baculoviral IAP repeat-containing 3	Platinum drug resistance (ko01524);; NF-kappa B signaling pathway (ko04064);; Ubiquitin mediated proteolysis (ko04120);; Apoptosis (ko04210);; Apoptosis - multiple species (ko04215);; Necroptosis (ko04217);; Hippo signaling pathway (ko04390);; Focal adhesion (ko04510);; NOD-like receptor signaling pathway (ko04621);; TNF signaling pathway (ko04668);; Salmonella infection (ko05132);; Toxoplasmosis…	[DR]	Cell cycle control, cell division, chromosome partitioning;; General function prediction only	Inhibitor of Apoptosis domain	Baculoviral IAP repeat-containing protein 3 OS=Mus musculus OX=10090 GN=Birc3 PE=1 SV=2	O	Posttranslational modification, protein turnover, chaperones	PREDICTED: baculoviral IAP repeat-containing protein 3 isoform X1 [Mus musculus]	biological process: biological regulation (GO:0065007);; molecular function: transcription factor activity, protein binding (GO:0000988);; molecular function: catalytic activity (GO:0003824);; molecular function: binding (GO:0005488);; cellular component: cell (GO:0005623);; cellular component: organelle (GO:0043226);; cellular component: organelle part (GO:0044422);; cellular component: cell par…
ENSMUSG00000019990	Pde7b	1.21937	138	1.6118	198	2.71655	379	3.90297	618	4.74517	780	2.64311	335	0.0260494	1.14351	up	--	--	Molecular Function: 3',5'-cyclic-AMP phosphodiesterase activity (GO:0004115);; Cellular Component: intracellular (GO:0005622);; Biological Process: cAMP-mediated signaling (GO:0019933);; Molecular Function: metal ion binding (GO:0046872);;	K18436|0|mmu:29863|K18436 high affinity cAMP-specific 3',5'-cyclic phosphodiesterase 7 [EC:3.1.4.53] | (RefSeq) Pde7b; phosphodiesterase 7B	Purine metabolism (ko00230);; Morphine addiction (ko05032)	[T]	Signal transduction mechanisms	3'5'-cyclic nucleotide phosphodiesterase	cAMP-specific 3&apos;,5&apos;-cyclic phosphodiesterase 7B OS=Mus musculus OX=10090 GN=Pde7b PE=1 SV=1	T	Signal transduction mechanisms	cAMP-specific 3&apos;,5&apos;-cyclic phosphodiesterase 7B isoform 2 [Mus musculus]	molecular function: catalytic activity (GO:0003824);; cellular component: cell (GO:0005623);; cellular component: cell part (GO:0044464);; biological process: cellular process (GO:0009987);; biological process: signaling (GO:0023052);; biological process: single-organism process (GO:0044699);; biological process: response to stimulus (GO:0050896);; biological process: biological regulation (GO:00…
ENSMUSG00000004612	Nkg7	3.58648	111	33.9439	1129	21.5761	686	3.83825	134	2.89866	109	5.33709	162	0.0111918	-1.70781	down	--	--	--	--	--	--	--	PMP-22/EMP/MP20/Claudin family	Protein NKG7 OS=Mus musculus OX=10090 GN=Nkg7 PE=3 SV=1	U	Intracellular trafficking, secretion, and vesicular transport	protein NKG7 [Mus musculus]	--
ENSMUSG00000055782	Abcd2	51.385	9937	39.5009	8323	29.37	5858	96.5133	21259	105.264	24638	106.527	20212	1.74427e-05	1.35881	up	[R]	General function prediction only	Molecular Function: ATP binding (GO:0005524);; Cellular Component: mitochondrion (GO:0005739);; Cellular Component: peroxisomal membrane (GO:0005778);; Cellular Component: integral component of membrane (GO:0016021);; Biological Process: positive regulation of fatty acid beta-oxidation (GO:0032000);; Molecular Function: ATPase-coupled transmembrane transporter activity (GO:0042626);; Biological P…	K05676|0|mmu:26874|K05676 ATP-binding cassette, subfamily D (ALD), member 2 | (RefSeq) Abcd2, ABC39, ALDL1, ALDR, ALDRP; ATP-binding cassette, sub-family D (ALD), member 2	ABC transporters (ko02010);; Peroxisome (ko04146)	[I]	Lipid transport and metabolism	ABC transporter transmembrane region 2;; ABC transporter	ATP-binding cassette sub-family D member 2 OS=Mus musculus OX=10090 GN=Abcd2 PE=1 SV=1	S	Function unknown	ATP-binding cassette sub-family D member 2 isoform 1 [Mus musculus]	molecular function: binding (GO:0005488);; cellular component: cell (GO:0005623);; cellular component: organelle (GO:0043226);; cellular component: cell part (GO:0044464);; cellular component: membrane (GO:0016020);; cellular component: organelle part (GO:0044422);; cellular component: membrane part (GO:0044425);; biological process: biological regulation (GO:0065007);; biological process: locali…
ENSMUSG00000046311	Zfp62	7.90116	1056	15.0684	2207	14.942	2070	6.12725	837	5.26982	813	6.2859	799	0.000870681	-1.05372	down	[R]	General function prediction only	Molecular Function: nucleic acid binding (GO:0003676);; Cellular Component: nucleus (GO:0005634);; Biological Process: regulation of transcription, DNA-templated (GO:0006355);; Molecular Function: metal ion binding (GO:0046872);;	--	--	[R]	General function prediction only	Zinc-finger double domain;; Zinc finger, C2H2 type;; C2H2-type zinc finger;; C2H2-type zinc finger;; Zinc-finger double-stranded RNA-binding;; Zinc ribbon domain;; Zinc-finger of C2H2 type	Zinc finger protein 62 OS=Mus musculus OX=10090 GN=Zfp62 PE=1 SV=1	S	Function unknown	zinc finger protein 62 isoform 1 [Mus musculus]	molecular function: binding (GO:0005488);; cellular component: cell (GO:0005623);; cellular component: organelle (GO:0043226);; cellular component: cell part (GO:0044464);; biological process: biological regulation (GO:0065007)
ENSMUSG00000010307	Tmem86a	13.1699	843	11.7762	822	18.9244	1250	4.79272	350	4.55159	353	7.00966	441	2.58333e-05	-1.28845	down	[S]	Function unknown	--	--	--	[R]	General function prediction only	YhhN family	Lysoplasmalogenase-like protein TMEM86A OS=Mus musculus OX=10090 GN=Tmem86a PE=2 SV=1	S	Function unknown	unnamed protein product [Mus musculus]	--
ENSMUSG00000033491	Prss35	0	0	0.077403	11	0.078881	10	1.07406	148	1.022	149	0.666209	79	0.000106821	2.81068	up	--	--	Molecular Function: serine-type endopeptidase activity (GO:0004252);; Cellular Component: extracellular region (GO:0005576);; Cellular Component: mitochondrion (GO:0005739);; Biological Process: proteolysis (GO:0006508);;	--	--	--	--	Trypsin;; Trypsin-like peptidase domain	Inactive serine protease 35 OS=Mus musculus OX=10090 GN=Prss35 PE=2 SV=1	O	Posttranslational modification, protein turnover, chaperones	protease, serine, 35, isoform CRA_b, partial [Mus musculus]	biological process: metabolic process (GO:0008152);; molecular function: catalytic activity (GO:0003824);; cellular component: extracellular region (GO:0005576);; cellular component: cell (GO:0005623);; cellular component: organelle (GO:0043226);; cellular component: cell part (GO:0044464)
Mus_musculus_newGene_17693	--	1.15658	202	0.754659	135	0.47832	76	1.72687	308	1.66644	318	2.10363	353	0.0454848	1.06548	up	--	--	--	--	--	--	--	--	--	--	--	--	--
Mus_musculus_newGene_1105	--	0	0	1.01275	16	2.0591	30	8.50842	137	7.57858	129	8.62559	119	0.0218662	1.85374	up	--	--	Molecular Function: antigen binding (GO:0003823);; Biological Process: phagocytosis, recognition (GO:0006910);; Biological Process: phagocytosis, engulfment (GO:0006911);; Biological Process: complement activation, classical pathway (GO:0006958);; Cellular Component: external side of plasma membrane (GO:0009897);; Molecular Function: immunoglobulin receptor binding (GO:0034987);; Cellular Compone…	--	--	--	--	Immunoglobulin V-set domain	Ig heavy chain V region VH558 A1/A4 OS=Mus musculus OX=10090 GN=Gm5629 PE=2 SV=1	S	Function unknown	monoclonal antibody heavy chain, partial [Mus musculus]	molecular function: binding (GO:0005488);; biological process: cellular process (GO:0009987);; biological process: single-organism process (GO:0044699);; biological process: cellular component organization or biogenesis (GO:0071840);; biological process: immune system process (GO:0002376);; biological process: metabolic process (GO:0008152);; biological process: response to stimulus (GO:0050896);…
Mus_musculus_newGene_9861	--	7.4098	561	1.81895	150	1.3776	108	0.977608	85	0.856278	79	1.15158	86	0.0492087	-1.38878	down	--	--	--	K09228|7.1478e-12|mmu:449000|K09228 KRAB domain-containing zinc finger protein | (RefSeq) Zfp960; zinc finger protein 960	Herpes simplex virus 1 infection (ko05168)	[R]	General function prediction only	--	Zinc finger protein 431 OS=Mus musculus OX=10090 GN=Znf431 PE=1 SV=1	S	Function unknown	unnamed protein product [Mus musculus]	--
Mus_musculus_newGene_15130	--	2.63165	35	4.2976	62	3.79578	52	12.7224	191	5.84425	94	13.3205	173	0.00497553	1.45652	up	--	--	--	--	--	--	--	Immunoglobulin V-set domain;; Immunoglobulin domain	Ig kappa chain V-V region L6 (Fragment) OS=Mus musculus OX=10090 PE=4 SV=1	S	Function unknown	mCG1036505, partial [Mus musculus]	--
ENSMUSG00000021280	Exoc3l4	1.49224	179	3.96903	474	2.34315	250	1.12611	125	0.939098	89	1.52226	158	0.03777	-1.10039	down	--	--	Cellular Component: exocyst (GO:0000145);; Molecular Function: SNARE binding (GO:0000149);; Biological Process: exocytosis (GO:0006887);; Biological Process: exocyst localization (GO:0051601);;	--	--	[U]	Intracellular trafficking, secretion, and vesicular transport	Exocyst complex component Sec6	Exocyst complex component 3-like protein 4 OS=Mus musculus OX=10090 GN=Exoc3l4 PE=1 SV=2	U	Intracellular trafficking, secretion, and vesicular transport	RIKEN cDNA 1200009I06, isoform CRA_b, partial [Mus musculus]	cellular component: cell (GO:0005623);; cellular component: macromolecular complex (GO:0032991);; cellular component: cell part (GO:0044464);; molecular function: binding (GO:0005488);; biological process: cellular process (GO:0009987);; biological process: single-organism process (GO:0044699);; biological process: localization (GO:0051179)
ENSMUSG00000032281	Acsbg1	0.376543	38	2.95593	325	1.69082	176	0.178714	21	0.23887	30	0.414738	41	0.00883868	-1.85395	down	[I]	Lipid transport and metabolism	--	K15013|0|mmu:94180|K15013 long-chain-fatty-acid--CoA ligase ACSBG [EC:6.2.1.3] | (RefSeq) Acsbg1, BG1, Bgm, E230019G03Rik, GR-LACS, Lpd, R75185; acyl-CoA synthetase bubblegum family member 1	Fatty acid biosynthesis (ko00061);; Fatty acid degradation (ko00071);; Fatty acid metabolism (ko01212);; PPAR signaling pathway (ko03320);; Adipocytokine signaling pathway (ko04920)	[I]	Lipid transport and metabolism	AMP-binding enzyme	Long-chain-fatty-acid--CoA ligase ACSBG1 OS=Mus musculus OX=10090 GN=Acsbg1 PE=1 SV=1	I	Lipid transport and metabolism	mKIAA0631 protein, partial [Mus musculus]	--
ENSMUSG00000049999	Ppp1r3d	4.09885	469	3.11336	388	1.28785	152	8.32534	1083	8.19203	1133	4.55801	511	0.0371655	1.19049	up	--	--	Molecular Function: phosphoprotein phosphatase activity (GO:0004721);; Biological Process: regulation of glycogen biosynthetic process (GO:0005979);; Biological Process: regulation of glycogen catabolic process (GO:0005981);; Biological Process: protein dephosphorylation (GO:0006470);; Molecular Function: enzyme binding (GO:0019899);; Cellular Component: glycogen granule (GO:0042587);; Cellular C…	K07189|3.67484e-164|mmu:228966|K07189 protein phosphatase 1 regulatory subunit 3A/B/C/D/E | (RefSeq) Ppp1r3d, 2610024M03Rik, Gm359; protein phosphatase 1, regulatory subunit 3D	Insulin signaling pathway (ko04910);; Insulin resistance (ko04931)	[OT]	Posttranslational modification, protein turnover, chaperones;; Signal transduction mechanisms	Carbohydrate/starch-binding module (family 21);; Starch/carbohydrate-binding module (family 53)	Protein phosphatase 1 regulatory subunit 3E OS=Mus musculus OX=10090 GN=Ppp1r3e PE=1 SV=2	T	Signal transduction mechanisms	protein phosphatase 1 regulatory subunit 3D [Mus musculus]	biological process: metabolic process (GO:0008152);; biological process: cellular process (GO:0009987);; molecular function: catalytic activity (GO:0003824);; biological process: biological regulation (GO:0065007);; molecular function: binding (GO:0005488);; cellular component: cell (GO:0005623);; cellular component: cell part (GO:0044464);; cellular component: organelle (GO:0043226)
ENSMUSG00000044795	Cyb5d1	2.54652	93	2.07196	82	5.14634	174	18.9082	693	21.2213	818	17.6502	563	1.35627e-10	2.39363	up	--	--	Molecular Function: metal ion binding (GO:0046872);;	--	--	[C]	Energy production and conversion	Cytochrome b5-like Heme/Steroid binding domain	Cytochrome b5 domain-containing protein 1 OS=Mus musculus OX=10090 GN=Cyb5d1 PE=2 SV=1	CI	Energy production and conversion;; Lipid transport and metabolism	cytochrome b5 domain-containing protein 1 [Mus musculus]	molecular function: binding (GO:0005488)
ENSMUSG00000026675	Hsd17b7	0.695274	113	1.36634	241	0.94732	158	5.69265	1046	6.01644	1174	3.57394	563	1.12865e-08	2.26016	up	[IQR]	Lipid transport and metabolism;; Secondary metabolites biosynthesis, transport and catabolism;; General function prediction only	Molecular Function: 3-keto sterol reductase activity (GO:0000253);; Molecular Function: estradiol 17-beta-dehydrogenase activity (GO:0004303);; Molecular Function: prolactin receptor binding (GO:0005148);; Cellular Component: endoplasmic reticulum (GO:0005783);; Cellular Component: plasma membrane (GO:0005886);; Biological Process: cholesterol biosynthetic process (GO:0006695);; Biological Proces…	K13373|0|mmu:15490|K13373 17beta-estradiol 17-dehydrogenase / 3beta-hydroxysteroid 3-dehydrogenase [EC:1.1.1.62 1.1.1.270] | (RefSeq) Hsd17b7, AI266814, ERG27; hydroxysteroid (17-beta) dehydrogenase 7	Steroid biosynthesis (ko00100);; Steroid hormone biosynthesis (ko00140);; Ovarian steroidogenesis (ko04913)	[I]	Lipid transport and metabolism	short chain dehydrogenase;; Enoyl-(Acyl carrier protein) reductase;; KR domain	3-keto-steroid reductase OS=Mus musculus OX=10090 GN=Hsd17b7 PE=1 SV=1	I	Lipid transport and metabolism	3-keto-steroid reductase [Mus musculus]	biological process: metabolic process (GO:0008152);; biological process: single-organism process (GO:0044699);; molecular function: catalytic activity (GO:0003824);; molecular function: binding (GO:0005488);; cellular component: cell (GO:0005623);; cellular component: organelle (GO:0043226);; cellular component: cell part (GO:0044464);; cellular component: membrane (GO:0016020);; biological proce…
ENSMUSG00000029195	Klb	2.26285	281	3.2289	434	2.2019	281	24.5663	3453	26.3298	3910	31.9644	3858	5.30386e-49	3.39955	up	[G]	Carbohydrate transport and metabolism	Molecular Function: hydrolase activity, hydrolyzing O-glycosyl compounds (GO:0004553);; Molecular Function: obsolete signal transducer activity (GO:0004871);; Molecular Function: fibroblast growth factor receptor binding (GO:0005104);; Cellular Component: integral component of plasma membrane (GO:0005887);; Biological Process: carbohydrate metabolic process (GO:0005975);; Biological Process: posi…	K22404|0|mmu:83379|K22404 beta-klotho | (RefSeq) Klb, AV071179, betaKlotho; klotho beta	Thermogenesis (ko04714)	[G]	Carbohydrate transport and metabolism	Glycosyl hydrolase family 1	Beta-klotho OS=Mus musculus OX=10090 GN=Klb PE=1 SV=1	G	Carbohydrate transport and metabolism	beta-klotho [Mus musculus]	molecular function: catalytic activity (GO:0003824);; molecular function: signal transducer activity (GO:0004871);; molecular function: binding (GO:0005488);; cellular component: cell (GO:0005623);; cellular component: membrane (GO:0016020);; cellular component: membrane part (GO:0044425);; cellular component: cell part (GO:0044464);; biological process: metabolic process (GO:0008152);; biologica…
ENSMUSG00000061132	Blnk	1.89063	130	18.9267	1512	47.3202	3578	3.73767	313	2.32435	207	4.94154	356	0.0177111	-1.77076	down	--	--	Molecular Function: transmembrane receptor protein tyrosine kinase adaptor activity (GO:0005068);; Molecular Function: obsolete SH3/SH2 adaptor activity (GO:0005070);; Cellular Component: cytoplasm (GO:0005737);; Cellular Component: plasma membrane (GO:0005886);; Biological Process: immune response (GO:0006955);; Biological Process: transmembrane receptor protein tyrosine kinase signaling pathway…	K07371|0|mmu:17060|K07371 B-cell linker protein | (RefSeq) Blnk, BASH, Bca, Ly-57, Ly57, Lyw-57, SLP-65; B cell linker	NF-kappa B signaling pathway (ko04064);; Osteoclast differentiation (ko04380);; B cell receptor signaling pathway (ko04662);; Epstein-Barr virus infection (ko05169);; Primary immunodeficiency (ko05340)	--	--	SH2 domain	B-cell linker protein OS=Mus musculus OX=10090 GN=Blnk PE=1 SV=1	S	Function unknown	B-cell linker, isoform CRA_a, partial [Mus musculus]	biological process: cellular process (GO:0009987);; biological process: signaling (GO:0023052);; biological process: single-organism process (GO:0044699);; biological process: response to stimulus (GO:0050896);; biological process: biological regulation (GO:0065007);; molecular function: signal transducer activity (GO:0004871);; molecular function: binding (GO:0005488);; cellular component: cell …
ENSMUSG00000027203	Dut	8.74324	378	22.5975	1242	18.4945	947	5.11401	258	5.40475	291	6.73885	279	0.00119392	-1.45767	down	[FV]	Nucleotide transport and metabolism;; Defense mechanisms	--	K01520|8.00567e-94|mmu:110074|K01520 dUTP pyrophosphatase [EC:3.6.1.23] | (RefSeq) Dut, 5031412I06Rik, 5133400F09Rik, D2Bwg0749e, Dutp, dUTPase; deoxyuridine triphosphatase	Pyrimidine metabolism (ko00240);; Drug metabolism - other enzymes (ko00983)	[F]	Nucleotide transport and metabolism	dUTPase	Deoxyuridine 5&apos;-triphosphate nucleotidohydrolase OS=Rattus norvegicus OX=10116 GN=Dut PE=2 SV=3	F	Nucleotide transport and metabolism	deoxyuridine 5&apos;-triphosphate nucleotidohydrolase, mitochondrial isoform 2 [Mus musculus]	--
ENSMUSG00000040249	Lrp1	19.416	10105	15.6406	8852	20.2045	10844	42.3888	25108	49.1922	30953	55.325	28217	2.72463e-13	1.45801	up	[G]	Carbohydrate transport and metabolism	Molecular Function: protease binding (GO:0002020);; Biological Process: cardiac septum development (GO:0003279);; Molecular Function: calcium ion binding (GO:0005509);; Cellular Component: nucleolus (GO:0005730);; Cellular Component: lysosomal membrane (GO:0005765);; Cellular Component: endosome (GO:0005768);; Cellular Component: integral component of plasma membrane (GO:0005887);; Cellular Compo…	K04550|0|mmu:16971|K04550 low-density lipoprotein receptor-related protein 1 (alpha-2-macroglobulin receptor) | (RefSeq) Lrp1, A2mr, AI316852, CD91, Lrp, b2b1554Clo; low density lipoprotein receptor-related protein 1	Cholesterol metabolism (ko04979);; Alzheimer disease (ko05010);; Malaria (ko05144)	[T]	Signal transduction mechanisms	Low-density lipoprotein receptor domain class A;; Low-density lipoprotein receptor repeat class B;; Coagulation Factor Xa inhibitory site;; Domain of unknown function (DUF5050);; SMP-30/Gluconolaconase/LRE-like region;; Complement Clr-like EGF-like;; Calcium-binding EGF domain;; EGF-like domain	Prolow-density lipoprotein receptor-related protein 1 OS=Mus musculus OX=10090 GN=Lrp1 PE=1 SV=1	S	Function unknown	prolow-density lipoprotein receptor-related protein 1 precursor [Mus musculus]	molecular function: binding (GO:0005488);; biological process: developmental process (GO:0032502);; biological process: single-organism process (GO:0044699);; cellular component: cell (GO:0005623);; cellular component: organelle (GO:0043226);; cellular component: organelle part (GO:0044422);; cellular component: cell part (GO:0044464);; cellular component: membrane (GO:0016020);; cellular compone…
ENSMUSG00000029575	Mmab	10.0167	1057	10.1446	1153	5.81627	608	17.784	2091	18.9884	2364	19.2445	1960	0.00204953	1.10182	up	[H]	Coenzyme transport and metabolism	Molecular Function: ATP binding (GO:0005524);; Cellular Component: mitochondrion (GO:0005739);; Molecular Function: cob(I)yrinic acid a,c-diamide adenosyltransferase activity (GO:0008817);; Biological Process: cobalamin metabolic process (GO:0009235);;	K00798|8.00654e-136|mmu:77697|K00798 cob(I)alamin adenosyltransferase [EC:2.5.1.17] | (RefSeq) Mmab, 9130222L19Rik, ATR; methylmalonic aciduria (cobalamin deficiency) cblB type homolog (human)	Porphyrin and chlorophyll metabolism (ko00860)	--	--	Cobalamin adenosyltransferase	Cob(I)yrinic acid a,c-diamide adenosyltransferase, mitochondrial OS=Mus musculus OX=10090 GN=Mmab PE=1 SV=1	S	Function unknown	cob(I)yrinic acid a,c-diamide adenosyltransferase, mitochondrial isoform 1 precursor [Mus musculus]	molecular function: binding (GO:0005488);; cellular component: cell (GO:0005623);; cellular component: organelle (GO:0043226);; cellular component: cell part (GO:0044464);; molecular function: catalytic activity (GO:0003824);; biological process: metabolic process (GO:0008152);; biological process: cellular process (GO:0009987);; biological process: single-organism process (GO:0044699)
ENSMUSG00000024427	Spry4	2.34496	376	2.64278	462	2.06244	342	8.88886	1624	8.88128	1724	3.85092	606	0.000434085	1.5677	up	--	--	Molecular Function: protein binding (GO:0005515);; Cellular Component: Golgi apparatus (GO:0005794);; Cellular Component: focal adhesion (GO:0005925);; Biological Process: multicellular organism development (GO:0007275);; Cellular Component: membrane (GO:0016020);; Biological Process: negative regulation of MAP kinase activity (GO:0043407);; Biological Process: negative regulation of ERK1 and ERK…	K17385|7.03995e-162|mmu:24066|K17385 protein sprouty homolog 4 | (RefSeq) Spry4, A030006O18Rik, sprouty4; sprouty RTK signaling antagonist 4	--	--	--	Sprouty protein (Spry)	Protein sprouty homolog 4 OS=Mus musculus OX=10090 GN=Spry4 PE=2 SV=1	U	Intracellular trafficking, secretion, and vesicular transport	protein sprouty homolog 4 [Mus musculus]	molecular function: binding (GO:0005488);; cellular component: cell (GO:0005623);; cellular component: organelle (GO:0043226);; cellular component: cell part (GO:0044464);; cellular component: cell junction (GO:0030054);; biological process: multicellular organismal process (GO:0032501);; biological process: developmental process (GO:0032502);; biological process: single-organism process (GO:0044…
ENSMUSG00000029722	Agfg2	9.42236	953	6.52476	713	7.48053	768	17.5395	1996	16.6981	2026	13.9307	1372	0.000629058	1.06986	up	--	--	Molecular Function: GTPase activator activity (GO:0005096);; Cellular Component: membrane (GO:0016020);; Biological Process: positive regulation of GTPase activity (GO:0043547);; Molecular Function: metal ion binding (GO:0046872);;	--	--	[T]	Signal transduction mechanisms	Putative GTPase activating protein for Arf	Arf-GAP domain and FG repeat-containing protein 2 OS=Mus musculus OX=10090 GN=Agfg2 PE=1 SV=1	U	Intracellular trafficking, secretion, and vesicular transport	HIV-1 Rev binding protein-like, isoform CRA_b, partial [Mus musculus]	biological process: biological regulation (GO:0065007);; molecular function: molecular function regulator (GO:0098772);; cellular component: membrane (GO:0016020);; molecular function: binding (GO:0005488)
ENSMUSG00000049538	Adamts16	0.435679	78	0.422191	83	0.277613	52	1.25274	255	1.39705	296	2.59547	445	5.1111e-06	2.01881	up	--	--	Biological Process: branching involved in ureteric bud morphogenesis (GO:0001658);; Biological Process: regulation of systemic arterial blood pressure (GO:0003073);; Molecular Function: metalloendopeptidase activity (GO:0004222);; Cellular Component: extracellular matrix (GO:0005578);; Biological Process: proteolysis (GO:0006508);; Molecular Function: zinc ion binding (GO:0008270);; Biological Pr…	K08630|0|mmu:271127|K08630 a disintegrin and metalloproteinase with thrombospondin motifs 16 [EC:3.4.24.-] | (RefSeq) Adamts16; a disintegrin-like and metallopeptidase (reprolysin type) with thrombospondin type 1 motif, 16	--	[O]	Posttranslational modification, protein turnover, chaperones	Reprolysin family propeptide;; Reprolysin (M12B) family zinc metalloprotease;; Thrombospondin type 1 domain;; Metallo-peptidase family M12;; Metallo-peptidase family M12B Reprolysin-like;; Metallo-peptidase family M12B Reprolysin-like;; Metallo-peptidase family M12B Reprolysin-like;; ADAM-TS Spacer 1;; Thrombospondin type 1 domain;; PLAC (protease and lacunin) domain	A disintegrin and metalloproteinase with thrombospondin motifs 16 OS=Mus musculus OX=10090 GN=Adamts16 PE=2 SV=2	S	Function unknown	mKIAA2029 protein, partial [Mus musculus]	biological process: multicellular organismal process (GO:0032501);; biological process: developmental process (GO:0032502);; biological process: single-organism process (GO:0044699);; biological process: biological regulation (GO:0065007);; biological process: metabolic process (GO:0008152);; molecular function: catalytic activity (GO:0003824);; cellular component: extracellular region (GO:000557…
ENSMUSG00000042532	Golga7b	0.430897	43	0.544258	59	0.208473	22	3.15986	356	3.37522	404	1.45232	141	2.17915e-05	2.38466	up	--	--	--	--	--	[S]	Function unknown	Golgin subfamily A member 7/ERF4 family	Golgin subfamily A member 7B OS=Mus musculus OX=10090 GN=GOLGA7B PE=1 SV=1	S	Function unknown	unnamed protein product, partial [Mus musculus]	--
ENSMUSG00000030084	Plxna1	2.75284	870	3.04403	1048	3.2724	1066	12.9512	4660	14.1507	5409	12.1654	3770	1.37946e-37	2.17261	up	[R]	General function prediction only	Cellular Component: semaphorin receptor complex (GO:0002116);; Molecular Function: protein binding (GO:0005515);; Cellular Component: nucleus (GO:0005634);; Cellular Component: cytoplasm (GO:0005737);; Cellular Component: integral component of plasma membrane (GO:0005887);; Biological Process: regulation of smooth muscle cell migration (GO:0014910);; Molecular Function: semaphorin receptor activi…	K06820|0|rno:362398|K06820 plexin A | (RefSeq) Plxna1, RGD1560871; plexin A1	Axon guidance (ko04360)	[T]	Signal transduction mechanisms	Plexin cytoplasmic RasGAP domain;; Sema domain;; IPT/TIG domain;; Plexin repeat	Plexin-A1 OS=Mus musculus OX=10090 GN=Plxna1 PE=1 SV=1	S	Function unknown	plexin A1 [Mus musculus]	cellular component: macromolecular complex (GO:0032991);; molecular function: binding (GO:0005488);; cellular component: cell (GO:0005623);; cellular component: organelle (GO:0043226);; cellular component: cell part (GO:0044464);; cellular component: membrane (GO:0016020);; cellular component: membrane part (GO:0044425);; biological process: biological regulation (GO:0065007);; biological process…
ENSMUSG00000037455	Slc18b1	9.26623	921	6.45315	695	6.23477	624	19.2857	2153	19.4234	2302	15.1802	1456	0.000144687	1.29308	up	[G]	Carbohydrate transport and metabolism	Cellular Component: integral component of plasma membrane (GO:0005887);; Molecular Function: transmembrane transporter activity (GO:0022857);; Biological Process: transmembrane transport (GO:0055085);;	--	--	[U]	Intracellular trafficking, secretion, and vesicular transport	Major Facilitator Superfamily;; MFS_1 like family;; LacY proton/sugar symporter	MFS-type transporter SLC18B1 OS=Mus musculus OX=10090 GN=Slc18b1 PE=2 SV=2	G	Carbohydrate transport and metabolism	RecName: Full=MFS-type transporter SLC18B1; AltName: Full=Solute carrier family 18 member B1	cellular component: cell (GO:0005623);; cellular component: membrane (GO:0016020);; cellular component: membrane part (GO:0044425);; cellular component: cell part (GO:0044464);; biological process: localization (GO:0051179);; molecular function: transporter activity (GO:0005215)
ENSMUSG00000018740	Slc25a35	12.0049	934	11.2508	1041	5.12012	455	26.7351	2448	29.552	2744	19.7137	1510	0.00313871	1.30996	up	--	--	Cellular Component: mitochondrial inner membrane (GO:0005743);; Biological Process: transport (GO:0006810);; Cellular Component: integral component of membrane (GO:0016021);;	K15117|0|mmu:71998|K15117 solute carrier family 25, member 34/35 | (RefSeq) Slc25a35, 1810012H11Rik; solute carrier family 25, member 35	--	[C]	Energy production and conversion	Mitochondrial carrier protein;; Ran-interacting Mog1 protein	Solute carrier family 25 member 35 OS=Mus musculus OX=10090 GN=Slc25a35 PE=1 SV=2	S	Function unknown	solute carrier family 25 member 35 [Mus musculus]	cellular component: cell (GO:0005623);; cellular component: membrane (GO:0016020);; cellular component: organelle (GO:0043226);; cellular component: organelle part (GO:0044422);; cellular component: cell part (GO:0044464);; biological process: localization (GO:0051179);; cellular component: membrane part (GO:0044425)
ENSMUSG00000029275	Gfi1	0.288817	29	3.46804	378	1.65554	171	0.074936	9	0.119829	15	0.349266	35	0.00544709	-2.11757	down	--	--	Biological Process: negative regulation of transcription by RNA polymerase II (GO:0000122);; Molecular Function: DNA-binding transcription repressor activity, RNA polymerase II-specific (GO:0001078);; Molecular Function: protein binding (GO:0005515);; Biological Process: mechanosensory behavior (GO:0007638);; Biological Process: negative regulation of cell fate specification (GO:0009996);; Biolog…	K09223|0|mmu:14581|K09223 growth factor independent 1 | (RefSeq) Gfi1, AW495828, Gfi-1, Pal-1, Pal1; growth factor independent 1 transcription repressor	--	[R]	General function prediction only	Zinc finger, C2H2 type;; Zinc-finger double domain;; C2H2-type zinc finger;; Zinc-finger double-stranded RNA-binding;; C2H2-type zinc finger;; Zinc-finger of C2H2 type	Zinc finger protein Gfi-1 OS=Mus musculus OX=10090 GN=Gfi1 PE=1 SV=2	S	Function unknown	unnamed protein product [Mus musculus]	biological process: biological regulation (GO:0065007);; molecular function: nucleic acid binding transcription factor activity (GO:0001071);; molecular function: binding (GO:0005488);; biological process: behavior (GO:0007610);; biological process: single-organism process (GO:0044699);; biological process: cellular process (GO:0009987);; biological process: multicellular organismal process (GO:0…
ENSMUSG00000017692	Rhbdl3	2.52308	330	1.89941	271	4.19344	565	7.445	1108	7.40541	1171	4.88845	627	0.00471252	1.20663	up	--	--	Molecular Function: serine-type endopeptidase activity (GO:0004252);; Molecular Function: calcium ion binding (GO:0005509);; Cellular Component: mitochondrial inner membrane (GO:0005743);; Cellular Component: integral component of membrane (GO:0016021);; Biological Process: protein processing (GO:0016485);;	K02857|0|mmu:246104|K02857 rhomboid-related protein 1/2/3 [EC:3.4.21.105] | (RefSeq) Rhbdl3, AI847581, Rhbdl4, Rhomr1, Vrho; rhomboid like 3	--	[T]	Signal transduction mechanisms	Rhomboid family	Rhomboid-related protein 3 OS=Mus musculus OX=10090 GN=Rhbdl3 PE=2 SV=1	S	Function unknown	rhomboid, veinlet-like 3 (Drosophila), isoform CRA_b, partial [Mus musculus]	biological process: metabolic process (GO:0008152);; molecular function: catalytic activity (GO:0003824);; molecular function: binding (GO:0005488);; cellular component: cell (GO:0005623);; cellular component: membrane (GO:0016020);; cellular component: organelle (GO:0043226);; cellular component: organelle part (GO:0044422);; cellular component: cell part (GO:0044464);; cellular component: membr…
ENSMUSG00000021322	Aoah	1.34478	138	1.08061	121	2.37605	251	3.66836	423	3.17388	393	4.75204	469	0.00249099	1.24763	up	--	--	Cellular Component: extracellular region (GO:0005576);; Biological Process: lipopolysaccharide metabolic process (GO:0008653);; Molecular Function: acyloxyacyl hydrolase activity (GO:0050528);; Biological Process: negative regulation of inflammatory response (GO:0050728);;	K01065|0|mmu:27052|K01065 acyloxyacyl hydrolase [EC:3.1.1.77] | (RefSeq) Aoah, 4930433E13Rik; acyloxyacyl hydrolase	--	--	--	GDSL-like Lipase/Acylhydrolase	Acyloxyacyl hydrolase OS=Mus musculus OX=10090 GN=Aoah PE=1 SV=1	G	Carbohydrate transport and metabolism	acyloxyacyl hydrolase isoform 1 preproprotein [Mus musculus]	cellular component: extracellular region (GO:0005576);; biological process: metabolic process (GO:0008152);; biological process: cellular process (GO:0009987);; biological process: single-organism process (GO:0044699);; molecular function: catalytic activity (GO:0003824);; biological process: biological regulation (GO:0065007)
ENSMUSG00000041801	Phlda3	93.0519	4668	127.033	6944	42.2099	2184	273.74	15641	290.006	17608	215.475	10606	0.00131702	1.49268	up	--	--	Molecular Function: phosphatidylinositol-4,5-bisphosphate binding (GO:0005546);; Molecular Function: phosphatidylinositol-3,4,5-trisphosphate binding (GO:0005547);; Cellular Component: cytoplasm (GO:0005737);; Cellular Component: plasma membrane (GO:0005886);; Molecular Function: phosphatidylinositol-5-phosphate binding (GO:0010314);; Biological Process: forebrain neuron differentiation (GO:00218…	--	--	--	--	--	Pleckstrin homology-like domain family A member 3 OS=Mus musculus OX=10090 GN=Phlda3 PE=1 SV=1	U	Intracellular trafficking, secretion, and vesicular transport	pleckstrin homology-like domain family A member 3 [Mus musculus]	molecular function: binding (GO:0005488);; cellular component: cell (GO:0005623);; cellular component: cell part (GO:0044464);; cellular component: membrane (GO:0016020);; biological process: cellular process (GO:0009987);; biological process: multicellular organismal process (GO:0032501);; biological process: developmental process (GO:0032502);; biological process: single-organism process (GO:00…
ENSMUSG00000067768	Xlr4b	1.08829	50	7.84657	358	16.6274	698	1.1348	55	1.04229	55	1.64882	59	0.00566407	-1.95993	down	--	--	Cellular Component: nucleus (GO:0005634);; Biological Process: spermatid development (GO:0007286);; Biological Process: positive regulation of synapse assembly (GO:0051965);; Biological Process: positive regulation of dendritic spine morphogenesis (GO:0061003);;	--	--	--	--	Cor1/Xlr/Xmr conserved region	X-linked lymphocyte-regulated protein 3A OS=Mus musculus OX=10090 GN=Xlr3a PE=1 SV=1	--	--	X-linked lymphocyte-regulated 4C [Mus musculus]	cellular component: cell (GO:0005623);; cellular component: organelle (GO:0043226);; cellular component: cell part (GO:0044464);; biological process: reproduction (GO:0000003);; biological process: cellular process (GO:0009987);; biological process: reproductive process (GO:0022414);; biological process: multicellular organismal process (GO:0032501);; biological process: developmental process (GO…
ENSMUSG00000047307	Pcdhb13	0.141371	19	0.13295	19	0.248687	34	0.448691	67	0.461833	73	0.388439	50	0.0319051	1.21149	up	[S]	Function unknown	Molecular Function: calcium ion binding (GO:0005509);; Cellular Component: integral component of plasma membrane (GO:0005887);; Cellular Component: cell-cell junction (GO:0005911);; Biological Process: homophilic cell adhesion via plasma membrane adhesion molecules (GO:0007156);; Biological Process: chemical synaptic transmission (GO:0007268);; Biological Process: synapse assembly (GO:0007416);;	K16494|0|mmu:93884|K16494 protocadherin beta | (RefSeq) Pcdhb13, Pcdbh6, PcdhbM; protocadherin beta 13	--	[S]	Function unknown	Cadherin domain;; Cadherin-like;; Cadherin cytoplasmic C-terminal	Protocadherin beta-14 OS=Mus musculus OX=10090 GN=Pcdhb14 PE=1 SV=2	U	Intracellular trafficking, secretion, and vesicular transport	protocadherin beta-6 precursor [Mus musculus]	molecular function: binding (GO:0005488);; cellular component: cell (GO:0005623);; cellular component: membrane (GO:0016020);; cellular component: membrane part (GO:0044425);; cellular component: cell part (GO:0044464);; cellular component: cell junction (GO:0030054);; biological process: biological adhesion (GO:0022610);; biological process: cellular process (GO:0009987);; biological process: si…
ENSMUSG00000033792	Atp7a	0.366147	63	0.401076	75	0.939715	165	4.0444	786	4.04276	837	3.98734	669	2.24289e-11	2.69615	up	[P]	Inorganic ion transport and metabolism	Biological Process: blood vessel development (GO:0001568);; Biological Process: in utero embryonic development (GO:0001701);; Biological Process: release of cytochrome c from mitochondria (GO:0001836);; Biological Process: liver development (GO:0001889);; Biological Process: blood vessel remodeling (GO:0001974);; Biological Process: regulation of oxidative phosphorylation (GO:0002082);; Molecular…	K17686|0|mmu:11977|K17686 P-type Cu+ transporter [EC:7.2.2.8] | (RefSeq) Atp7a, MNK; ATPase, Cu++ transporting, alpha polypeptide	Platinum drug resistance (ko01524);; Mineral absorption (ko04978)	[P]	Inorganic ion transport and metabolism	Heavy-metal-associated domain;; haloacid dehalogenase-like hydrolase;; E1-E2 ATPase;; haloacid dehalogenase-like hydrolase	Copper-transporting ATPase 1 OS=Mus musculus OX=10090 GN=Atp7a PE=1 SV=3	P	Inorganic ion transport and metabolism	ATPase, Cu++ transporting, alpha polypeptide, isoform CRA_b, partial [Mus musculus]	biological process: developmental process (GO:0032502);; biological process: single-organism process (GO:0044699);; biological process: multicellular organismal process (GO:0032501);; biological process: cellular process (GO:0009987);; biological process: cellular component organization or biogenesis (GO:0071840);; biological process: biological regulation (GO:0065007);; biological process: local…
ENSMUSG00000028976	Slc2a5	1.95849	217	1.0191	123	0.253331	29	6.15469	774	5.85868	783	5.40399	586	0.00259226	1.95447	up	[G]	Carbohydrate transport and metabolism	--	K08143|0|mmu:56485|K08143 MFS transporter, SP family, solute carrier family 2 (facilitated glucose/fructose transporter), member 5 | (RefSeq) Slc2a5, AI526984, Glut5, Slc5a; solute carrier family 2 (facilitated glucose transporter), member 5	Carbohydrate digestion and absorption (ko04973)	[G]	Carbohydrate transport and metabolism	Sugar (and other) transporter;; Major Facilitator Superfamily	Solute carrier family 2, facilitated glucose transporter member 5 OS=Mus musculus OX=10090 GN=Slc2a5 PE=1 SV=2	G	Carbohydrate transport and metabolism	solute carrier family 2, facilitated glucose transporter member 5 [Mus musculus]	--
Mus_musculus_newGene_6739	--	57.979	969	24.5044	442	49.1872	854	4.00331	79	1.83921	36	8.89591	150	1.36853e-05	-2.55194	down	--	--	--	--	--	--	--	--	--	--	--	mCG1028680, partial [Mus musculus]	--
ENSMUSG00000038388	Mpp6	18.9958	1456	14.8228	1229	25.6655	2048	7.01614	600	7.0119	623	12.1778	899	0.00278439	-1.08894	down	[F]	Nucleotide transport and metabolism	Molecular Function: guanylate kinase activity (GO:0004385);; Cellular Component: plasma membrane (GO:0005886);; Cellular Component: integral component of membrane (GO:0016021);; Molecular Function: PDZ domain binding (GO:0030165);; Cellular Component: extracellular exosome (GO:0070062);;	--	--	[T]	Signal transduction mechanisms	Guanylate kinase;; L27 domain;; PDZ domain (Also known as DHR or GLGF);; Variant SH3 domain;; SH3 domain	MAGUK p55 subfamily member 6 OS=Mus musculus OX=10090 GN=Mpp6 PE=1 SV=1	F	Nucleotide transport and metabolism	MAGUK p55 subfamily member 6 isoform b [Mus musculus]	biological process: metabolic process (GO:0008152);; biological process: cellular process (GO:0009987);; biological process: single-organism process (GO:0044699);; molecular function: catalytic activity (GO:0003824);; cellular component: cell (GO:0005623);; cellular component: membrane (GO:0016020);; cellular component: cell part (GO:0044464);; cellular component: membrane part (GO:0044425);; mol…
ENSMUSG00000074227	Spint2	44.3731	1910	46.7701	2179	31.5245	1399	9.54208	479	10.7269	559	16.2603	685	6.33678e-07	-1.60052	down	--	--	Biological Process: neural tube closure (GO:0001843);; Molecular Function: serine-type endopeptidase inhibitor activity (GO:0004867);; Cellular Component: cytoplasm (GO:0005737);; Cellular Component: plasma membrane (GO:0005886);; Biological Process: establishment or maintenance of cell polarity (GO:0007163);; Molecular Function: peptidase activity (GO:0008233);; Biological Process: negative regu…	K23421|1.58769e-149|mmu:20733|K23421 Kunitz-type protease inhibitor 2 | (RefSeq) Spint2, AL024025, C76321, HAI-2; serine protease inhibitor, Kunitz type 2	--	[O]	Posttranslational modification, protein turnover, chaperones	Kunitz/Bovine pancreatic trypsin inhibitor domain	Kunitz-type protease inhibitor 2 OS=Mus musculus OX=10090 GN=Spint2 PE=1 SV=1	O	Posttranslational modification, protein turnover, chaperones	kunitz-type protease inhibitor 2 isoform a precursor [Mus musculus]	biological process: multicellular organismal process (GO:0032501);; biological process: developmental process (GO:0032502);; biological process: single-organism process (GO:0044699);; biological process: biological regulation (GO:0065007);; molecular function: molecular function regulator (GO:0098772);; cellular component: cell (GO:0005623);; cellular component: cell part (GO:0044464);; cellular …
ENSMUSG00000035186	Ubd	9.00742	294	28.6164	1015	12.5581	422	3.41867	127	2.90236	115	1.61619	52	7.635e-05	-2.17239	down	--	--	Cellular Component: nucleolus (GO:0005730);; Cellular Component: cytoplasm (GO:0005737);; Biological Process: ubiquitin-dependent protein catabolic process (GO:0006511);; Biological Process: response to organonitrogen compound (GO:0010243);; Cellular Component: aggresome (GO:0016235);; Biological Process: protein ubiquitination (GO:0016567);; Biological Process: response to interferon-gamma (GO:0…	K12157|1.00829e-103|mmu:24108|K12157 ubiquitin D | (RefSeq) Ubd, FAT10; ubiquitin D	--	[OR]	Posttranslational modification, protein turnover, chaperones;; General function prediction only	Ubiquitin family;; Ubiquitin-2 like Rad60 SUMO-like	Ubiquitin D OS=Mus musculus OX=10090 GN=Ubd PE=1 SV=1	O	Posttranslational modification, protein turnover, chaperones	ubiquitin D [Mus musculus]	cellular component: cell (GO:0005623);; cellular component: organelle (GO:0043226);; cellular component: organelle part (GO:0044422);; cellular component: cell part (GO:0044464);; biological process: metabolic process (GO:0008152);; biological process: cellular process (GO:0009987);; biological process: response to stimulus (GO:0050896);; biological process: immune system process (GO:0002376);; b…
ENSMUSG00000056749	Nfil3	2.34731	167	5.77877	446	2.74141	201	8.76632	708	8.86164	760	7.8263	544	0.0076255	1.20872	up	--	--	Biological Process: negative regulation of transcription by RNA polymerase II (GO:0000122);; Molecular Function: RNA polymerase II core promoter sequence-specific DNA binding (GO:0000979);; Molecular Function: DNA-binding transcription repressor activity, RNA polymerase II-specific (GO:0001078);; Molecular Function: protein binding (GO:0005515);; Cellular Component: nucleus (GO:0005634);; Biologi…	K09059|0|mmu:18030|K09059 nuclear factor, interleukin 3 regulated | (RefSeq) Nfil3, AV225605, E4BP4; nuclear factor, interleukin 3, regulated	--	[K]	Transcription	Vertebrate interleukin-3 regulated transcription factor;; Basic region leucine zipper	Nuclear factor interleukin-3-regulated protein OS=Mus musculus OX=10090 GN=Nfil3 PE=1 SV=1	K	Transcription	nuclear factor interleukin-3-regulated protein [Mus musculus]	biological process: biological regulation (GO:0065007);; molecular function: binding (GO:0005488);; molecular function: nucleic acid binding transcription factor activity (GO:0001071);; cellular component: cell (GO:0005623);; cellular component: organelle (GO:0043226);; cellular component: cell part (GO:0044464);; biological process: immune system process (GO:0002376);; biological process: respon…
ENSMUSG00000024670	Cd6	0.235949	26	9.68501	1098	8.41776	897	1.12569	134	0.402697	52	1.01829	106	0.0280888	-1.74115	down	--	--	Molecular Function: lipopolysaccharide binding (GO:0001530);; Biological Process: immunological synapse formation (GO:0001771);; Cellular Component: immunological synapse (GO:0001772);; Biological Process: positive regulation of protein phosphorylation (GO:0001934);; Molecular Function: protein binding (GO:0001948);; Biological Process: acute inflammatory response to antigenic stimulus (GO:000243…	K06456|0|mmu:12511|K06456 T-cell surface glycoprotein CD6 | (RefSeq) Cd6; CD6 antigen	Cell adhesion molecules (ko04514)	--	--	Scavenger receptor cysteine-rich domain;; Scavenger receptor cysteine-rich domain	T-cell differentiation antigen CD6 OS=Mus musculus OX=10090 GN=Cd6 PE=1 SV=2	U	Intracellular trafficking, secretion, and vesicular transport	CD6 antigen, isoform CRA_a, partial [Mus musculus]	molecular function: binding (GO:0005488);; biological process: cellular process (GO:0009987);; biological process: single-organism process (GO:0044699);; cellular component: cell (GO:0005623);; cellular component: membrane (GO:0016020);; cellular component: membrane part (GO:0044425);; cellular component: cell part (GO:0044464);; biological process: biological regulation (GO:0065007);; biological…
ENSMUSG00000049807	Arhgap23	7.64361	1530	3.41103	756	5.21371	943	12.9175	2904	15.1589	3613	10.7594	2109	0.00347041	1.25513	up	--	--	Molecular Function: GTPase activator activity (GO:0005096);; Biological Process: signal transduction (GO:0007165);; Biological Process: positive regulation of GTPase activity (GO:0043547);; Cellular Component: extracellular exosome (GO:0070062);;	K20315|0|rno:303501|K20315 Rho GTPase-activating protein 21/23 | (RefSeq) Arhgap23; Rho GTPase activating protein 23	--	[R]	General function prediction only	RhoGAP domain;; Pleckstrin homology domain;; PDZ domain (Also known as DHR or GLGF);; PH domain;; PDZ domain	Rho GTPase-activating protein 23 OS=Mus musculus OX=10090 GN=Arhgap23 PE=1 SV=2	T	Signal transduction mechanisms	PREDICTED: rho GTPase-activating protein 23 isoform X5 [Mus musculus]	biological process: biological regulation (GO:0065007);; molecular function: molecular function regulator (GO:0098772);; biological process: cellular process (GO:0009987);; cellular component: extracellular region (GO:0005576);; cellular component: organelle (GO:0043226);; cellular component: extracellular region part (GO:0044421)
ENSMUSG00000025058	5430427O19Rik	0.144184	19	2.86711	410	5.13512	695	0.324613	49	0.32051	51	0.651581	84	0.0377077	-1.64933	down	--	--	--	--	--	--	--	Domain of unknown function (DUF4569)	Uncharacterized protein CXorf21 homolog OS=Mus musculus OX=10090 PE=2 SV=1	S	Function unknown	uncharacterized protein CXorf21 homolog [Mus musculus]	--
Mus_musculus_newGene_996	--	0	0	1.69745	25	3.42373	47	6.67193	100	6.45909	103	47.6414	612	0.0331834	1.77758	up	--	--	Molecular Function: antigen binding (GO:0003823);; Biological Process: phagocytosis, recognition (GO:0006910);; Biological Process: phagocytosis, engulfment (GO:0006911);; Biological Process: complement activation, classical pathway (GO:0006958);; Cellular Component: external side of plasma membrane (GO:0009897);; Molecular Function: immunoglobulin receptor binding (GO:0034987);; Cellular Compone…	K06856|2.68763e-56|rno:691714|K06856 immunoglobulin heavy chain | (RefSeq) RGD1565478; similar to Immunoglobulin heavy chain (gamma polypeptide)	Calcium signaling pathway (ko04020);; NF-kappa B signaling pathway (ko04064);; Phospholipase D signaling pathway (ko04072);; Phagosome (ko04145);; PI3K-Akt signaling pathway (ko04151);; Hematopoietic cell lineage (ko04640);; Natural killer cell mediated cytotoxicity (ko04650);; B cell receptor signaling pathway (ko04662);; Fc epsilon RI signaling pathway (ko04664);; Fc gamma R-mediated phagocytos…	--	--	Immunoglobulin V-set domain	Ig heavy chain V region PJ14 OS=Mus musculus OX=10090 PE=1 SV=1	S	Function unknown	mCG127246, partial [Mus musculus]	molecular function: binding (GO:0005488);; biological process: cellular process (GO:0009987);; biological process: single-organism process (GO:0044699);; biological process: cellular component organization or biogenesis (GO:0071840);; biological process: immune system process (GO:0002376);; biological process: metabolic process (GO:0008152);; biological process: response to stimulus (GO:0050896);…
ENSMUSG00000022053	Ebf2	2.00862	306	1.09343	182	1.36143	256	8.6523	1217	6.79778	941	7.73322	952	5.1267e-08	1.91895	up	--	--	--	K09103|0|mmu:13592|K09103 early B-cell factor | (RefSeq) Ebf2, D14Ggc1e, EBF-2, Mmot1, O/E-3, OE-3; early B cell factor 2	--	[K]	Transcription	Transcription factor COE1 DNA-binding domain;; Transcription factor COE1 helix-loop-helix domain;; IPT/TIG domain	Transcription factor COE2 OS=Mus musculus OX=10090 GN=Ebf2 PE=1 SV=4	K	Transcription	transcription factor COE2 [Mus musculus]	--
ENSMUSG00000066551	Hmgb1	64.8812	6288	71.0714	7434	65.8413	6373	24.9957	2611	26.6603	2952	30.2481	2715	2.57683e-17	-1.27248	down	--	--	Molecular Function: open form four-way junction DNA binding (GO:0000401);; Molecular Function: crossed form four-way junction DNA binding (GO:0000402);; Molecular Function: bubble DNA binding (GO:0000405);; Cellular Component: condensed chromosome (GO:0000793);; Biological Process: cell morphogenesis (GO:0000902);; Molecular Function: lipopolysaccharide binding (GO:0001530);; Biological Process: …	K10802|6.14175e-97|myd:102773633|K10802 high mobility group protein B1 | (RefSeq) HMGB1; high mobility group box 1	Base excision repair (ko03410);; Autophagy - animal (ko04140);; Necroptosis (ko04217)	[R]	General function prediction only	HMG (high mobility group) box;; HMG-box domain	High mobility group protein B1 OS=Rattus norvegicus OX=10116 GN=Hmgb1 PE=1 SV=2	B	Chromatin structure and dynamics	mCG144566, partial [Mus musculus]	molecular function: binding (GO:0005488);; cellular component: cell (GO:0005623);; cellular component: organelle (GO:0043226);; cellular component: cell part (GO:0044464);; biological process: cellular process (GO:0009987);; biological process: developmental process (GO:0032502);; biological process: single-organism process (GO:0044699);; biological process: cellular component organization or bio…
ENSMUSG00000041841	Rpl37	242.726	7085	332.368	10571	468.503	14103	96.4579	3207	92.6842	3275	153.331	4392	4.09737e-06	-1.45367	down	[J]	Translation, ribosomal structure and biogenesis	Molecular Function: structural constituent of ribosome (GO:0003735);; Biological Process: translation (GO:0006412);; Molecular Function: growth factor binding (GO:0019838);; Molecular Function: rRNA binding (GO:0019843);; Cellular Component: cytosolic large ribosomal subunit (GO:0022625);; Molecular Function: metal ion binding (GO:0046872);; Biological Process: regulation of cell cycle (GO:005172…	--	--	[J]	Translation, ribosomal structure and biogenesis	Ribosomal protein L37e	60S ribosomal protein L37 OS=Rattus norvegicus OX=10116 GN=Rpl37 PE=1 SV=2	J	Translation, ribosomal structure and biogenesis	PREDICTED: 60S ribosomal protein L37 [Nannospalax galili]	molecular function: structural molecule activity (GO:0005198);; biological process: metabolic process (GO:0008152);; biological process: cellular process (GO:0009987);; molecular function: binding (GO:0005488);; cellular component: cell (GO:0005623);; cellular component: macromolecular complex (GO:0032991);; cellular component: organelle (GO:0043226);; cellular component: organelle part (GO:00444…
ENSMUSG00000008035	Mid1ip1	13.9802	935	28.9195	2226	16.8754	1215	74.7806	5979	72.7517	6159	60.1178	4156	4.65975e-07	1.79716	up	--	--	--	--	--	--	--	Thyroid hormone-inducible hepatic protein Spot 14	Mid1-interacting protein 1 OS=Mus musculus OX=10090 GN=Mid1ip1 PE=1 SV=1	O	Posttranslational modification, protein turnover, chaperones	Mid1 interacting protein 1 (gastrulation specific G12-like (zebrafish)), isoform CRA_a, partial [Mus musculus]	--
ENSMUSG00000053641	Dennd4a	2.70454	818	4.8216	1588	5.60976	1749	10.2417	3526	10.963	3984	6.78423	2012	0.00342359	1.13067	up	--	--	Molecular Function: Rab guanyl-nucleotide exchange factor activity (GO:0017112);; Biological Process: positive regulation of GTPase activity (GO:0043547);;	K20163|0|mmu:102442|K20163 DENN domain-containing protein 4 | (RefSeq) Dennd4a, AI115600, AI851943, F730015K02Rik; DENN/MADD domain containing 4A	--	[T]	Signal transduction mechanisms	DENN (AEX-3) domain;; uDENN domain;; dDENN domain	DENN domain-containing protein 4C OS=Mus musculus OX=10090 GN=Dennd4c PE=1 SV=1	S	Function unknown	C-myc promoter-binding protein [Mus musculus]	biological process: biological regulation (GO:0065007);; molecular function: molecular function regulator (GO:0098772)
ENSMUSG00000010142	Tnfrsf13b	1.12471	101	14.643	1410	42.661	3746	2.60043	257	1.83447	178	5.16218	424	0.0275909	-1.70676	down	--	--	--	K05150|3.1162e-172|mmu:57916|K05150 tumor necrosis factor receptor superfamily member 13B | (RefSeq) Tnfrsf13b, 1200009E08Rik, Taci; tumor necrosis factor receptor superfamily, member 13b	Cytokine-cytokine receptor interaction (ko04060);; Intestinal immune network for IgA production (ko04672);; Primary immunodeficiency (ko05340)	--	--	TACI, cysteine-rich domain;; BCMA, TALL-1 binding	Tumor necrosis factor receptor superfamily member 13B OS=Mus musculus OX=10090 GN=Tnfrsf13b PE=2 SV=1	U	Intracellular trafficking, secretion, and vesicular transport	tumor necrosis factor receptor superfamily member 13B [Mus musculus]	--
ENSMUSG00000020547	Bzw2	35.9773	2353	25.2818	1802	15.5508	1049	8.891	663	9.4539	741	13.9121	884	0.0118062	-1.12153	down	--	--	Cellular Component: cytoplasm (GO:0005737);; Cellular Component: adherens junction (GO:0005913);; Biological Process: nervous system development (GO:0007399);; Cellular Component: membrane (GO:0016020);; Biological Process: cell differentiation (GO:0030154);; Biological Process: cell-cell adhesion (GO:0098609);; Molecular Function: cadherin binding involved in cell-cell adhesion (GO:0098641);;	--	--	[J]	Translation, ribosomal structure and biogenesis	eIF4-gamma/eIF5/eIF2-epsilon	Basic leucine zipper and W2 domain-containing protein 2 OS=Mus musculus molossinus OX=57486 GN=Bzw2 PE=2 SV=1	S	Function unknown	basic leucine zipper and W2 domains 2, partial [Mus musculus]	cellular component: cell (GO:0005623);; cellular component: cell part (GO:0044464);; cellular component: cell junction (GO:0030054);; biological process: multicellular organismal process (GO:0032501);; biological process: developmental process (GO:0032502);; biological process: single-organism process (GO:0044699);; cellular component: membrane (GO:0016020);; biological process: cellular process …
ENSMUSG00000090019	Gimap1	6.66297	326	52.9643	2793	97.6958	4807	8.63534	448	6.15856	347	10.0284	470	0.00311437	-1.99027	down	--	--	Molecular Function: GTP binding (GO:0005525);; Cellular Component: endoplasmic reticulum (GO:0005783);; Cellular Component: Golgi apparatus (GO:0005794);; Cellular Component: integral component of membrane (GO:0016021);; Biological Process: B cell differentiation (GO:0030183);; Biological Process: T cell differentiation (GO:0030217);;	--	--	--	--	AIG1 family	GTPase IMAP family member 1 OS=Mus musculus OX=10090 GN=Gimap1 PE=1 SV=3	S	Function unknown	GTPase, IMAP family member 1, isoform CRA_a, partial [Mus musculus]	molecular function: binding (GO:0005488);; cellular component: cell (GO:0005623);; cellular component: organelle (GO:0043226);; cellular component: cell part (GO:0044464);; cellular component: membrane (GO:0016020);; cellular component: membrane part (GO:0044425);; biological process: immune system process (GO:0002376);; biological process: cellular process (GO:0009987);; biological process: mult…
ENSMUSG00000094076	Gm4767	1.28856	213	0.666104	118	0.687054	111	0.321183	49	0.430205	67	0.557059	73	0.0482008	-1.10659	down	[R]	General function prediction only	Molecular Function: nucleic acid binding (GO:0003676);; Molecular Function: DNA-binding transcription factor activity (GO:0003700);; Cellular Component: intracellular (GO:0005622);; Biological Process: regulation of transcription, DNA-templated (GO:0006355);; Molecular Function: metal ion binding (GO:0046872);;	K09228|0|mmu:210583|K09228 KRAB domain-containing zinc finger protein | (RefSeq) Gm4767, EG210583; predicted gene 4767	Herpes simplex virus 1 infection (ko05168)	[R]	General function prediction only	Zinc-finger double domain;; Zinc finger, C2H2 type;; C2H2-type zinc finger;; C2H2-type zinc finger;; KRAB box;; zinc-finger C2H2-type;; zinc-finger-containing domain;; Zinc-finger double-stranded RNA-binding;; Zinc ribbon domain;; TFIIH C1-like domain	Zinc finger protein 431 OS=Mus musculus OX=10090 GN=Znf431 PE=1 SV=1	S	Function unknown	PREDICTED: zinc finger protein 431-like [Mus musculus]	molecular function: binding (GO:0005488);; biological process: biological regulation (GO:0065007);; molecular function: nucleic acid binding transcription factor activity (GO:0001071);; cellular component: cell (GO:0005623);; cellular component: cell part (GO:0044464)
ENSMUSG00000020864	Ankrd40	33.3877	4049	28.5985	3712	24.8485	3037	61.0606	8412	65.11	9435	43.3018	5096	0.00257793	1.00514	up	[T]	Signal transduction mechanisms	--	--	--	[U]	Intracellular trafficking, secretion, and vesicular transport	Ankyrin repeats (many copies);; Ankyrin repeats (3 copies);; Ankyrin repeat;; Ankyrin repeat;; Ankyrin repeats (many copies)	Ankyrin repeat domain-containing protein 40 OS=Mus musculus OX=10090 GN=Ankrd40 PE=1 SV=1	S	Function unknown	ankyrin repeat domain-containing protein 40 isoform X1 [Mus caroli]	--
ENSMUSG00000025370	Cdh9	0.12298	16	0.116474	16	0.170197	22	0.445769	63	0.366295	55	0.869395	106	0.00318024	1.73745	up	[S]	Function unknown	Molecular Function: calcium ion binding (GO:0005509);; Cellular Component: plasma membrane (GO:0005886);; Biological Process: homophilic cell adhesion via plasma membrane adhesion molecules (GO:0007156);; Cellular Component: integral component of membrane (GO:0016021);;	K06801|0|mmu:12565|K06801 cadherin 9, type 2, T1-cadherin | (RefSeq) Cdh9; cadherin 9	--	[S]	Function unknown	Cadherin domain;; Cadherin cytoplasmic region	Cadherin-9 OS=Mus musculus OX=10090 GN=Cdh9 PE=2 SV=2	U	Intracellular trafficking, secretion, and vesicular transport	PREDICTED: cadherin-9 isoform X1 [Mus musculus]	molecular function: binding (GO:0005488);; cellular component: cell (GO:0005623);; cellular component: membrane (GO:0016020);; cellular component: cell part (GO:0044464);; biological process: biological adhesion (GO:0022610);; cellular component: membrane part (GO:0044425)
ENSMUSG00000023828	Slc22a3	5.95456	853	7.77748	1038	3.79603	480	21.3972	2986	22.9466	3402	11.4022	1371	0.00112702	1.51693	up	[G]	Carbohydrate transport and metabolism	Molecular Function: protein kinase activity (GO:0004672);; Molecular Function: dopamine:sodium symporter activity (GO:0005329);; Molecular Function: protein binding (GO:0005515);; Molecular Function: ATP binding (GO:0005524);; Cellular Component: integral component of plasma membrane (GO:0005887);; Biological Process: protein phosphorylation (GO:0006468);; Molecular Function: quaternary ammonium …	K08200|0|mmu:20519|K08200 MFS transporter, OCT family, solute carrier family 22 (organic cation transporter), member 3 | (RefSeq) Slc22a3, EMT, Oct3, Orct3, Slca22a3; solute carrier family 22 (organic cation transporter), member 3	Choline metabolism in cancer (ko05231)	[R]	General function prediction only	Sugar (and other) transporter;; Major Facilitator Superfamily;; Sugar (and other) transporter	Solute carrier family 22 member 3 OS=Mus musculus OX=10090 GN=Slc22a3 PE=2 SV=1	G	Carbohydrate transport and metabolism	organic cation transporter 3 [Mus musculus]	biological process: metabolic process (GO:0008152);; biological process: cellular process (GO:0009987);; molecular function: catalytic activity (GO:0003824);; biological process: single-organism process (GO:0044699);; biological process: localization (GO:0051179);; molecular function: transporter activity (GO:0005215);; molecular function: binding (GO:0005488);; cellular component: cell (GO:00056…
ENSMUSG00000023019	Gpd1	114.66	11467	83.1652	9063	32.0497	3306	530.861	60473	541.653	65566	267.742	26273	2.08762e-05	2.25648	up	[C]	Energy production and conversion	--	K00006|0|mmu:14555|K00006 glycerol-3-phosphate dehydrogenase (NAD+) [EC:1.1.1.8] | (RefSeq) Gpd1, AI747587, GPD-C, GPDH-C, Gdc-1, Gdc1; glycerol-3-phosphate dehydrogenase 1 (soluble)	Glycerophospholipid metabolism (ko00564)	[C]	Energy production and conversion	NAD-dependent glycerol-3-phosphate dehydrogenase N-terminus;; NAD-dependent glycerol-3-phosphate dehydrogenase C-terminus	Glycerol-3-phosphate dehydrogenase [NAD(+)], cytoplasmic OS=Mus musculus OX=10090 GN=Gpd1 PE=1 SV=3	C	Energy production and conversion	mKIAA4010 protein, partial [Mus musculus]	--
ENSMUSG00000056133	Unc93a2	1.66786	155	1.05814	107	1.81539	174	0.157227	18	0.393217	41	0.716094	64	0.0148013	-1.51319	down	--	--	Cellular Component: plasma membrane (GO:0005886);; Cellular Component: integral component of membrane (GO:0016021);;	--	--	[S]	Function unknown	Ion channel regulatory protein UNC-93	Protein unc-93 homolog A OS=Mus musculus OX=10090 GN=Unc93a PE=2 SV=1	S	Function unknown	predicted gene, ENSMUSG00000056133 [Mus musculus]	cellular component: cell (GO:0005623);; cellular component: membrane (GO:0016020);; cellular component: cell part (GO:0044464);; cellular component: membrane part (GO:0044425)
ENSMUSG00000091625	Lsm5	15.7631	273	22.7114	428	19.8355	354	6.85671	136	2.46923	52	0.96169	15	0.0067557	-1.84054	down	[K]	Transcription	Biological Process: mRNA splicing, via spliceosome (GO:0000398);; Biological Process: nuclear-transcribed mRNA catabolic process (GO:0000956);; Molecular Function: RNA binding (GO:0003723);; Cellular Component: U6 snRNP (GO:0005688);; Cellular Component: U4/U6 x U5 tri-snRNP complex (GO:0046540);; Cellular Component: Lsm1-7-Pat1 complex (GO:1990726);;	K12624|3.60105e-58|umr:103658954|K12624 U6 snRNA-associated Sm-like protein LSm5 | (RefSeq) LSM5; LSM5 homolog, U6 small nuclear RNA and mRNA degradation associated	RNA degradation (ko03018);; Spliceosome (ko03040)	[A]	RNA processing and modification	LSM domain	U6 snRNA-associated Sm-like protein LSm5 OS=Mus musculus OX=10090 GN=Lsm5 PE=3 SV=2	K	Transcription	U6 snRNA-associated Sm-like protein LSm5 isoform X1 [Cavia porcellus]	biological process: metabolic process (GO:0008152);; biological process: cellular process (GO:0009987);; biological process: biological regulation (GO:0065007);; molecular function: binding (GO:0005488);; cellular component: cell (GO:0005623);; cellular component: macromolecular complex (GO:0032991);; cellular component: organelle (GO:0043226);; cellular component: organelle part (GO:0044422);; c…
ENSMUSG00000019961	Tmpo	20.8338	2552	33.3275	4400	39.6615	4940	13.9365	1835	12.6477	1789	17.2421	1998	0.000348436	-1.0221	down	--	--	Cellular Component: chromatin (GO:0000785);; Molecular Function: DNA binding (GO:0003677);; Molecular Function: lamin binding (GO:0005521);; Cellular Component: nuclear inner membrane (GO:0005637);; Cellular Component: endoplasmic reticulum membrane (GO:0005789);; Cellular Component: adherens junction (GO:0005913);; Biological Process: regulation of transcription, DNA-templated (GO:0006355);; Cel…	K24031|0|ngi:103733249|K24031 lamina-associated polypeptide 2 | (RefSeq) Tmpo; thymopoietin	--	--	--	Lamina-associated polypeptide 2 alpha;; Thymopoietin protein;; LEM domain	Lamina-associated polypeptide 2, isoforms alpha/zeta OS=Mus musculus OX=10090 GN=Tmpo PE=1 SV=4	S	Function unknown	lamina-associated polypeptide 2 isoform alpha [Mus musculus]	cellular component: cell (GO:0005623);; cellular component: organelle (GO:0043226);; cellular component: organelle part (GO:0044422);; cellular component: cell part (GO:0044464);; molecular function: binding (GO:0005488);; cellular component: membrane (GO:0016020);; cellular component: membrane part (GO:0044425);; cellular component: cell junction (GO:0030054);; biological process: biological reg…
ENSMUSG00000015966	Il17rb	0.604043	45	0.879329	71	1.08756	84	0.153065	16	0.133765	15	0.267895	20	0.00234096	-1.68117	down	--	--	Cellular Component: extracellular region (GO:0005576);; Cellular Component: cytoplasm (GO:0005737);; Cellular Component: integral component of plasma membrane (GO:0005887);; Cellular Component: cell surface (GO:0009986);; Biological Process: cytokine-mediated signaling pathway (GO:0019221);; Molecular Function: interleukin-17 receptor activity (GO:0030368);; Biological Process: positive regulatio…	K05165|0|mmu:50905|K05165 interleukin 17 receptor B | (RefSeq) Il17rb, Evi27, IL-17ER, IL-17Rh1, IL17RH1, Il17br; interleukin 17 receptor B	Cytokine-cytokine receptor interaction (ko04060);; IL-17 signaling pathway (ko04657)	--	--	SEFIR domain;; Interleukin 17 receptor D;; Interleukin-17 receptor, fibronectin-III-like domain 1	Interleukin-17 receptor B OS=Mus musculus OX=10090 GN=Il17rb PE=1 SV=1	U	Intracellular trafficking, secretion, and vesicular transport	interleukin 17 receptor B, isoform CRA_c, partial [Mus musculus]	cellular component: extracellular region (GO:0005576);; cellular component: cell (GO:0005623);; cellular component: cell part (GO:0044464);; cellular component: membrane (GO:0016020);; cellular component: membrane part (GO:0044425);; biological process: cellular process (GO:0009987);; biological process: signaling (GO:0023052);; biological process: single-organism process (GO:0044699);; biologica…
ENSMUSG00000000740	Rpl13	964.598	26300	1252.56	37212	1666.91	46871	390.034	12114	365.686	12069	556.149	14879	4.51013e-08	-1.43315	down	[J]	Translation, ribosomal structure and biogenesis	Molecular Function: structural constituent of ribosome (GO:0003735);; Molecular Function: metalloendopeptidase activity (GO:0004222);; Molecular Function: ATP binding (GO:0005524);; Cellular Component: nucleus (GO:0005634);; Biological Process: translation (GO:0006412);; Biological Process: proteolysis (GO:0006508);; Molecular Function: zinc ion binding (GO:0008270);; Cellular Component: integral…	K02873|3.61553e-129|xla:100049095|K02873 large subunit ribosomal protein L13e | (RefSeq) uncharacterized LOC100049095	Ribosome (ko03010)	[J]	Translation, ribosomal structure and biogenesis	Ribosomal protein L13e	60S ribosomal protein L13 OS=Mus musculus OX=10090 GN=Rpl13 PE=1 SV=3	J	Translation, ribosomal structure and biogenesis	60S ribosomal protein L13 [Mus musculus]	molecular function: structural molecule activity (GO:0005198);; biological process: metabolic process (GO:0008152);; molecular function: catalytic activity (GO:0003824);; molecular function: binding (GO:0005488);; cellular component: cell (GO:0005623);; cellular component: organelle (GO:0043226);; cellular component: cell part (GO:0044464);; biological process: cellular process (GO:0009987);; cel…
ENSMUSG00000074570	Cass4	0.410899	52	0.270536	32	0.500911	55	1.26767	168	1.18053	159	0.980725	115	0.00151235	1.48789	up	--	--	Cellular Component: cytoplasm (GO:0005737);; Cellular Component: cytoskeleton (GO:0005856);; Biological Process: cell adhesion (GO:0007155);; Cellular Component: cell junction (GO:0030054);;	--	--	--	--	Serine rich protein interaction domain;; Variant SH3 domain;; SH3 domain;; Variant SH3 domain	Cas scaffolding protein family member 4 OS=Mus musculus OX=10090 GN=Cass4 PE=1 SV=1	O	Posttranslational modification, protein turnover, chaperones	unnamed protein product [Mus musculus]	cellular component: cell (GO:0005623);; cellular component: cell part (GO:0044464);; cellular component: organelle (GO:0043226);; biological process: biological adhesion (GO:0022610);; cellular component: cell junction (GO:0030054)
ENSMUSG00000058174	Gm5148	16.5812	744	24.1819	1181	22.5996	1045	5.94683	304	5.3931	293	7.12212	314	9.90708e-13	-1.64995	down	[J]	Translation, ribosomal structure and biogenesis	--	K02973|1.00453e-89|ptg:102972452|K02973 small subunit ribosomal protein S23e | (RefSeq) RPS23; ribosomal protein S23	Ribosome (ko03010)	[J]	Translation, ribosomal structure and biogenesis	Ribosomal protein S12/S23	40S ribosomal protein S23 OS=Rattus norvegicus OX=10116 GN=Rps23 PE=1 SV=3	J	Translation, ribosomal structure and biogenesis	unnamed protein product, partial [Mus musculus]	--
ENSMUSG00000033526	Ppip5k1	14.9066	2525	11.9928	2227	7.08409	1188	31.0215	5655	35.4945	7000	28.6582	4422	0.00067104	1.37669	up	--	--	Molecular Function: inositol-1,3,4,5,6-pentakisphosphate kinase activity (GO:0000827);; Molecular Function: inositol heptakisphosphate kinase activity (GO:0000829);; Molecular Function: inositol hexakisphosphate 5-kinase activity (GO:0000832);; Cellular Component: microfibril (GO:0001527);; Molecular Function: acid phosphatase activity (GO:0003993);; Molecular Function: ATP binding (GO:0005524);;…	K13024|0|mmu:327655|K13024 inositol-hexakisphosphate/diphosphoinositol-pentakisphosphate 1-kinase [EC:2.7.4.24] | (RefSeq) Ppip5k1, B430315C20Rik, Hisppd2a, mKIAA0377; diphosphoinositol pentakisphosphate kinase 1	Phosphatidylinositol signaling system (ko04070)	[Z]	Cytoskeleton	Histidine phosphatase superfamily (branch 2)	Inositol hexakisphosphate and diphosphoinositol-pentakisphosphate kinase 1 OS=Mus musculus OX=10090 GN=Ppip5k1 PE=1 SV=1	S	Function unknown	mKIAA0377 protein, partial [Mus musculus]	biological process: metabolic process (GO:0008152);; biological process: cellular process (GO:0009987);; molecular function: catalytic activity (GO:0003824);; cellular component: extracellular region (GO:0005576);; cellular component: extracellular region part (GO:0044421);; cellular component: supramolecular complex (GO:0099080);; molecular function: binding (GO:0005488);; cellular component: ce…
ENSMUSG00000039270	Megf9	2.63706	731	2.95243	892	2.86581	819	19.4568	6111	20.0515	6673	9.82042	2634	5.61688e-12	2.4713	up	--	--	Cellular Component: basement membrane (GO:0005604);; Cellular Component: integral component of membrane (GO:0016021);;	--	--	[W]	Extracellular structures	Laminin EGF domain	Multiple epidermal growth factor-like domains protein 9 OS=Mus musculus OX=10090 GN=Megf9 PE=2 SV=1	U	Intracellular trafficking, secretion, and vesicular transport	multiple epidermal growth factor-like domains protein 9 precursor [Mus musculus]	cellular component: extracellular region (GO:0005576);; cellular component: extracellular region part (GO:0044421);; cellular component: membrane (GO:0016020);; cellular component: membrane part (GO:0044425)
ENSMUSG00000000441	Raf1	17.2373	1847	21.819	2519	20.0419	2187	45.0917	5415	47.0666	5992	41.034	4270	2.13993e-11	1.23335	up	[R]	General function prediction only	Biological Process: activation of MAPKK activity (GO:0000186);; Biological Process: response to hypoxia (GO:0001666);; Molecular Function: nucleic acid binding (GO:0003676);; Molecular Function: endonuclease activity (GO:0004519);; Molecular Function: ribonuclease activity (GO:0004540);; Molecular Function: MAP kinase kinase kinase activity (GO:0004709);; Molecular Function: ATP binding (GO:00055…	K04366|0|mmu:110157|K04366 RAF proto-oncogene serine/threonine-protein kinase [EC:2.7.11.1] | (RefSeq) Raf1, 6430402F14Rik, AA990557, BB129353, Craf1, D830050J10Rik, Raf-1, c-Raf, cRaf, v-Raf; v-raf-leukemia viral oncogene 1	EGFR tyrosine kinase inhibitor resistance (ko01521);; Endocrine resistance (ko01522);; MAPK signaling pathway (ko04010);; ErbB signaling pathway (ko04012);; Ras signaling pathway (ko04014);; Rap1 signaling pathway (ko04015);; cGMP-PKG signaling pathway (ko04022);; cAMP signaling pathway (ko04024);; Chemokine signaling pathway (ko04062);; FoxO signaling pathway (ko04068);; Sphingolipid signaling p…	[T]	Signal transduction mechanisms	Protein tyrosine kinase;; Protein kinase domain;; Raf-like Ras-binding domain;; Phorbol esters/diacylglycerol binding domain (C1 domain);; Kinase-like	RAF proto-oncogene serine/threonine-protein kinase OS=Mus musculus OX=10090 GN=Raf1 PE=1 SV=2	T	Signal transduction mechanisms	v-raf-leukemia viral oncogene 1, isoform CRA_a, partial [Mus musculus]	biological process: biological regulation (GO:0065007);; biological process: response to stimulus (GO:0050896);; molecular function: binding (GO:0005488);; biological process: metabolic process (GO:0008152);; biological process: cellular process (GO:0009987);; molecular function: catalytic activity (GO:0003824);; biological process: signaling (GO:0023052);; biological process: single-organism pro…
ENSMUSG00000078193	Gm2000	57.7514	899	82.3453	1396	75.894	1218	19.8889	353	17.6144	332	26.6445	407	5.76174e-11	-1.62316	down	--	--	Biological Process: maturation of LSU-rRNA from tricistronic rRNA transcript (SSU-rRNA, 5.8S rRNA, LSU-rRNA) (GO:0000463);; Molecular Function: mRNA binding (GO:0003729);; Molecular Function: structural constituent of ribosome (GO:0003735);; Biological Process: translation (GO:0006412);; Cellular Component: integral component of membrane (GO:0016021);; Cellular Component: cytosolic large ribosoma…	K02918|2.32938e-47|rno:296709|K02918 large subunit ribosomal protein L35e | (RefSeq) Rpl35; ribosomal protein L35	Ribosome (ko03010)	[J]	Translation, ribosomal structure and biogenesis	Ribosomal L29 protein	60S ribosomal protein L35 OS=Rattus norvegicus OX=10116 GN=Rpl35 PE=1 SV=3	J	Translation, ribosomal structure and biogenesis	60S ribosomal protein L35 [Mus musculus]	biological process: metabolic process (GO:0008152);; biological process: cellular process (GO:0009987);; biological process: cellular component organization or biogenesis (GO:0071840);; molecular function: binding (GO:0005488);; molecular function: structural molecule activity (GO:0005198);; cellular component: membrane (GO:0016020);; cellular component: membrane part (GO:0044425);; cellular comp…
ENSMUSG00000055762	Eef1d	147.407	5148	135.776	6018	126.44	6418	57.3595	2570	48.6364	2717	66.0989	2762	2.79613e-15	-1.11611	down	--	--	Molecular Function: DNA binding (GO:0003677);; Molecular Function: translation elongation factor activity (GO:0003746);; Molecular Function: obsolete signal transducer activity (GO:0004871);; Cellular Component: nucleolus (GO:0005730);; Cellular Component: endoplasmic reticulum (GO:0005783);; Cellular Component: eukaryotic translation elongation factor 1 complex (GO:0005853);; Cellular Component:…	K15410|0|rno:300033|K15410 elongation factor 1-delta | (RefSeq) Eef1d; eukaryotic translation elongation factor 1 delta	--	[K]	Transcription	EF-1 guanine nucleotide exchange domain;; Eukaryotic elongation factor 1 beta central acidic region	Elongation factor 1-delta OS=Mus musculus OX=10090 GN=Eef1d PE=1 SV=3	J	Translation, ribosomal structure and biogenesis	elongation factor 1-delta isoform a [Mus musculus]	molecular function: binding (GO:0005488);; biological process: metabolic process (GO:0008152);; biological process: cellular process (GO:0009987);; molecular function: signal transducer activity (GO:0004871);; cellular component: cell (GO:0005623);; cellular component: organelle (GO:0043226);; cellular component: organelle part (GO:0044422);; cellular component: cell part (GO:0044464);; cellular …
ENSMUSG00000037112	Sik2	23.3824	3451	13.499	2339	11.3636	1890	71.4828	12287	75.2062	13697	84.3103	12474	1.22362e-10	2.16075	up	[T]	Signal transduction mechanisms	--	K16311|0|mmu:235344|K16311 serine/threonine-protein kinase SIK2 [EC:2.7.11.1] | (RefSeq) Sik2, G630080D20Rik, Snf1lk2; salt inducible kinase 2	Glucagon signaling pathway (ko04922)	[R]	General function prediction only	Protein kinase domain;; Protein tyrosine kinase;; Kinase-like	Serine/threonine-protein kinase SIK2 OS=Mus musculus OX=10090 GN=Sik2 PE=1 SV=1	T	Signal transduction mechanisms	serine/threonine-protein kinase SIK2 [Mus musculus]	--
ENSMUSG00000026388	3110009E18Rik	2.29067	70	4.92966	96	5.99086	113	1.42951	33	2.07969	52	2.28737	42	0.0295581	-1.03133	down	--	--	--	--	--	[S]	Function unknown	Uncharacterized conserved protein (DUF2340)	UPF0538 protein C2orf76 homolog OS=Mus musculus OX=10090 PE=1 SV=2	S	Function unknown	RIKEN cDNA 3110009E18, isoform CRA_b, partial [Mus musculus]	--
ENSMUSG00000024165	Jpt2	10.6839	998	11.1398	1134	12.4254	1190	26.6301	2829	27.2804	3080	16.1574	1476	0.0011754	1.08202	up	--	--	Cellular Component: nucleus (GO:0005634);; Cellular Component: cytoplasm (GO:0005737);; Cellular Component: plasma membrane (GO:0005886);;	--	--	--	--	Microtubule-Associated protein Jupiter	Jupiter microtubule associated homolog 2 OS=Mus musculus OX=10090 GN=Jpt2 PE=1 SV=1	S	Function unknown	jupiter microtubule associated homolog 2 [Mus musculus]	cellular component: cell (GO:0005623);; cellular component: organelle (GO:0043226);; cellular component: cell part (GO:0044464);; cellular component: membrane (GO:0016020)
ENSMUSG00000035711	Dok3	2.33112	134	34.3426	2044	68.4514	3835	2.77406	171	3.00387	198	6.27248	335	0.0039368	-2.11595	down	--	--	Molecular Function: insulin receptor binding (GO:0005158);; Cellular Component: cytoplasm (GO:0005737);; Cellular Component: plasma membrane (GO:0005886);; Biological Process: Ras protein signal transduction (GO:0007265);;	--	--	[T]	Signal transduction mechanisms	PTB domain (IRS-1 type)	Docking protein 3 OS=Mus musculus OX=10090 GN=Dok3 PE=1 SV=1	U	Intracellular trafficking, secretion, and vesicular transport	docking protein 3 [Mus musculus]	molecular function: binding (GO:0005488);; cellular component: cell (GO:0005623);; cellular component: cell part (GO:0044464);; cellular component: membrane (GO:0016020);; biological process: cellular process (GO:0009987);; biological process: signaling (GO:0023052);; biological process: single-organism process (GO:0044699);; biological process: response to stimulus (GO:0050896);; biological proc…
ENSMUSG00000004846	Plod3	18.08	2069	17.2102	2101	18.0507	2097	39.8084	5164	46.3689	6373	33.0104	3669	1.20749e-06	1.2208	up	--	--	--	K13646|0|mmu:26433|K13646 lysyl hydroxylase/galactosyltransferase/glucosyltransferase [EC:1.14.11.4 2.4.1.50 2.4.1.66] | (RefSeq) Plod3, AI414586, LH3; procollagen-lysine, 2-oxoglutarate 5-dioxygenase 3	Lysine degradation (ko00310);; Other types of O-glycan biosynthesis (ko00514)	[O]	Posttranslational modification, protein turnover, chaperones	2OG-Fe(II) oxygenase superfamily	Procollagen-lysine,2-oxoglutarate 5-dioxygenase 3 OS=Mus musculus OX=10090 GN=Plod3 PE=1 SV=1	O	Posttranslational modification, protein turnover, chaperones	procollagen-lysine,2-oxoglutarate 5-dioxygenase 3 precursor [Mus musculus]	--
ENSMUSG00000071716	Apol7e	0.37436	29	11.2657	948	5.88418	469	0.57967	51	0.386429	37	0.862899	66	0.00617932	-2.08728	down	--	--	Cellular Component: extracellular region (GO:0005576);; Biological Process: lipid transport (GO:0006869);; Molecular Function: lipid binding (GO:0008289);; Biological Process: lipoprotein metabolic process (GO:0042157);;	K14480|2.88822e-175|mmu:666348|K14480 apolipoprotein L | (RefSeq) Apol7e; apolipoprotein L 7e	--	--	--	Apolipoprotein L	--	S	Function unknown	apolipoprotein L 7e [Mus musculus]	cellular component: extracellular region (GO:0005576);; biological process: single-organism process (GO:0044699);; biological process: localization (GO:0051179);; molecular function: binding (GO:0005488);; biological process: metabolic process (GO:0008152)
ENSMUSG00000021094	Dhrs7	64.4211	3102	68.8923	3617	47.2027	2358	131.977	7262	123.685	7225	127.131	6039	1.53468e-05	1.12765	up	[C]	Energy production and conversion	--	K11165|0|mmu:66375|K11165 dehydrogenase/reductase SDR family member 7 [EC:1.1.-.-] | (RefSeq) Dhrs7, 2310016E22Rik, 5730564L20Rik, AW061210, Retdsr4, Retsdr4; dehydrogenase/reductase (SDR family) member 7	--	[Q]	Secondary metabolites biosynthesis, transport and catabolism	short chain dehydrogenase;; Enoyl-(Acyl carrier protein) reductase;; KR domain	Dehydrogenase/reductase SDR family member 7 OS=Mus musculus OX=10090 GN=Dhrs7 PE=1 SV=2	S	Function unknown	dehydrogenase/reductase (SDR family) member 7, partial [Mus musculus]	--
ENSMUSG00000030530	Furin	7.45194	1117	7.82607	1278	9.36099	1447	19.117	3255	19.2155	3485	18.3183	2686	7.23582e-15	1.27268	up	[O]	Posttranslational modification, protein turnover, chaperones	--	K01349|0|mmu:18550|K01349 furin [EC:3.4.21.75] | (RefSeq) Furin, 9130404I01Rik, Fur, PACE, Pcsk3, SPC1; furin (paired basic amino acid cleaving enzyme)	--	[O]	Posttranslational modification, protein turnover, chaperones	Subtilase family;; Proprotein convertase P-domain;; Peptidase S8 pro-domain	Furin OS=Mus musculus OX=10090 GN=Furin PE=1 SV=2	O	Posttranslational modification, protein turnover, chaperones	furin preproprotein [Mus musculus]	--
ENSMUSG00000035735	Dagla	1.03952	205	0.826145	178	1.01473	207	2.36835	532	2.56632	613	2.61079	505	7.20164e-09	1.42624	up	--	--	Cellular Component: plasma membrane (GO:0005886);; Biological Process: neuroblast proliferation (GO:0007405);; Cellular Component: integral component of membrane (GO:0016021);; Molecular Function: hydrolase activity (GO:0016787);; Biological Process: arachidonic acid metabolic process (GO:0019369);; Biological Process: neurotransmitter biosynthetic process (GO:0042136);; Cellular Component: varic…	K13806|0|mmu:269060|K13806 sn1-specific diacylglycerol lipase [EC:3.1.1.-] | (RefSeq) Dagla, Nsddr; diacylglycerol lipase, alpha	Retrograde endocannabinoid signaling (ko04723);; Aldosterone synthesis and secretion (ko04925)	[IOT]	Lipid transport and metabolism;; Posttranslational modification, protein turnover, chaperones;; Signal transduction mechanisms	Lipase (class 3)	Sn1-specific diacylglycerol lipase alpha OS=Mus musculus OX=10090 GN=Dagla PE=1 SV=2	S	Function unknown	sn1-specific diacylglycerol lipase alpha [Mus pahari]	cellular component: cell (GO:0005623);; cellular component: membrane (GO:0016020);; cellular component: cell part (GO:0044464);; biological process: single-organism process (GO:0044699);; cellular component: membrane part (GO:0044425);; molecular function: catalytic activity (GO:0003824);; biological process: metabolic process (GO:0008152);; biological process: cellular process (GO:0009987);; bio…
ENSMUSG00000074364	Ehd2	110.45	19764	74.4187	14510	58.6662	10826	197.428	40240	209.408	45348	150.523	26428	0.00211742	1.18594	up	[L]	Replication, recombination and repair	Biological Process: receptor recycling (GO:0001881);; Molecular Function: calcium ion binding (GO:0005509);; Molecular Function: ATP binding (GO:0005524);; Molecular Function: GTP binding (GO:0005525);; Cellular Component: cytosol (GO:0005829);; Cellular Component: caveola (GO:0005901);; Cellular Component: focal adhesion (GO:0005925);; Biological Process: endocytosis (GO:0006897);; Molecular Fun…	K12469|0|mmu:259300|K12469 EH domain-containing protein 2 | (RefSeq) Ehd2, BC027084, C130052H20Rik; EH-domain containing 2	Endocytosis (ko04144)	[TU]	Signal transduction mechanisms;; Intracellular trafficking, secretion, and vesicular transport	Cytoskeletal-regulatory complex EF hand;; N-terminal EH-domain containing protein;; Dynamin family;; 50S ribosome-binding GTPase	EH domain-containing protein 2 OS=Mus musculus OX=10090 GN=Ehd2 PE=1 SV=1	S	Function unknown	EH domain-containing protein 2 [Mus musculus]	biological process: metabolic process (GO:0008152);; biological process: cellular process (GO:0009987);; molecular function: binding (GO:0005488);; cellular component: cell (GO:0005623);; cellular component: cell part (GO:0044464);; cellular component: membrane (GO:0016020);; cellular component: membrane part (GO:0044425);; cellular component: cell junction (GO:0030054);; biological process: loca…
ENSMUSG00000030867	Plk1	0.839644	65	5.47251	459	4.30763	338	0.608981	54	0.665242	62	0.313443	24	0.00279785	-2.0038	down	[T]	Signal transduction mechanisms	Biological Process: G2/M transition of mitotic cell cycle (GO:0000086);; Biological Process: negative regulation of transcription by RNA polymerase II (GO:0000122);; Biological Process: mitotic cytokinesis (GO:0000281);; Cellular Component: chromatin (GO:0000785);; Cellular Component: synaptonemal complex (GO:0000795);; Cellular Component: spindle pole (GO:0000922);; Cellular Component: condensed…	K06631|0|mmu:18817|K06631 polo-like kinase 1 [EC:2.7.11.21] | (RefSeq) Plk1, Plk, STPK13; polo like kinase 1	FoxO signaling pathway (ko04068);; Cell cycle (ko04110);; Oocyte meiosis (ko04114);; Progesterone-mediated oocyte maturation (ko04914)	[D]	Cell cycle control, cell division, chromosome partitioning	Protein kinase domain;; POLO box duplicated region;; Protein tyrosine kinase;; Kinase-like	Serine/threonine-protein kinase PLK1 OS=Mus musculus OX=10090 GN=Plk1 PE=1 SV=2	T	Signal transduction mechanisms	serine/threonine-protein kinase PLK1 [Mus musculus]	biological process: cellular process (GO:0009987);; biological process: single-organism process (GO:0044699);; biological process: biological regulation (GO:0065007);; cellular component: cell (GO:0005623);; cellular component: organelle (GO:0043226);; cellular component: organelle part (GO:0044422);; cellular component: cell part (GO:0044464);; cellular component: membrane-enclosed lumen (GO:003…
ENSMUSG00000049723	Mmp12	0.06546	9	0	0	0.297053	34	5.40927	774	5.16161	785	0.330338	41	0.0031645	2.37765	up	[O]	Posttranslational modification, protein turnover, chaperones	Molecular Function: metalloendopeptidase activity (GO:0004222);; Molecular Function: calcium ion binding (GO:0005509);; Cellular Component: extracellular matrix (GO:0005578);; Cellular Component: extracellular space (GO:0005615);; Biological Process: proteolysis (GO:0006508);; Molecular Function: zinc ion binding (GO:0008270);; Biological Process: response to organic cyclic compound (GO:0014070);…	K01413|0|mmu:17381|K01413 matrix metalloproteinase-12 (macrophage elastase) [EC:3.4.24.65] | (RefSeq) Mmp12, AV378681, MME, Mmel; matrix metallopeptidase 12	--	[OW]	Posttranslational modification, protein turnover, chaperones;; Extracellular structures	Matrixin;; Hemopexin;; Putative peptidoglycan binding domain	Macrophage metalloelastase OS=Mus musculus OX=10090 GN=Mmp12 PE=1 SV=3	O	Posttranslational modification, protein turnover, chaperones	unnamed protein product [Mus musculus]	biological process: metabolic process (GO:0008152);; molecular function: catalytic activity (GO:0003824);; molecular function: binding (GO:0005488);; cellular component: extracellular region (GO:0005576);; cellular component: extracellular region part (GO:0044421);; biological process: response to stimulus (GO:0050896);; biological process: cellular process (GO:0009987);; biological process: deve…
ENSMUSG00000029022	Miip	8.9717	569	13.2251	916	10.6205	696	4.71729	342	3.94143	303	4.98358	312	1.27511e-05	-1.14432	down	--	--	--	--	--	--	--	Migration and invasion-inhibitory	Migration and invasion-inhibitory protein OS=Mus musculus OX=10090 GN=Miip PE=2 SV=1	S	Function unknown	PREDICTED: migration and invasion-inhibitory protein isoform X1 [Mus musculus]	--
ENSMUSG00000027160	Ccdc34	13.0249	946	10.4821	829	7.28004	545	3.61701	299	4.16461	365	3.83873	273	0.000673534	-1.26499	down	--	--	--	K16753|4.90629e-44|mmu:68201|K16753 coiled-coil domain-containing protein 34 | (RefSeq) Ccdc34, 2810027O19Rik, 4930522P10Rik, AI596202; coiled-coil domain containing 34	--	--	--	Domain of unknown function (DUF4207);; Domain of unknown function (DUF4207)	Coiled-coil domain-containing protein 34 OS=Mus musculus OX=10090 GN=Ccdc34 PE=2 SV=1	S	Function unknown	PREDICTED: coiled-coil domain-containing protein 34 isoform X1 [Mus musculus]	--
ENSMUSG00000015702	Anxa9	4.71453	286	2.45101	174	2.98225	196	1.21842	90	1.23957	95	1.89042	117	0.0257664	-1.04728	down	--	--	Molecular Function: phosphatidylserine binding (GO:0001786);; Molecular Function: calcium ion binding (GO:0005509);; Molecular Function: calcium-dependent phospholipid binding (GO:0005544);; Cellular Component: cytosol (GO:0005829);; Cellular Component: cell surface (GO:0009986);; Molecular Function: acetylcholine receptor activity (GO:0015464);; Biological Process: cell-cell adhesion (GO:0016337…	K17090|0|mmu:71790|K17090 annexin A9 | (RefSeq) Anxa9, 1110003P15Rik, 2310069F17Rik; annexin A9	--	[U]	Intracellular trafficking, secretion, and vesicular transport	Annexin	Annexin A9 OS=Mus musculus OX=10090 GN=Anxa9 PE=2 SV=2	S	Function unknown	annexin A9, isoform CRA_a, partial [Mus musculus]	molecular function: binding (GO:0005488);; cellular component: cell (GO:0005623);; cellular component: cell part (GO:0044464);; biological process: cellular process (GO:0009987);; biological process: signaling (GO:0023052);; biological process: single-organism process (GO:0044699);; biological process: response to stimulus (GO:0050896);; biological process: biological regulation (GO:0065007);; mo…
ENSMUSG00000026430	Rassf5	3.20182	391	16.2857	1928	23.1292	2616	4.58313	589	3.39566	465	5.54929	606	0.036277	-1.27346	down	--	--	Cellular Component: nucleus (GO:0005634);; Cellular Component: cytoplasm (GO:0005737);; Cellular Component: microtubule (GO:0005874);; Biological Process: negative regulation of cell population proliferation (GO:0008285);; Molecular Function: Ras GTPase binding (GO:0017016);; Biological Process: positive regulation of protein ubiquitination (GO:0031398);; Biological Process: intracellular signal …	K08015|0|mmu:54354|K08015 Ras association domain-containing protein 5 | (RefSeq) Rassf5, 1300019G20Rik, Maxp1, Nore1, Nore1A, Nore1B, Rapl; Ras association (RalGDS/AF-6) domain family member 5	Ras signaling pathway (ko04014);; Rap1 signaling pathway (ko04015);; Cellular senescence (ko04218);; Leukocyte transendothelial migration (ko04670);; Pathways in cancer (ko05200);; Non-small cell lung cancer (ko05223)	[T]	Signal transduction mechanisms	Novel Ras effector 1 C-terminal SARAH (Sav/Rassf/Hpo) domain;; Ras association (RalGDS/AF-6) domain;; Phorbol esters/diacylglycerol binding domain (C1 domain)	Ras association domain-containing protein 5 OS=Mus musculus OX=10090 GN=Rassf5 PE=1 SV=1	S	Function unknown	ras association domain-containing protein 5 isoform 1 [Mus musculus]	cellular component: cell (GO:0005623);; cellular component: organelle (GO:0043226);; cellular component: cell part (GO:0044464);; cellular component: organelle part (GO:0044422);; cellular component: supramolecular complex (GO:0099080);; biological process: biological regulation (GO:0065007);; molecular function: binding (GO:0005488);; biological process: cellular process (GO:0009987);; biologica…
ENSMUSG00000002297	Dbf4	1.58834	134	6.16471	524	5.37437	461	1.27943	123	1.54727	140	1.48901	124	0.0159043	-1.30726	down	--	--	--	K06629|0|mmu:27214|K06629 activator of S phase kinase | (RefSeq) Dbf4, AA545217, Ask; DBF4 zinc finger	Cell cycle (ko04110)	[LD]	Replication, recombination and repair;; Cell cycle control, cell division, chromosome partitioning	DBF zinc finger;; BRCA1 C Terminus (BRCT) domain	Protein DBF4 homolog A OS=Mus musculus OX=10090 GN=Dbf4 PE=1 SV=1	S	Function unknown	protein DBF4 homolog A isoform 1 [Mus musculus]	--
ENSMUSG00000026819	Slc25a25	6.09913	753	8.69017	1054	6.16444	717	26.3681	3174	26.3867	3398	21.9114	2256	1.43791e-11	1.73978	up	--	--	Biological Process: response to dietary excess (GO:0002021);; Molecular Function: calcium ion binding (GO:0005509);; Cellular Component: mitochondrial inner membrane (GO:0005743);; Biological Process: response to activity (GO:0014823);; Cellular Component: integral component of membrane (GO:0016021);; Biological Process: response to food (GO:0032094);; Biological Process: multicellular organism g…	K14684|0|hgl:101712492|K14684 solute carrier family 25 (mitochondrial phosphate transporter), member 23/24/25/41 | (RefSeq) Slc25a25; solute carrier family 25 member 25	--	[F]	Nucleotide transport and metabolism	Mitochondrial carrier protein;; EF hand;; EF-hand domain pair;; EF-hand domain;; EF hand	Calcium-binding mitochondrial carrier protein SCaMC-2 OS=Mus musculus OX=10090 GN=Slc25a25 PE=1 SV=1	S	Function unknown	mKIAA1896 protein, partial [Mus musculus]	biological process: multicellular organismal process (GO:0032501);; biological process: single-organism process (GO:0044699);; biological process: response to stimulus (GO:0050896);; molecular function: binding (GO:0005488);; cellular component: cell (GO:0005623);; cellular component: membrane (GO:0016020);; cellular component: organelle (GO:0043226);; cellular component: organelle part (GO:00444…
ENSMUSG00000022868	Ahsg	0	0	0.089757	6	0.063929	4	1.62381	96	1.60372	101	0.60317	31	0.000166778	2.81423	up	--	--	--	K23409|0|mmu:11625|K23409 alpha-2-HS-glycoprotein | (RefSeq) Ahsg; alpha-2-HS-glycoprotein	--	--	--	Cystatin domain	Alpha-2-HS-glycoprotein OS=Mus musculus OX=10090 GN=Ahsg PE=1 SV=1	O	Posttranslational modification, protein turnover, chaperones	alpha-2-HS-glycoprotein isoform 1 precursor [Mus musculus]	--
ENSMUSG00000029467	Atp2a2	23.7323	4298	24.2517	4301	23.0894	3915	51.6249	10445	56.0588	11526	47.5253	7521	3.13876e-07	1.18511	up	[P]	Inorganic ion transport and metabolism	Biological Process: regulation of the force of heart contraction (GO:0002026);; Molecular Function: calcium ion binding (GO:0005509);; Molecular Function: ATP binding (GO:0005524);; Cellular Component: integral component of plasma membrane (GO:0005887);; Biological Process: ER-nucleus signaling pathway (GO:0006984);; Biological Process: organelle organization (GO:0006996);; Molecular Function: pr…	K05853|0|mmu:11938|K05853 P-type Ca2+ transporter type 2A [EC:7.2.2.10] | (RefSeq) Atp2a2, 9530097L16Rik, D5Wsu150e, SERCA2, SERCA2B, Serca2a, mKIAA4195; ATPase, Ca++ transporting, cardiac muscle, slow twitch 2	Calcium signaling pathway (ko04020);; cGMP-PKG signaling pathway (ko04022);; cAMP signaling pathway (ko04024);; Cardiac muscle contraction (ko04260);; Adrenergic signaling in cardiomyocytes (ko04261);; Thyroid hormone signaling pathway (ko04919);; Pancreatic secretion (ko04972);; Alzheimer disease (ko05010);; Spinocerebellar ataxia (ko05017);; Hypertrophic cardiomyopathy (ko05410);; Arrhythmogeni…	[P]	Inorganic ion transport and metabolism	E1-E2 ATPase;; Cation transporting ATPase, C-terminus;; Cation transport ATPase (P-type);; haloacid dehalogenase-like hydrolase;; Cation transporter/ATPase, N-terminus;; haloacid dehalogenase-like hydrolase	Sarcoplasmic/endoplasmic reticulum calcium ATPase 2 OS=Mus musculus OX=10090 GN=Atp2a2 PE=1 SV=2	P	Inorganic ion transport and metabolism	mKIAA4195 protein, partial [Mus musculus]	biological process: biological regulation (GO:0065007);; molecular function: binding (GO:0005488);; cellular component: cell (GO:0005623);; cellular component: membrane (GO:0016020);; cellular component: membrane part (GO:0044425);; cellular component: cell part (GO:0044464);; biological process: cellular process (GO:0009987);; biological process: signaling (GO:0023052);; biological process: sing…
ENSMUSG00000047407	Tgif1	8.50261	485	13.07	749	15.493	870	3.76041	228	3.16958	209	4.07073	209	5.21577e-09	-1.62784	down	--	--	Biological Process: negative regulation of transcription by RNA polymerase II (GO:0000122);; Molecular Function: RNA polymerase II cis-regulatory region sequence-specific DNA binding (GO:0000978);; Molecular Function: DNA-binding transcription repressor activity, RNA polymerase II-specific (GO:0001078);; Biological Process: neural tube closure (GO:0001843);; Molecular Function: chromatin binding …	K19383|2.88691e-147|mmu:21815|K19383 homeobox protein TGIF1 | (RefSeq) Tgif1, AA959811, AI462167, Tgif; TGFB-induced factor homeobox 1	TGF-beta signaling pathway (ko04350)	[K]	Transcription	Homeobox KN domain;; Homeobox domain	Homeobox protein TGIF1 OS=Mus musculus OX=10090 GN=Tgif1 PE=1 SV=2	K	Transcription	homeobox protein TGIF1 isoform a [Mus musculus]	biological process: biological regulation (GO:0065007);; molecular function: binding (GO:0005488);; molecular function: nucleic acid binding transcription factor activity (GO:0001071);; biological process: multicellular organismal process (GO:0032501);; biological process: developmental process (GO:0032502);; biological process: single-organism process (GO:0044699);; cellular component: cell (GO:…
ENSMUSG00000020077	Srgn	40.6693	1491	194.2	7218	214.277	7644	42.7279	1760	40.795	1640	46.9734	1568	0.00699618	-1.4577	down	--	--	--	K06849|1.65206e-83|mmu:19073|K06849 proteoglycan peptide core protein | (RefSeq) Srgn, Prg, Prg1, Sgc; serglycin	--	--	--	Serglycin	Serglycin OS=Mus musculus OX=10090 GN=Srgn PE=1 SV=1	O	Posttranslational modification, protein turnover, chaperones	PREDICTED: serglycin isoform X1 [Mus musculus]	--
ENSMUSG00000040147	Maob	16.6467	1380	14.866	1366	12.4266	1081	32.2311	3077	33.0504	3359	33.6283	2761	2.13752e-07	1.21374	up	[E]	Amino acid transport and metabolism	Cellular Component: mitochondrial outer membrane (GO:0005741);; Cellular Component: mitochondrial inner membrane (GO:0005743);; Molecular Function: primary amine oxidase activity (GO:0008131);; Biological Process: response to toxic substance (GO:0009636);; Biological Process: response to aluminum ion (GO:0010044);; Biological Process: response to selenium ion (GO:0010269);; Biological Process: ne…	K00274|0|mmu:109731|K00274 monoamine oxidase [EC:1.4.3.4] | (RefSeq) Maob, 6330414K01Rik, MAO-B; monoamine oxidase B	Glycine, serine and threonine metabolism (ko00260);; Arginine and proline metabolism (ko00330);; Histidine metabolism (ko00340);; Tyrosine metabolism (ko00350);; Phenylalanine metabolism (ko00360);; Tryptophan metabolism (ko00380);; Drug metabolism - cytochrome P450 (ko00982);; Serotonergic synapse (ko04726);; Dopaminergic synapse (ko04728);; Parkinson disease (ko05012);; Cocaine addiction (ko050…	[Q]	Secondary metabolites biosynthesis, transport and catabolism	Flavin containing amine oxidoreductase;; NAD(P)-binding Rossmann-like domain;; FAD binding domain;; FAD binding domain;; Pyridine nucleotide-disulphide oxidoreductase	Amine oxidase [flavin-containing] B OS=Mus musculus OX=10090 GN=Maob PE=1 SV=4	S	Function unknown	amine oxidase [flavin-containing] B [Mus musculus]	cellular component: cell (GO:0005623);; cellular component: membrane (GO:0016020);; cellular component: organelle (GO:0043226);; cellular component: organelle part (GO:0044422);; cellular component: cell part (GO:0044464);; biological process: metabolic process (GO:0008152);; biological process: single-organism process (GO:0044699);; molecular function: catalytic activity (GO:0003824);; biologica…
ENSMUSG00000004933	Matk	1.1671	98	4.06353	363	4.94573	370	1.20239	112	1.2146	113	1.18552	88	0.0364424	-1.18839	down	[M]	Cell wall/membrane/envelope biogenesis	--	K08888|3.03256e-162|bom:102270014|K08888 megakaryocyte-associated tyrosine kinase [EC:2.7.10.2] | (RefSeq) MATK; megakaryocyte-associated tyrosine kinase	Neurotrophin signaling pathway (ko04722)	[T]	Signal transduction mechanisms	SH2 domain;; SH3 domain;; Protein tyrosine kinase;; Protein kinase domain;; Protein tyrosine kinase	Megakaryocyte-associated tyrosine-protein kinase OS=Mus musculus OX=10090 GN=Matk PE=1 SV=2	T	Signal transduction mechanisms	nonreceptor protein-tyrosine kinase [Mus sp.]	--
ENSMUSG00000048490	Nrip1	9.77133	2661	9.59523	2863	6.47645	1819	17.0215	4990	17.9398	5558	23.7419	6209	0.00023837	1.13035	up	--	--	Cellular Component: histone deacetylase complex (GO:0000118);; Biological Process: negative regulation of transcription by RNA polymerase II (GO:0000122);; Cellular Component: nuclear chromatin (GO:0000790);; Molecular Function: core promoter sequence-specific DNA binding (GO:0001046);; Biological Process: ovarian follicle rupture (GO:0001543);; Molecular Function: transcription coactivator activ…	K17965|0|mmu:268903|K17965 nuclear receptor-interacting protein 1 | (RefSeq) Nrip1, 6030458L20Rik, 8430438I05Rik, 9630050P12, AA959574, AW456757, RIP140; nuclear receptor interacting protein 1	--	--	--	Nuclear receptor-interacting protein 1 repression 4;; Nuclear receptor-interacting protein 1 repression 1;; Nuclear receptor-interacting protein 1 repression 2;; Nuclear receptor-interacting protein 1 repression 3	Nuclear receptor-interacting protein 1 OS=Mus musculus OX=10090 GN=Nrip1 PE=1 SV=1	K	Transcription	nuclear receptor-interacting protein 1 [Mus musculus]	cellular component: cell (GO:0005623);; cellular component: membrane-enclosed lumen (GO:0031974);; cellular component: macromolecular complex (GO:0032991);; cellular component: organelle (GO:0043226);; cellular component: organelle part (GO:0044422);; cellular component: cell part (GO:0044464);; biological process: biological regulation (GO:0065007);; molecular function: binding (GO:0005488);; bi…
ENSMUSG00000024479	Mal2	1.69833	176	2.12502	239	1.40054	149	4.82106	567	4.06703	508	4.61859	468	7.05943e-06	1.38637	up	--	--	Biological Process: membrane raft polarization (GO:0001766);; Cellular Component: plasma membrane (GO:0005886);; Biological Process: protein localization (GO:0008104);; Cellular Component: integral component of membrane (GO:0016021);; Molecular Function: structural constituent of myelin sheath (GO:0019911);; Biological Process: myelination (GO:0042552);; Biological Process: transcytosis (GO:00450…	--	--	[V]	Defense mechanisms	Membrane-associating domain	Protein MAL2 OS=Mus musculus OX=10090 GN=Mal2 PE=1 SV=1	S	Function unknown	protein MAL2 [Mus musculus]	biological process: cellular process (GO:0009987);; biological process: single-organism process (GO:0044699);; biological process: localization (GO:0051179);; biological process: cellular component organization or biogenesis (GO:0071840);; cellular component: cell (GO:0005623);; cellular component: membrane (GO:0016020);; cellular component: cell part (GO:0044464);; cellular component: membrane p…
ENSMUSG00000022887	Masp1	0.273247	37	0.445234	65	0.719537	98	1.67263	261	1.12975	183	1.06476	141	0.00706651	1.39037	up	[O]	Posttranslational modification, protein turnover, chaperones	--	K03992|0|mmu:17174|K03992 mannan-binding lectin serine protease 1 [EC:3.4.21.-] | (RefSeq) Masp1, AW048060, CCPII, Crarf, Masp1/3; mannan-binding lectin serine peptidase 1	Complement and coagulation cascades (ko04610);; Staphylococcus aureus infection (ko05150)	[E]	Amino acid transport and metabolism	Trypsin;; CUB domain;; Sushi repeat (SCR repeat);; Calcium-binding EGF domain;; CUB-like domain	Mannan-binding lectin serine protease 1 OS=Mus musculus OX=10090 GN=Masp1 PE=1 SV=2	O	Posttranslational modification, protein turnover, chaperones	mannan-binding lectin serine protease 1 isoform 2 precursor [Mus musculus]	--
ENSMUSG00000002033	Cd3g	5.64148	202	70.8922	2758	45.8756	1687	3.98793	163	1.7234	75	7.65077	267	0.00124658	-2.27237	down	--	--	--	K06452|7.41558e-128|mmu:12502|K06452 T-cell surface glycoprotein CD3 gamma chain | (RefSeq) Cd3g, Ctg-3, Ctg3, T3g; CD3 antigen, gamma polypeptide	Hematopoietic cell lineage (ko04640);; Th1 and Th2 cell differentiation (ko04658);; Th17 cell differentiation (ko04659);; T cell receptor signaling pathway (ko04660);; Chagas disease (ko05142);; Measles (ko05162);; Human T-cell leukemia virus 1 infection (ko05166);; Epstein-Barr virus infection (ko05169);; Human immunodeficiency virus 1 infection (ko05170);; PD-L1 expression and PD-1 checkpoint p…	--	--	T-cell surface glycoprotein CD3 delta chain;; Ig-like domain on T-cell surface glycoprotein CD3 epsilon chain;; Immunoreceptor tyrosine-based activation motif	T-cell surface glycoprotein CD3 gamma chain OS=Mus musculus OX=10090 GN=Cd3g PE=1 SV=1	U	Intracellular trafficking, secretion, and vesicular transport	T-cell surface glycoprotein CD3 gamma chain precursor [Mus musculus]	--
ENSMUSG00000021710	Nln	6.0388	879	5.53121	878	4.10596	615	14.9056	2408	14.7504	2595	11.1752	1564	2.52783e-05	1.37221	up	[E]	Amino acid transport and metabolism	Molecular Function: metalloendopeptidase activity (GO:0004222);; Cellular Component: mitochondrial intermembrane space (GO:0005758);; Cellular Component: cytosol (GO:0005829);; Cellular Component: plasma membrane (GO:0005886);; Biological Process: regulation of gluconeogenesis (GO:0006111);; Biological Process: proteolysis (GO:0006508);; Biological Process: peptide metabolic process (GO:0006518);…	K01393|0|mmu:75805|K01393 neurolysin [EC:3.4.24.16] | (RefSeq) Nln, 4930472G13Rik, C79345; neurolysin (metallopeptidase M3 family)	Renin-angiotensin system (ko04614)	[O]	Posttranslational modification, protein turnover, chaperones	Peptidase family M3	Neurolysin, mitochondrial OS=Mus musculus OX=10090 GN=Nln PE=1 SV=1	E	Amino acid transport and metabolism	neurolysin (metallopeptidase M3 family), partial [Mus musculus]	biological process: metabolic process (GO:0008152);; molecular function: catalytic activity (GO:0003824);; cellular component: cell (GO:0005623);; cellular component: membrane-enclosed lumen (GO:0031974);; cellular component: organelle (GO:0043226);; cellular component: organelle part (GO:0044422);; cellular component: cell part (GO:0044464);; cellular component: membrane (GO:0016020);; biologica…
ENSMUSG00000026615	Eprs	14.6	2504	14.8564	2777	17.7399	3138	37.5987	7345	40.4126	8389	28.0187	4714	2.11782e-06	1.22782	up	[J]	Translation, ribosomal structure and biogenesis	Molecular Function: glutamate-tRNA ligase activity (GO:0004818);; Molecular Function: proline-tRNA ligase activity (GO:0004827);; Molecular Function: ATP binding (GO:0005524);; Cellular Component: cytoplasm (GO:0005737);; Biological Process: glutamyl-tRNA aminoacylation (GO:0006424);; Biological Process: prolyl-tRNA aminoacylation (GO:0006433);; Cellular Component: membrane (GO:0016020);; Cellula…	K14163|0|mmu:107508|K14163 bifunctional glutamyl/prolyl-tRNA synthetase [EC:6.1.1.17 6.1.1.15] | (RefSeq) Eprs, 2410081F06Rik, 3010002K18Rik, C79379, Eprs1, Qprs; glutamyl-prolyl-tRNA synthetase	Porphyrin and chlorophyll metabolism (ko00860);; Aminoacyl-tRNA biosynthesis (ko00970)	[J]	Translation, ribosomal structure and biogenesis	tRNA synthetases class I (E and Q), catalytic domain;; WHEP-TRS domain;; tRNA synthetases class I (E and Q), anti-codon binding domain;; Prolyl-tRNA synthetase, C-terminal;; Anticodon binding domain;; tRNA synthetase class II core domain (G, H, P, S and T);; Glutathione S-transferase, C-terminal domain	Bifunctional glutamate/proline--tRNA ligase OS=Mus musculus OX=10090 GN=Eprs PE=1 SV=4	J	Translation, ribosomal structure and biogenesis	bifunctional glutamate/proline--tRNA ligase isoform 1 [Mus musculus]	molecular function: catalytic activity (GO:0003824);; molecular function: binding (GO:0005488);; cellular component: cell (GO:0005623);; cellular component: cell part (GO:0044464);; biological process: metabolic process (GO:0008152);; biological process: cellular process (GO:0009987);; biological process: single-organism process (GO:0044699);; cellular component: membrane (GO:0016020);; cellular …
ENSMUSG00000002477	Snrpd1	31.8248	955	55.1776	1765	39.429	1214	17.0496	575	18.6233	658	18.5814	536	7.76247e-05	-1.10719	down	--	--	--	K11087|3.85742e-60|pbi:103064956|K11087 small nuclear ribonucleoprotein D1 | (RefSeq) SNRPD1; small nuclear ribonucleoprotein Sm D1	Spliceosome (ko03040)	[A]	RNA processing and modification	LSM domain	Small nuclear ribonucleoprotein Sm D1 OS=Mus musculus OX=10090 GN=Snrpd1 PE=1 SV=1	K	Transcription	mCG14669, isoform CRA_b, partial [Mus musculus]	--
ENSMUSG00000053004	Hrh1	0.158649	21	0.278979	41	0.470743	65	0.676162	102	0.822352	116	1.11726	124	0.0215074	1.27158	up	--	--	Molecular Function: histamine receptor activity (GO:0004969);; Cellular Component: nucleoplasm (GO:0005654);; Cellular Component: cytoplasm (GO:0005737);; Cellular Component: integral component of plasma membrane (GO:0005887);; Biological Process: inflammatory response (GO:0006954);; Biological Process: G protein-coupled receptor signaling pathway coupled to cGMP nucleotide second messenger (GO:0…	K04149|0|mmu:15465|K04149 histamine receptor H1 | (RefSeq) Hrh1, Bphs, H1R, HH1R, Hir; histamine receptor H1	Calcium signaling pathway (ko04020);; Neuroactive ligand-receptor interaction (ko04080);; Inflammatory mediator regulation of TRP channels (ko04750)	[T]	Signal transduction mechanisms	7 transmembrane receptor (rhodopsin family);; Serpentine type 7TM GPCR chemoreceptor Srsx;; Olfactory receptor	Histamine H1 receptor OS=Mus musculus OX=10090 GN=Hrh1 PE=1 SV=2	U	Intracellular trafficking, secretion, and vesicular transport	PREDICTED: histamine H1 receptor isoform X1 [Mus musculus]	biological process: cellular process (GO:0009987);; biological process: signaling (GO:0023052);; biological process: single-organism process (GO:0044699);; biological process: response to stimulus (GO:0050896);; biological process: biological regulation (GO:0065007);; molecular function: signal transducer activity (GO:0004871);; molecular function: molecular transducer activity (GO:0060089);; cel…
Mus_musculus_newGene_6167	--	0.843657	38	1.70903	75	1.64105	68	0.453955	19	0.52399	31	0.583253	20	0.0436479	-1.17173	down	--	--	--	--	--	--	--	--	--	--	--	--	--
ENSMUSG00000002341	Ncan	0.039708	10	0.034544	10	0.066982	18	1.20733	346	1.12678	344	0.167609	42	7.13972e-06	3.05924	up	[M]	Cell wall/membrane/envelope biogenesis	--	K06794|0|mmu:13004|K06794 neurocan core protein | (RefSeq) Ncan, C230035B04, Cspg3, Cspg3-rs, Tgfbit; neurocan	--	--	--	Extracellular link domain;; Lectin C-type domain;; Sushi repeat (SCR repeat);; Immunoglobulin V-set domain;; EGF-like domain	Neurocan core protein OS=Mus musculus OX=10090 GN=Ncan PE=1 SV=1	S	Function unknown	neurocan core protein precursor [Mus musculus]	--
ENSMUSG00000012428	Steap4	65.0709	7177	54.4503	6544	49.266	5604	120.61	15152	122.333	16330	160.057	17320	1.127e-07	1.28464	up	[R]	General function prediction only	--	K19876|0|mmu:117167|K19876 metalloreductase STEAP4 [EC:1.16.1.-] | (RefSeq) Steap4, 1110021O17Rik, AI481214, Tiarp, Tnfaip9; STEAP family member 4	--	--	--	NADP oxidoreductase coenzyme F420-dependent;; Ferric reductase like transmembrane component	Metalloreductase STEAP4 OS=Mus musculus OX=10090 GN=Steap4 PE=1 SV=1	S	Function unknown	metalloreductase STEAP4 [Mus musculus]	--
ENSMUSG00000079553	Kifc1	0.910803	76	3.58599	322	2.59009	221	0.688023	65	0.626631	63	0.788558	64	0.0155899	-1.40544	down	--	--	Biological Process: maturation of SSU-rRNA from tricistronic rRNA transcript (SSU-rRNA, 5.8S rRNA, LSU-rRNA) (GO:0000462);; Biological Process: negative regulation of antigen processing and presentation of peptide antigen via MHC class II (GO:0002587);; Molecular Function: DNA binding (GO:0003677);; Molecular Function: Rho guanyl-nucleotide exchange factor activity (GO:0005089);; Molecular Functi…	K10405|0|mmu:100502766|K10405 kinesin family member C1 | (RefSeq) Kifc1, 100042970, Gm4137, HSET, KNSL2, Kifc5a, Knsl2a, Tctex-7, Tctex-7A, Tctex7, Tctex7a; kinesin family member C1	--	[Z]	Cytoskeleton	Kinesin motor domain;; Microtubule binding	Kinesin-like protein KIFC1 OS=Mus musculus OX=10090 GN=Kifc1 PE=1 SV=2	Z	Cytoskeleton	kinesin-like protein KIFC1 [Mus musculus]	biological process: metabolic process (GO:0008152);; biological process: cellular process (GO:0009987);; biological process: cellular component organization or biogenesis (GO:0071840);; biological process: biological regulation (GO:0065007);; molecular function: binding (GO:0005488);; molecular function: molecular function regulator (GO:0098772);; biological process: localization (GO:0051179);; m…
ENSMUSG00000022994	Adcy6	13.9726	2950	14.0031	2968	10.1036	2017	32.4019	6469	35.7346	7082	33.6658	5039	8.33514e-05	1.15675	up	[T]	Signal transduction mechanisms	--	K08046|0|mmu:11512|K08046 adenylate cyclase 6 [EC:4.6.1.1] | (RefSeq) Adcy6, AC6, mKIAA0422; adenylate cyclase 6	Purine metabolism (ko00230);; Endocrine resistance (ko01522);; Rap1 signaling pathway (ko04015);; cGMP-PKG signaling pathway (ko04022);; cAMP signaling pathway (ko04024);; Chemokine signaling pathway (ko04062);; Phospholipase D signaling pathway (ko04072);; Oocyte meiosis (ko04114);; Longevity regulating pathway (ko04211);; Longevity regulating pathway - multiple species (ko04213);; Adrenergic si…	[C]	Energy production and conversion	Adenylyl cyclase N-terminal extracellular and transmembrane region;; Adenylate and Guanylate cyclase catalytic domain;; Domain of Unknown Function (DUF1053)	Adenylate cyclase type 6 OS=Mus musculus OX=10090 GN=Adcy6 PE=1 SV=1	T	Signal transduction mechanisms	adenylate cyclase type 6 [Mus musculus]	--
ENSMUSG00000013921	Clip3	9.69678	1114	4.4871	564	9.56553	1118	2.69391	334	2.23364	296	4.7916	476	0.00784023	-1.23191	down	--	--	--	K10423|0|rno:308493|K10423 CAP-Gly domain-containing linker protein 3/4 | (RefSeq) Clip3, RGD1306245; CAP-GLY domain containing linker protein 3	--	[ZR]	Cytoskeleton;; General function prediction only	CAP-Gly domain;; Ankyrin repeats (3 copies);; Ankyrin repeats (many copies);; Ankyrin repeats (many copies);; Ankyrin repeat;; Ankyrin repeat	CAP-Gly domain-containing linker protein 3 OS=Mus musculus OX=10090 GN=Clip3 PE=1 SV=1	D	Cell cycle control, cell division, chromosome partitioning	CAP-Gly domain-containing linker protein 3 [Mus musculus]	--
ENSMUSG00000110344	Gm45716	40.0304	1979	28.4969	1578	8.94533	487	83.4254	5475	90.2948	6066	28.3028	1623	0.0371237	1.33702	up	--	--	Molecular Function: protein kinase activity (GO:0004672);; Cellular Component: lysosome (GO:0005764);; Cellular Component: endosome (GO:0005768);; Cellular Component: Golgi apparatus (GO:0005794);; Cellular Component: integral component of membrane (GO:0016021);; Biological Process: cytolysis (GO:0019835);; Biological Process: regulation of protein localization (GO:0032880);; Biological Process: …	K11064|6.87008e-30|fpg:101919968|K11064 monocyte to macrophage differentiation protein | (RefSeq) MMD; monocyte to macrophage differentiation associated	--	[J]	Translation, ribosomal structure and biogenesis	--	Small integral membrane protein 36 OS=Mus musculus OX=10090 GN=SMIM36 PE=3 SV=1	J	Translation, ribosomal structure and biogenesis	RecName: Full=Small integral membrane protein 36	biological process: metabolic process (GO:0008152);; biological process: cellular process (GO:0009987);; molecular function: catalytic activity (GO:0003824);; cellular component: cell (GO:0005623);; cellular component: organelle (GO:0043226);; cellular component: cell part (GO:0044464);; cellular component: membrane (GO:0016020);; cellular component: membrane part (GO:0044425);; biological proces…
ENSMUSG00000031636	Pdlim3	200.786	11248	35.1261	2145	15.8448	917	5.11443	327	6.24932	425	25.8692	1422	0.0137668	-1.88937	down	--	--	Biological Process: actin filament organization (GO:0007015);; Biological Process: heart development (GO:0007507);; Biological Process: skeletal muscle tissue development (GO:0007519);; Molecular Function: zinc ion binding (GO:0008270);; Molecular Function: structural constituent of muscle (GO:0008307);; Cellular Component: actin cytoskeleton (GO:0015629);; Cellular Component: Z disc (GO:0030018)…	K23353|0|mmu:53318|K23353 PDZ and LIM domain protein 1/2/3/4 | (RefSeq) Pdlim3, AI463105, ALP, Actn2lp; PDZ and LIM domain 3	--	[TZ]	Signal transduction mechanisms;; Cytoskeleton	Domain of unknown function (DUF4749);; PDZ domain (Also known as DHR or GLGF);; LIM domain	PDZ and LIM domain protein 3 OS=Mus musculus OX=10090 GN=Pdlim3 PE=1 SV=1	S	Function unknown	PDZ and LIM domain protein 3 [Mus musculus]	biological process: cellular process (GO:0009987);; biological process: single-organism process (GO:0044699);; biological process: cellular component organization or biogenesis (GO:0071840);; biological process: multicellular organismal process (GO:0032501);; biological process: developmental process (GO:0032502);; molecular function: binding (GO:0005488);; molecular function: structural molecule…
ENSMUSG00000032193	Ldlr	1.35257	219	5.67151	1000	2.52865	422	18.3808	3387	17.6597	3458	16.8562	2675	3.72122e-06	2.27419	up	[G]	Carbohydrate transport and metabolism	Biological Process: response to hypoxia (GO:0001666);; Molecular Function: protein binding (GO:0001948);; Molecular Function: protease binding (GO:0002020);; Molecular Function: low-density lipoprotein particle receptor activity (GO:0005041);; Molecular Function: calcium ion binding (GO:0005509);; Cellular Component: lysosome (GO:0005764);; Cellular Component: early endosome (GO:0005769);; Cellul…	K12473|0|mmu:16835|K12473 low-density lipoprotein receptor | (RefSeq) Ldlr, Hlb301; low density lipoprotein receptor	Endocytosis (ko04144);; Ovarian steroidogenesis (ko04913);; Aldosterone synthesis and secretion (ko04925);; Cortisol synthesis and secretion (ko04927);; Cushing syndrome (ko04934);; Bile secretion (ko04976);; Cholesterol metabolism (ko04979);; Toxoplasmosis (ko05145);; Hepatitis C (ko05160)	[T]	Signal transduction mechanisms	Low-density lipoprotein receptor domain class A;; Low-density lipoprotein receptor repeat class B;; Coagulation Factor Xa inhibitory site;; Complement Clr-like EGF-like;; Calcium-binding EGF domain;; SMP-30/Gluconolaconase/LRE-like region	Low-density lipoprotein receptor OS=Mus musculus OX=10090 GN=Ldlr PE=1 SV=2	U	Intracellular trafficking, secretion, and vesicular transport	low-density lipoprotein receptor isoform 1 precursor [Mus musculus]	biological process: response to stimulus (GO:0050896);; molecular function: binding (GO:0005488);; biological process: localization (GO:0051179);; molecular function: molecular transducer activity (GO:0060089);; cellular component: cell (GO:0005623);; cellular component: organelle (GO:0043226);; cellular component: cell part (GO:0044464);; cellular component: membrane (GO:0016020);; cellular comp…
ENSMUSG00000034780	B3galt1	0.343276	60	0.339129	65	0.369643	67	6.12585	721	7.21607	880	2.94597	384	5.5043e-17	3.11235	up	--	--	Cellular Component: Golgi membrane (GO:0000139);; Biological Process: protein glycosylation (GO:0006486);; Molecular Function: UDP-galactose:beta-N-acetylglucosamine beta-1,3-galactosyltransferase activity (GO:0008499);; Biological Process: oligosaccharide biosynthetic process (GO:0009312);; Cellular Component: integral component of membrane (GO:0016021);; Molecular Function: glucosaminylgalactos…	K07819|0|umr:103659526|K07819 beta-1,3-galactosyltransferase 1 [EC:2.4.1.86] | (RefSeq) B3GALT1; beta-1,3-galactosyltransferase 1	Glycosphingolipid biosynthesis - lacto and neolacto series (ko00601)	[G]	Carbohydrate transport and metabolism	Galactosyltransferase	Beta-1,3-galactosyltransferase 1 OS=Mus musculus OX=10090 GN=B3galt1 PE=1 SV=2	S	Function unknown	PREDICTED: beta-1,3-galactosyltransferase 1 [Fukomys damarensis]	cellular component: cell (GO:0005623);; cellular component: membrane (GO:0016020);; cellular component: organelle (GO:0043226);; cellular component: organelle part (GO:0044422);; cellular component: cell part (GO:0044464);; biological process: metabolic process (GO:0008152);; biological process: cellular process (GO:0009987);; biological process: single-organism process (GO:0044699);; molecular f…
ENSMUSG00000035566	Pcdh17	0.446583	179	0.823012	359	0.512292	212	1.67273	763	1.52874	741	0.713699	281	0.0301684	1.11296	up	[R]	General function prediction only	Molecular Function: calcium ion binding (GO:0005509);; Cellular Component: integral component of plasma membrane (GO:0005887);; Biological Process: homophilic cell adhesion via plasma membrane adhesion molecules (GO:0007156);; Biological Process: adult behavior (GO:0030534);; Biological Process: negative regulation of synaptic transmission (GO:0050805);; Biological Process: presynaptic active zon…	K16499|0|mmu:219228|K16499 protocadherin delta 2 | (RefSeq) Pcdh17, C030033F14Rik, Gm78; protocadherin 17	--	[S]	Function unknown	Cadherin domain;; Cadherin-like;; Cadherin-like	Protocadherin-19 OS=Mus musculus OX=10090 GN=Pcdh19 PE=1 SV=3	U	Intracellular trafficking, secretion, and vesicular transport	protocadherin 17 [Mus musculus]	molecular function: binding (GO:0005488);; cellular component: cell (GO:0005623);; cellular component: membrane (GO:0016020);; cellular component: membrane part (GO:0044425);; cellular component: cell part (GO:0044464);; biological process: biological adhesion (GO:0022610);; biological process: behavior (GO:0007610);; biological process: multicellular organismal process (GO:0032501);; biological …
Mus_musculus_newGene_22837	--	0.083198	15	0.101515	19	0.090085	16	0.291012	56	0.283207	58	0.264971	44	0.00805387	1.44089	up	--	--	--	--	--	--	--	--	--	--	--	--	--
ENSMUSG00000070000	Fcho1	0.873024	98	10.7557	1244	13.2697	1378	1.14306	130	0.532465	64	1.90871	178	0.00506495	-2.01716	down	--	--	Cellular Component: plasma membrane (GO:0005886);; Cellular Component: clathrin-coated pit (GO:0005905);; Cellular Component: clathrin-coated vesicle (GO:0030136);; Molecular Function: AP-2 adaptor complex binding (GO:0035612);; Biological Process: clathrin coat assembly (GO:0048268);; Biological Process: clathrin-dependent endocytosis (GO:0072583);;	K20042|0|mmu:74015|K20042 F-BAR domain only protein | (RefSeq) Fcho1, 3322402E17Rik, N28152; FCH domain only 1	--	[D]	Cell cycle control, cell division, chromosome partitioning	Muniscin C-terminal mu homology domain;; Fes/CIP4, and EFC/F-BAR homology domain	F-BAR domain only protein 1 OS=Mus musculus OX=10090 GN=Fcho1 PE=1 SV=2	D	Cell cycle control, cell division, chromosome partitioning	F-BAR domain only protein 1 [Mus musculus]	cellular component: cell (GO:0005623);; cellular component: membrane (GO:0016020);; cellular component: cell part (GO:0044464);; cellular component: membrane part (GO:0044425);; cellular component: organelle (GO:0043226);; molecular function: binding (GO:0005488);; biological process: cellular process (GO:0009987);; biological process: cellular component organization or biogenesis (GO:0071840);; …
ENSMUSG00000024397	Aif1	5.37784	159	39.5659	1265	25.5215	774	5.99208	202	6.67309	237	9.0219	261	0.0434107	-1.30272	down	--	--	Biological Process: cell morphogenesis (GO:0000902);; Biological Process: microglial cell activation (GO:0001774);; Cellular Component: phagocytic cup (GO:0001891);; Biological Process: positive regulation of protein phosphorylation (GO:0001934);; Biological Process: antigen processing and presentation of peptide antigen via MHC class I (GO:0002474);; Molecular Function: signaling receptor bindin…	K18617|2.93142e-99|mmu:11629|K18617 allograft inflammatory factor 1 | (RefSeq) Aif1, AI607846, AIF-1, D17H6S50E, G1, Iba1; allograft inflammatory factor 1	--	[T]	Signal transduction mechanisms	--	Allograft inflammatory factor 1 OS=Mus musculus OX=10090 GN=Aif1 PE=1 SV=1	A	RNA processing and modification	allograft inflammatory factor 1 [Mus musculus]	biological process: cellular process (GO:0009987);; biological process: developmental process (GO:0032502);; biological process: single-organism process (GO:0044699);; biological process: cellular component organization or biogenesis (GO:0071840);; biological process: immune system process (GO:0002376);; cellular component: cell (GO:0005623);; cellular component: membrane (GO:0016020);; cellular …
ENSMUSG00000071669	Snx29	0.816397	77	1.07605	111	1.66301	162	3.37335	354	3.75346	420	3.99816	362	3.82511e-06	1.61688	up	[D]	Cell cycle control, cell division, chromosome partitioning	Molecular Function: phosphatidylinositol binding (GO:0035091);; Cellular Component: extracellular exosome (GO:0070062);;	K17935|3.11313e-139|mmu:74478|K17935 sorting nexin-29 | (RefSeq) Snx29, 4933437K13Rik, Gm11170, Gm1737, Gm930, Rundc2a; sorting nexin 29	--	--	--	--	Sorting nexin-29 OS=Mus musculus OX=10090 GN=Snx29 PE=1 SV=2	S	Function unknown	Snx29 protein, partial [Mus musculus]	molecular function: binding (GO:0005488);; cellular component: extracellular region (GO:0005576);; cellular component: organelle (GO:0043226);; cellular component: extracellular region part (GO:0044421)
ENSMUSG00000044749	Abca6	1.71773	315	0.942623	189	1.41426	268	3.16856	662	3.31814	736	4.36947	786	0.000113472	1.39206	up	[V]	Defense mechanisms	Molecular Function: ATP binding (GO:0005524);; Biological Process: lipid transport (GO:0006869);; Cellular Component: integral component of membrane (GO:0016021);; Molecular Function: ATPase-coupled transmembrane transporter activity (GO:0042626);; Cellular Component: intracellular membrane-bounded organelle (GO:0043231);; Biological Process: transmembrane transport (GO:0055085);;	K05649|0|mmu:76184|K05649 ATP-binding cassette, subfamily A (ABC1), member 6 | (RefSeq) Abca6, 6330565N06Rik; ATP-binding cassette, sub-family A (ABC1), member 6	ABC transporters (ko02010)	[IR]	Lipid transport and metabolism;; General function prediction only	ABC transporter;; ABC-2 family transporter protein;; AAA domain, putative AbiEii toxin, Type IV TA system	ATP-binding cassette sub-family A member 6 OS=Mus musculus OX=10090 GN=Abca6 PE=1 SV=2	V	Defense mechanisms	ATP-binding cassette sub-family A member 6 isoform 1 [Mus musculus]	molecular function: binding (GO:0005488);; biological process: single-organism process (GO:0044699);; biological process: localization (GO:0051179);; cellular component: membrane (GO:0016020);; cellular component: membrane part (GO:0044425);; molecular function: catalytic activity (GO:0003824);; molecular function: transporter activity (GO:0005215);; cellular component: cell (GO:0005623);; cellul…
ENSMUSG00000048960	Prex2	2.6667	1031	2.85285	1202	1.31544	525	5.82011	2550	5.71255	2661	3.63025	1377	0.0155275	1.11723	up	[M]	Cell wall/membrane/envelope biogenesis	Molecular Function: GTPase activator activity (GO:0005096);; Cellular Component: cytoplasm (GO:0005737);; Cellular Component: plasma membrane (GO:0005886);; Biological Process: negative regulation of protein kinase activity (GO:0006469);; Biological Process: G protein-coupled receptor signaling pathway (GO:0007186);; Biological Process: adult locomotory behavior (GO:0008344);; Biological Process:…	K17588|0|mmu:109294|K17588 phosphatidylinositol 3,4,5-trisphosphate-dependent Rac exchanger 2 protein | (RefSeq) Prex2, 6230420N16Rik, AI316880, AI553603, C030045D06Rik, D430013K02, Depdc2, P-Rex2; phosphatidylinositol-3,4,5-trisphosphate-dependent Rac exchange factor 2	--	--	--	RhoGEF domain;; Domain found in Dishevelled, Egl-10, and Pleckstrin (DEP);; PDZ domain (Also known as DHR or GLGF);; PH domain	Phosphatidylinositol 3,4,5-trisphosphate-dependent Rac exchanger 2 protein OS=Mus musculus OX=10090 GN=Prex2 PE=1 SV=2	T	Signal transduction mechanisms	phosphatidylinositol 3,4,5-trisphosphate-dependent Rac exchanger 2 protein isoform 1 [Mus musculus]	biological process: biological regulation (GO:0065007);; molecular function: molecular function regulator (GO:0098772);; cellular component: cell (GO:0005623);; cellular component: cell part (GO:0044464);; cellular component: membrane (GO:0016020);; biological process: cellular process (GO:0009987);; biological process: signaling (GO:0023052);; biological process: single-organism process (GO:0044…
ENSMUSG00000050022	Amz1	1.00288	142	1.76717	267	1.10172	159	0.59866	96	0.565444	97	0.479947	67	0.01788	-1.03877	down	[R]	General function prediction only	Biological Process: proteolysis (GO:0006508);; Molecular Function: metallopeptidase activity (GO:0008237);; Molecular Function: zinc ion binding (GO:0008270);;	K06974|0|mmu:231842|K06974 archaemetzincin [EC:3.4.-.-] | (RefSeq) Amz1, 5330426I05, 6530401C20Rik; archaelysin family metallopeptidase 1	--	--	--	--	Archaemetzincin-1 OS=Mus musculus OX=10090 GN=Amz1 PE=2 SV=1	S	Function unknown	archaemetzincin-1 [Mus musculus]	biological process: metabolic process (GO:0008152);; molecular function: catalytic activity (GO:0003824);; molecular function: binding (GO:0005488)
ENSMUSG00000074873	AI606181	2.89936	284	3.45327	368	4.07653	411	0.581353	65	0.816359	97	0.719388	69	1.9877e-12	-2.10961	down	--	--	--	--	--	--	--	--	--	--	--	unnamed protein product [Mus musculus]	--
ENSMUSG00000024675	Ms4a4c	0.669352	41	21.5907	1417	9.44957	576	2.19532	128	1.1109	78	2.11056	94	0.0183364	-1.81435	down	--	--	Cellular Component: integral component of plasma membrane (GO:0005887);;	K22190|7.58725e-154|mmu:64380|K22190 membrane-spanning 4-domains subfamily A member 3/4/8/12/15/18 | (RefSeq) Ms4a4c, 5830413L19Rik, AI449185, Ms4a9; membrane-spanning 4-domains, subfamily A, member 4C	--	--	--	CD20-like family	Membrane-spanning 4-domains subfamily A member 4D OS=Mus musculus OX=10090 GN=Ms4a4d PE=2 SV=1	S	Function unknown	membrane-spanning 4-domains, subfamily A, member 4C [Mus musculus]	cellular component: cell (GO:0005623);; cellular component: membrane (GO:0016020);; cellular component: membrane part (GO:0044425);; cellular component: cell part (GO:0044464)
ENSMUSG00000033400	Agl	4.61529	1553	4.90297	1259	3.24006	919	8.78059	3170	10.5337	3552	8.11989	2151	0.00197039	1.14031	up	[G]	Carbohydrate transport and metabolism	Molecular Function: 4-alpha-glucanotransferase activity (GO:0004134);; Molecular Function: amylo-alpha-1,6-glucosidase activity (GO:0004135);; Cellular Component: nucleus (GO:0005634);; Biological Process: glycogen biosynthetic process (GO:0005978);; Biological Process: glycogen catabolic process (GO:0005980);; Biological Process: response to nutrient (GO:0007584);; Cellular Component: inclusion …	K01196|0|mmu:77559|K01196 glycogen debranching enzyme [EC:2.4.1.25 3.2.1.33] | (RefSeq) Agl, 1110061O17Rik, 9430004C13Rik, 9630046L06Rik, AI850929, C77197; amylo-1,6-glucosidase, 4-alpha-glucanotransferase	Starch and sucrose metabolism (ko00500)	[G]	Carbohydrate transport and metabolism	Glycogen debranching enzyme, glucanotransferase domain;; Amylo-alpha-1,6-glucosidase;; Central domain of human glycogen debranching enzyme;; N-terminal domain from the human glycogen debranching enzyme	--	G	Carbohydrate transport and metabolism	glycogen debranching enzyme [Mus musculus]	biological process: metabolic process (GO:0008152);; biological process: cellular process (GO:0009987);; biological process: single-organism process (GO:0044699);; molecular function: catalytic activity (GO:0003824);; cellular component: cell (GO:0005623);; cellular component: organelle (GO:0043226);; cellular component: cell part (GO:0044464);; biological process: response to stimulus (GO:005089…
ENSMUSG00000021198	Unc79	0.035505	12	0.043472	15	0	0	0.517735	179	0.620315	221	0.12177	37	0.00766117	2.14957	up	--	--	--	K24014|0|mmu:217843|K24014 protein unc-79 | (RefSeq) Unc79, 9030205A07Rik, Mlca3; unc-79 homolog	--	[S]	Function unknown	Cation-channel complex subunit UNC-79	Protein unc-79 homolog OS=Mus musculus OX=10090 GN=Unc79 PE=1 SV=1	S	Function unknown	protein unc-79 homolog [Mus musculus]	--
Mus_musculus_newGene_16512	--	0.675587	56	1.47802	46	17.7406	1063	0.126391	12	0.065598	7	0.704295	39	0.00588396	-2.22043	down	--	--	Biological Process: spliceosomal snRNP assembly (GO:0000387);; Molecular Function: L-alanine:2-oxoglutarate aminotransferase activity (GO:0004021);; Molecular Function: ubiquitin-protein transferase activity (GO:0004842);; Cellular Component: nucleolus (GO:0005730);; Cellular Component: mitochondrion (GO:0005739);; Cellular Component: endoplasmic reticulum (GO:0005783);; Cellular Component: cytos…	--	--	--	--	--	--	--	--	mCG146313, partial [Mus musculus]	biological process: cellular process (GO:0009987);; biological process: cellular component organization or biogenesis (GO:0071840);; molecular function: catalytic activity (GO:0003824);; cellular component: cell (GO:0005623);; cellular component: organelle (GO:0043226);; cellular component: organelle part (GO:0044422);; cellular component: cell part (GO:0044464);; biological process: metabolic pr…
Mus_musculus_newGene_15739	--	2.67542	201	2.65707	217	3.43221	265	6.17459	523	6.9777	631	9.78006	714	3.93247e-07	1.40465	up	--	--	Cellular Component: early endosome (GO:0005769);; Cellular Component: cytosol (GO:0005829);; Biological Process: intracellular protein transport (GO:0006886);; Cellular Component: membrane (GO:0016020);; Molecular Function: clathrin binding (GO:0030276);; Cellular Component: extracellular exosome (GO:0070062);;	--	--	[U]	Intracellular trafficking, secretion, and vesicular transport	VHS domain;; GAT domain	Target of Myb protein 1 OS=Mus musculus OX=10090 GN=Tom1 PE=1 SV=1	S	Function unknown	target of Myb protein 1 isoform 1 [Mus musculus]	cellular component: cell (GO:0005623);; cellular component: organelle (GO:0043226);; cellular component: cell part (GO:0044464);; biological process: localization (GO:0051179);; cellular component: membrane (GO:0016020);; molecular function: binding (GO:0005488);; cellular component: extracellular region (GO:0005576);; cellular component: extracellular region part (GO:0044421)
ENSMUSG00000054115	Skp2	1.19966	169	1.30768	237	1.04391	169	0.528997	104	0.287108	67	0.678074	89	0.0110402	-1.05916	down	--	--	Biological Process: G1/S transition of mitotic cell cycle (GO:0000082);; Biological Process: G2/M transition of mitotic cell cycle (GO:0000086);; Cellular Component: nucleolus (GO:0005730);; Cellular Component: cytoplasm (GO:0005737);; Biological Process: ubiquitin-dependent protein catabolic process (GO:0006511);; Molecular Function: kinase activity (GO:0016301);; Biological Process: phosphoryla…	K03875|0|mmu:27401|K03875 F-box and leucine-rich repeat protein 1 (S-phase kinase-associated protein 2) | (RefSeq) Skp2, 4930500A04Rik, FBXL1, FWD1, p45; S-phase kinase-associated protein 2	FoxO signaling pathway (ko04068);; Cell cycle (ko04110);; Ubiquitin mediated proteolysis (ko04120);; mTOR signaling pathway (ko04150);; Epstein-Barr virus infection (ko05169);; Pathways in cancer (ko05200);; Viral carcinogenesis (ko05203);; Small cell lung cancer (ko05222)	[O]	Posttranslational modification, protein turnover, chaperones	F-box-like;; F-box domain	S-phase kinase-associated protein 2 OS=Mus musculus OX=10090 GN=Skp2 PE=1 SV=1	O	Posttranslational modification, protein turnover, chaperones	S-phase kinase-associated protein 2 isoform a [Mus musculus]	biological process: cellular process (GO:0009987);; biological process: single-organism process (GO:0044699);; cellular component: cell (GO:0005623);; cellular component: organelle (GO:0043226);; cellular component: organelle part (GO:0044422);; cellular component: cell part (GO:0044464);; biological process: metabolic process (GO:0008152);; molecular function: catalytic activity (GO:0003824);; c…
ENSMUSG00000056602	Fry	13.3849	2190	10.2945	1616	4.67876	1317	25.6598	7425	25.096	8210	18.4576	5332	1.64428e-08	1.88635	up	--	--	Biological Process: cell morphogenesis (GO:0000902);; Molecular Function: enzyme inhibitor activity (GO:0004857);; Cellular Component: cytoskeleton (GO:0005856);; Cellular Component: cell cortex (GO:0005938);; Cellular Component: site of polarized growth (GO:0030427);; Biological Process: neuron projection development (GO:0031175);; Biological Process: negative regulation of catalytic activity (G…	--	--	[R]	General function prediction only	Cell morphogenesis N-terminal;; Cell morphogenesis C-terminal;; Cell morphogenesis central region	Protein furry homolog OS=Mus musculus OX=10090 GN=Fry PE=1 SV=1	S	Function unknown	protein furry homolog [Mus musculus]	biological process: cellular process (GO:0009987);; biological process: developmental process (GO:0032502);; biological process: single-organism process (GO:0044699);; biological process: cellular component organization or biogenesis (GO:0071840);; biological process: biological regulation (GO:0065007);; molecular function: molecular function regulator (GO:0098772);; cellular component: cell (GO:…
ENSMUSG00000024317	Rnf138	12.2161	1192	13.0282	1359	12.7876	1229	5.88527	634	5.52529	645	6.02894	558	6.04859e-10	-1.03613	down	--	--	Biological Process: protein polyubiquitination (GO:0000209);; Biological Process: double-strand break repair via homologous recombination (GO:0000724);; Molecular Function: single-stranded DNA binding (GO:0003697);; Cellular Component: nucleus (GO:0005634);; Molecular Function: zinc ion binding (GO:0008270);; Biological Process: DNA double-strand break processing involved in repair via single-str…	K10668|7.88598e-141|rno:94196|K10668 E3 ubiquitin-protein ligase RNF138 [EC:2.3.2.27] | (RefSeq) Rnf138, Rsd4, Trif; ring finger protein 138	--	--	--	Zinc finger, C3HC4 type (RING finger);; RING-type zinc-finger;; Zinc finger, C3HC4 type (RING finger);; Ring finger domain;; Zinc finger, C3HC4 type (RING finger)	E3 ubiquitin-protein ligase RNF138 OS=Rattus norvegicus OX=10116 GN=Rnf138 PE=2 SV=1	O	Posttranslational modification, protein turnover, chaperones	ring finger protein 138, isoform CRA_c, partial [Mus musculus]	biological process: metabolic process (GO:0008152);; biological process: cellular process (GO:0009987);; biological process: response to stimulus (GO:0050896);; molecular function: binding (GO:0005488);; cellular component: cell (GO:0005623);; cellular component: organelle (GO:0043226);; cellular component: cell part (GO:0044464);; biological process: signaling (GO:0023052);; biological process: …
ENSMUSG00000059674	Cdh24	0.257357	32	0.821737	110	0.312674	40	0.142577	20	0.058891	9	0.128972	16	0.0407481	-1.47992	down	[S]	Function unknown	Molecular Function: calcium ion binding (GO:0005509);; Cellular Component: plasma membrane (GO:0005886);; Cellular Component: cell-cell junction (GO:0005911);; Biological Process: homophilic cell adhesion via plasma membrane adhesion molecules (GO:0007156);; Molecular Function: beta-catenin binding (GO:0008013);; Cellular Component: integral component of membrane (GO:0016021);; Biological Process…	K06814|0|mmu:239096|K06814 cadherin-like 24 | (RefSeq) Cdh24, 1700040A22Rik; cadherin-like 24	--	[S]	Function unknown	Cadherin domain;; Cadherin cytoplasmic region;; Cadherin-like	Cadherin-24 OS=Mus musculus OX=10090 GN=Cdh24 PE=2 SV=1	U	Intracellular trafficking, secretion, and vesicular transport	cadherin-24 precursor [Mus musculus]	molecular function: binding (GO:0005488);; cellular component: cell (GO:0005623);; cellular component: membrane (GO:0016020);; cellular component: cell part (GO:0044464);; cellular component: cell junction (GO:0030054);; biological process: biological adhesion (GO:0022610);; cellular component: membrane part (GO:0044425);; biological process: single-organism process (GO:0044699)
ENSMUSG00000039958	Etfbkmt	37.6474	1600	15.1682	842	15.9818	865	6.46433	376	5.46036	338	12.5001	624	0.018237	-1.19492	down	[R]	General function prediction only	Cellular Component: mitochondrial matrix (GO:0005759);; Molecular Function: protein-lysine N-methyltransferase activity (GO:0016279);; Biological Process: peptidyl-lysine trimethylation (GO:0018023);; Biological Process: negative regulation of electron transfer activity (GO:1904733);; Biological Process: negative regulation of fatty acid beta-oxidation using acyl-CoA dehydrogenase (GO:1904736);;	K22843|0|mmu:320204|K22843 ETFB lysine methyltransferase [EC:2.1.1.-] | (RefSeq) Etfbkmt, 4833442J19Rik, AI256744, ETFB-KMT, Mettl20; electron transfer flavoprotein beta subunit lysine methyltransferase	--	--	--	Ribosomal protein L11 methyltransferase (PrmA);; Lysine methyltransferase;; Methyltransferase small domain;; Met-10+ like-protein	Electron transfer flavoprotein beta subunit lysine methyltransferase OS=Mus musculus OX=10090 GN=Mettl20 PE=1 SV=1	S	Function unknown	RIKEN cDNA 4833442J19, isoform CRA_a, partial [Mus musculus]	cellular component: cell (GO:0005623);; cellular component: membrane-enclosed lumen (GO:0031974);; cellular component: organelle (GO:0043226);; cellular component: organelle part (GO:0044422);; cellular component: cell part (GO:0044464);; biological process: metabolic process (GO:0008152);; biological process: cellular process (GO:0009987);; molecular function: catalytic activity (GO:0003824);; b…
ENSMUSG00000009614	Sardh	5.42506	858	4.56565	787	4.32565	705	12.5082	2241	12.7902	2447	12.7493	1977	1.25106e-10	1.44694	up	[E]	Amino acid transport and metabolism	--	K00314|0|mmu:192166|K00314 sarcosine dehydrogenase [EC:1.5.8.3] | (RefSeq) Sardh; sarcosine dehydrogenase	Glycine, serine and threonine metabolism (ko00260)	[E]	Amino acid transport and metabolism	FAD dependent oxidoreductase;; Aminomethyltransferase folate-binding domain;; FAD dependent oxidoreductase central domain;; Glycine cleavage T-protein C-terminal barrel domain	Sarcosine dehydrogenase, mitochondrial OS=Mus musculus OX=10090 GN=Sardh PE=1 SV=1	E	Amino acid transport and metabolism	sarcosine dehydrogenase, mitochondrial [Mus musculus]	--
ENSMUSG00000015476	Prrt1	2.9612	201	3.52827	261	1.80382	127	0.735076	57	0.678764	56	1.29741	87	0.00651385	-1.38575	down	--	--	Cellular Component: plasma membrane (GO:0005886);; Biological Process: response to biotic stimulus (GO:0009607);; Cellular Component: integral component of membrane (GO:0016021);; Cellular Component: cell junction (GO:0030054);; Cellular Component: synapse (GO:0045202);;	K23896|1.645e-87|mmu:260297|K23896 proline-rich transmembrane protein 1 | (RefSeq) Prrt1, Bat-4, Bat4, D17H6S54E, DSPD1, G5b, NG5, ORF31, SynDIG4; proline-rich transmembrane protein 1	--	--	--	Interferon-induced transmembrane protein	Proline-rich transmembrane protein 1 OS=Mus musculus OX=10090 GN=Prrt1 PE=1 SV=1	S	Function unknown	proline-rich transmembrane protein 1 [Castor canadensis]	cellular component: cell (GO:0005623);; cellular component: membrane (GO:0016020);; cellular component: cell part (GO:0044464);; biological process: response to stimulus (GO:0050896);; cellular component: membrane part (GO:0044425);; cellular component: cell junction (GO:0030054);; cellular component: synapse (GO:0045202)
ENSMUSG00000090053	Palm2	0.006696	1	0	0	0.019247	3	2.03552	258	2.98312	393	0.534669	55	1.92374e-10	4.41649	up	--	--	Biological Process: regulation of cell shape (GO:0008360);; Cellular Component: membrane (GO:0016020);;	--	--	--	--	Paralemmin	Paralemmin-2 OS=Mus musculus OX=10090 GN=Palm2 PE=1 SV=1	S	Function unknown	paralemmin-2 [Mus musculus]	biological process: biological regulation (GO:0065007);; cellular component: membrane (GO:0016020)
ENSMUSG00000039652	Cpeb3	2.70764	559	1.63216	365	2.26844	387	5.60593	1022	7.4854	1256	4.87268	768	0.00348515	1.1034	up	--	--	Biological Process: negative regulation of transcription by RNA polymerase II (GO:0000122);; Molecular Function: nucleotide binding (GO:0000166);; Molecular Function: translation repressor activity, mRNA regulatory element binding (GO:0000900);; Molecular Function: protein binding (GO:0005515);; Cellular Component: nucleus (GO:0005634);; Cellular Component: cytoplasm (GO:0005737);; Biological Pro…	K02602|0|mmu:208922|K02602 cytoplasmic polyadenylation element-binding protein | (RefSeq) Cpeb3, 4831444O18Rik, CPE-BP3, mKIAA0940; cytoplasmic polyadenylation element binding protein 3	Oocyte meiosis (ko04114);; Progesterone-mediated oocyte maturation (ko04914)	[J]	Translation, ribosomal structure and biogenesis	RNA recognition motif;; Cytoplasmic polyadenylation element-binding protein ZZ domain;; RNA recognition motif. (a.k.a. RRM, RBD, or RNP domain)	Cytoplasmic polyadenylation element-binding protein 3 OS=Mus musculus OX=10090 GN=Cpeb3 PE=1 SV=1	S	Function unknown	mKIAA0940 protein, partial [Mus musculus]	biological process: biological regulation (GO:0065007);; molecular function: binding (GO:0005488);; molecular function: translation regulator activity (GO:0045182);; cellular component: cell (GO:0005623);; cellular component: organelle (GO:0043226);; cellular component: cell part (GO:0044464);; biological process: behavior (GO:0007610);; biological process: multicellular organismal process (GO:00…
ENSMUSG00000040658	Dnph1	1.40108	59	2.59931	118	2.21018	95	0.167576	8	0.267205	14	0.556669	23	0.000553993	-2.09962	down	[F]	Nucleotide transport and metabolism	Cellular Component: nucleus (GO:0005634);; Cellular Component: cytoplasm (GO:0005737);; Biological Process: nucleoside metabolic process (GO:0009116);; Biological Process: nucleotide metabolic process (GO:0009117);; Biological Process: deoxyribonucleoside monophosphate catabolic process (GO:0009159);; Biological Process: positive regulation of cell growth (GO:0030307);; Biological Process: epithe…	K22928|1.2324e-119|mmu:381101|K22928 2'-deoxynucleoside 5'-phosphate N-hydrolase [EC:3.2.2.-] | (RefSeq) Dnph1, C76683, Rcl; 2'-deoxynucleoside 5'-phosphate N-hydrolase 1	--	--	--	Nucleoside 2-deoxyribosyltransferase	2&apos;-deoxynucleoside 5&apos;-phosphate N-hydrolase 1 OS=Mus musculus OX=10090 GN=Dnph1 PE=1 SV=2	F	Nucleotide transport and metabolism	2&apos;-deoxynucleoside 5&apos;-phosphate N-hydrolase 1 [Mus musculus]	cellular component: cell (GO:0005623);; cellular component: organelle (GO:0043226);; cellular component: cell part (GO:0044464);; biological process: metabolic process (GO:0008152);; biological process: cellular process (GO:0009987);; biological process: single-organism process (GO:0044699);; biological process: biological regulation (GO:0065007);; biological process: developmental process (GO:00…
ENSMUSG00000004665	Cnn2	40.9973	3526	77.8651	7296	91.6276	8126	28.8279	2824	29.7935	3101	27.7834	2345	0.000773379	-1.12201	down	--	--	--	--	--	[Z]	Cytoskeleton	Calponin family repeat;; Calponin homology (CH) domain	Calponin-2 OS=Mus musculus OX=10090 GN=Cnn2 PE=1 SV=1	Z	Cytoskeleton	calponin-2 [Mus musculus]	--
ENSMUSG00000012483	Rpa3	14.7969	347	24.8429	634	23.7872	575	10.5636	282	8.29234	236	9.39158	216	0.00159621	-1.02269	down	--	--	--	K10740|1.6244e-82|mmu:68240|K10740 replication factor A3 | (RefSeq) Rpa3, 14kDa, C330026P08Rik; replication protein A3	DNA replication (ko03030);; Nucleotide excision repair (ko03420);; Mismatch repair (ko03430);; Homologous recombination (ko03440);; Fanconi anemia pathway (ko03460)	--	--	Replication factor A protein 3	Replication protein A 14 kDa subunit OS=Mus musculus OX=10090 GN=Rpa3 PE=1 SV=1	L	Replication, recombination and repair	replication protein A 14 kDa subunit [Mus musculus]	--
ENSMUSG00000054435	Gimap4	9.98783	630	151.134	9594	227.934	13737	22.1781	1535	14.843	1081	25.8388	1524	0.0103773	-1.82674	down	--	--	--	--	--	--	--	AIG1 family;; 50S ribosome-binding GTPase	GTPase IMAP family member 4 OS=Mus musculus OX=10090 GN=Gimap4 PE=1 SV=1	S	Function unknown	GTPase, IMAP family member 4, isoform CRA_b, partial [Mus musculus]	--
ENSMUSG00000058230	Arhgap35	5.35076	1711	3.95374	1378	3.77902	1247	10.3414	3767	10.9467	4237	9.46804	2971	1.18821e-05	1.25947	up	--	--	--	K05732|0|mmu:232906|K05732 glucocorticoid receptor DNA-binding factor 1 | (RefSeq) Arhgap35, 6430596G11Rik, AI841135, Grlf1, mKIAA1722, p190A, p190RhoGAP; Rho GTPase activating protein 35	Focal adhesion (ko04510);; Platelet activation (ko04611);; Leukocyte transendothelial migration (ko04670);; Regulation of actin cytoskeleton (ko04810)	[T]	Signal transduction mechanisms	RhoGAP domain;; p190-A and -B Rho GAPs FF domain;; Ras family;; FF domain	Rho GTPase-activating protein 35 OS=Mus musculus OX=10090 GN=Arhgap35 PE=1 SV=3	S	Function unknown	rho GTPase-activating protein 35 [Mus musculus]	--
ENSMUSG00000007891	Ctsd	315.125	23430	314.39	25470	319.64	24509	766.546	64232	773.206	68696	735.437	53651	6.52394e-20	1.32006	up	--	--	--	K01379|0|mmu:13033|K01379 cathepsin D [EC:3.4.23.5] | (RefSeq) Ctsd, CD, CatD; cathepsin D	Sphingolipid signaling pathway (ko04071);; Autophagy - animal (ko04140);; Lysosome (ko04142);; Apoptosis (ko04210);; Estrogen signaling pathway (ko04915);; Tuberculosis (ko05152)	[O]	Posttranslational modification, protein turnover, chaperones	Eukaryotic aspartyl protease;; Xylanase inhibitor N-terminal;; A1 Propeptide;; Xylanase inhibitor C-terminal	Cathepsin D OS=Mus musculus OX=10090 GN=Ctsd PE=1 SV=1	O	Posttranslational modification, protein turnover, chaperones	unnamed protein product [Mus musculus]	--
ENSMUSG00000021725	Parp8	3.34225	362	7.92846	915	6.37895	701	2.48268	298	1.9788	254	3.32123	347	0.0164798	-1.02224	down	--	--	Molecular Function: NAD+ ADP-ribosyltransferase activity (GO:0003950);; Cellular Component: intracellular (GO:0005622);;	K15258|0|mmu:52552|K15258 poly [ADP-ribose] polymerase 6/8 [EC:2.4.2.30] | (RefSeq) Parp8, 2810430O08Rik, ARTD16, D13Ertd275e; poly (ADP-ribose) polymerase family, member 8	--	--	--	Poly(ADP-ribose) polymerase catalytic domain	Poly [ADP-ribose] polymerase 8 OS=Mus musculus OX=10090 GN=Parp8 PE=2 SV=1	S	Function unknown	poly [ADP-ribose] polymerase 8 [Mus musculus]	molecular function: catalytic activity (GO:0003824);; cellular component: cell (GO:0005623);; cellular component: cell part (GO:0044464)
Mus_musculus_newGene_11440	--	1.0409	194	1.04852	212	0.758347	146	0.13033	28	0.112362	26	0.113109	21	1.03323e-10	-2.65346	down	--	--	Molecular Function: protein binding (GO:0005515);; Cellular Component: nucleus (GO:0005634);; Cellular Component: mitochondrial inner membrane (GO:0005743);; Cellular Component: mitochondrial intermembrane space (GO:0005758);; Cellular Component: mitochondrial matrix (GO:0005759);; Cellular Component: cytosol (GO:0005829);; Molecular Function: zinc ion binding (GO:0008270);; Biological Process: r…	--	--	--	--	--	--	S	Function unknown	unnamed protein product [Mus musculus]	molecular function: binding (GO:0005488);; cellular component: cell (GO:0005623);; cellular component: organelle (GO:0043226);; cellular component: cell part (GO:0044464);; cellular component: membrane (GO:0016020);; cellular component: organelle part (GO:0044422);; cellular component: membrane-enclosed lumen (GO:0031974);; biological process: biological regulation (GO:0065007);; biological proce…
ENSMUSG00000035597	Prpf39	18.8207	2699	22.9561	3626	21.1221	3154	6.89686	1130	6.19225	1081	7.54379	1070	7.50124e-22	-1.51027	down	--	--	Cellular Component: commitment complex (GO:0000243);; Biological Process: mRNA 5'-splice site recognition (GO:0000395);; Cellular Component: U1 snRNP (GO:0005685);; Molecular Function: pre-mRNA 5'-splice site binding (GO:0030627);; Cellular Component: U2-type prespliceosome (GO:0071004);;	K13217|0|bta:505547|K13217 pre-mRNA-processing factor 39 | (RefSeq) PRPF39; pre-mRNA-processing factor 39	--	[A]	RNA processing and modification	Suppressor of forked protein (Suf)	Pre-mRNA-processing factor 39 OS=Mus musculus OX=10090 GN=Prpf39 PE=1 SV=3	A	RNA processing and modification	PRP39 pre-mRNA processing factor 39 homolog (yeast), isoform CRA_a, partial [Mus musculus]	cellular component: cell (GO:0005623);; cellular component: macromolecular complex (GO:0032991);; cellular component: organelle (GO:0043226);; cellular component: organelle part (GO:0044422);; cellular component: cell part (GO:0044464);; biological process: metabolic process (GO:0008152);; biological process: cellular process (GO:0009987);; biological process: cellular component organization or b…
ENSMUSG00000078546	Zfp995	4.50405	328	2.75635	230	3.67262	279	1.47968	127	1.62212	150	1.36226	103	0.00401429	-1.10193	down	[R]	General function prediction only	Molecular Function: DNA-binding transcription factor activity (GO:0003700);; Biological Process: regulation of transcription, DNA-templated (GO:0006355);;	--	--	[R]	General function prediction only	Zinc-finger double domain;; Zinc finger, C2H2 type;; KRAB box;; C2H2-type zinc finger;; zinc-finger C2H2-type;; C2H2-type zinc finger	Zinc finger protein 354C OS=Rattus norvegicus OX=10116 GN=Znf354c PE=1 SV=1	S	Function unknown	uncharacterized protein LOC70081 [Mus musculus]	biological process: biological regulation (GO:0065007);; molecular function: nucleic acid binding transcription factor activity (GO:0001071)
ENSMUSG00000038217	Tlcd2	9.65223	381	10.2947	445	6.50373	266	42.8367	1953	35.6116	1724	23.1859	903	1.6879e-06	1.89515	up	--	--	--	--	--	[S]	Function unknown	TLC domain	TLC domain-containing protein 2 OS=Mus musculus OX=10090 GN=Tlcd2 PE=2 SV=1	U	Intracellular trafficking, secretion, and vesicular transport	TLC domain-containing protein 2 isoform 1 [Mus musculus]	--
ENSMUSG00000029687	Ezh2	4.40443	383	7.32573	744	7.54289	714	3.23661	318	2.82654	294	2.08105	188	0.00300417	-1.12144	down	[R]	General function prediction only	Cellular Component: nuclear chromatin (GO:0000790);; Molecular Function: RNA polymerase II core promoter sequence-specific DNA binding (GO:0000979);; Molecular Function: protein binding (GO:0005515);; Cellular Component: cytoplasm (GO:0005737);; Biological Process: DNA methylation (GO:0006306);; Biological Process: positive regulation of epithelial to mesenchymal transition (GO:0010718);; Biologi…	K11430|0|mmu:14056|K11430 [histone H3]-lysine27 N-trimethyltransferase EZH2 [EC:2.1.1.356] | (RefSeq) Ezh2, Enx-1, Enx1h, KMT6, mKIAA4065; enhancer of zeste 2 polycomb repressive complex 2 subunit	Lysine degradation (ko00310);; MicroRNAs in cancer (ko05206)	[K]	Transcription	SET domain;; WD repeat binding protein EZH2	Histone-lysine N-methyltransferase EZH2 OS=Mus musculus OX=10090 GN=Ezh2 PE=1 SV=2	S	Function unknown	mKIAA4065 protein, partial [Mus musculus]	cellular component: cell (GO:0005623);; cellular component: membrane-enclosed lumen (GO:0031974);; cellular component: organelle (GO:0043226);; cellular component: organelle part (GO:0044422);; cellular component: cell part (GO:0044464);; molecular function: binding (GO:0005488);; biological process: metabolic process (GO:0008152);; biological process: cellular process (GO:0009987);; biological p…
ENSMUSG00000050855	Zfp940	0.992856	95	1.25305	132	1.57035	156	0.27893	31	0.282127	33	0.550807	52	0.00159382	-1.52847	down	[R]	General function prediction only	Molecular Function: RNA polymerase II cis-regulatory region sequence-specific DNA binding (GO:0000978);; Cellular Component: nucleus (GO:0005634);; Biological Process: regulation of transcription, DNA-templated (GO:0006355);;	K09228|0|mmu:233057|K09228 KRAB domain-containing zinc finger protein | (RefSeq) Zfp940; zinc finger protein 940	Herpes simplex virus 1 infection (ko05168)	[R]	General function prediction only	Zinc-finger double domain;; Zinc finger, C2H2 type;; C2H2-type zinc finger;; KRAB box	Zinc finger protein 30 OS=Mus musculus OX=10090 GN=Zfp30 PE=1 SV=2	S	Function unknown	zinc finger protein 940 [Mus musculus]	molecular function: binding (GO:0005488);; cellular component: cell (GO:0005623);; cellular component: organelle (GO:0043226);; cellular component: cell part (GO:0044464);; biological process: biological regulation (GO:0065007)
ENSMUSG00000025500	Lmntd2	1.06662	79	1.35022	108	0.642007	49	0.018142	2	0.088223	8	0.113607	9	4.93162e-05	-2.71313	down	--	--	Biological Process: positive regulation of mRNA splicing, via spliceosome (GO:0048026);;	--	--	[DY]	Cell cycle control, cell division, chromosome partitioning;; Nuclear structure	Lamin Tail Domain	Lamin tail domain-containing protein 2 OS=Mus musculus OX=10090 GN=Lmntd2 PE=2 SV=1	S	Function unknown	lamin tail domain-containing protein 2 isoform 2 [Mus musculus]	biological process: biological regulation (GO:0065007)
ENSMUSG00000037366	Pafah2	4.49113	500	3.29756	396	2.53929	287	8.19572	950	9.05953	1116	6.94272	672	0.0062697	1.09189	up	[R]	General function prediction only	Molecular Function: 1-alkyl-2-acetylglycerophosphocholine esterase activity (GO:0003847);; Cellular Component: cytoplasm (GO:0005737);; Biological Process: lipid catabolic process (GO:0016042);; Biological Process: regulation of microtubule polymerization or depolymerization (GO:0031110);; Biological Process: negative regulation of apoptotic process (GO:0043066);;	K01062|0|mmu:100163|K01062 platelet-activating factor acetylhydrolase [EC:3.1.1.47] | (RefSeq) Pafah2, 2310074E22Rik, AI507170; platelet-activating factor acetylhydrolase 2	Ether lipid metabolism (ko00565)	[I]	Lipid transport and metabolism	Platelet-activating factor acetylhydrolase, isoform II;; Chlorophyllase enzyme;; Prolyl oligopeptidase family;; Dienelactone hydrolase family;; Chlorophyllase	Platelet-activating factor acetylhydrolase 2, cytoplasmic OS=Mus musculus OX=10090 GN=Pafah2 PE=1 SV=2	I	Lipid transport and metabolism	platelet-activating factor acetylhydrolase 2, cytoplasmic isoform a [Mus musculus]	molecular function: catalytic activity (GO:0003824);; cellular component: cell (GO:0005623);; cellular component: cell part (GO:0044464);; biological process: metabolic process (GO:0008152);; biological process: single-organism process (GO:0044699);; biological process: biological regulation (GO:0065007)
ENSMUSG00000024842	Cabp4	0.788476	40	2.31372	127	2.59061	134	0.137482	8	0.100499	7	0.297474	15	9.1526e-05	-2.53149	down	[T]	Signal transduction mechanisms	Molecular Function: calcium channel regulator activity (GO:0005246);; Molecular Function: calcium ion binding (GO:0005509);; Cellular Component: cytosol (GO:0005829);; Biological Process: visual perception (GO:0007601);; Biological Process: phototransduction (GO:0007602);; Biological Process: photoreceptor cell morphogenesis (GO:0008594);; Biological Process: retinal cone cell development (GO:004…	K23531|2.79247e-141|mmu:73660|K23531 calcium-binding protein 1/2/4/5 | (RefSeq) Cabp4, 2410038D05Rik; calcium binding protein 4	--	[T]	Signal transduction mechanisms	EF hand;; EF-hand domain pair;; EF-hand domain;; EF-hand domain pair;; EF hand	Calcium-binding protein 4 OS=Mus musculus OX=10090 GN=Cabp4 PE=1 SV=1	DTZ	Cell cycle control, cell division, chromosome partitioning;; Signal transduction mechanisms;; Cytoskeleton	calcium-binding protein 4 [Mus musculus]	biological process: biological regulation (GO:0065007);; molecular function: molecular function regulator (GO:0098772);; molecular function: binding (GO:0005488);; cellular component: cell (GO:0005623);; cellular component: cell part (GO:0044464);; biological process: multicellular organismal process (GO:0032501);; biological process: cellular process (GO:0009987);; biological process: signaling …
ENSMUSG00000031765	Mt1	377.882	7361	161.231	3714	187.152	3738	48.1253	1182	43.1998	1136	97.9036	1956	0.000482666	-1.64791	down	--	--	Molecular Function: copper ion binding (GO:0005507);; Cellular Component: lysosome (GO:0005764);; Cellular Component: cytosol (GO:0005829);; Biological Process: cellular zinc ion homeostasis (GO:0006882);; Biological Process: nitric oxide mediated signal transduction (GO:0007263);; Molecular Function: zinc ion binding (GO:0008270);; Biological Process: detoxification of copper ion (GO:0010273);; …	--	--	--	--	Metallothionein	--	--	--	PREDICTED: metallothionein-1 isoform X1 [Mus musculus]	molecular function: binding (GO:0005488);; cellular component: cell (GO:0005623);; cellular component: organelle (GO:0043226);; cellular component: cell part (GO:0044464);; biological process: cellular process (GO:0009987);; biological process: single-organism process (GO:0044699);; biological process: biological regulation (GO:0065007);; biological process: signaling (GO:0023052);; biological pr…
ENSMUSG00000047675	Rps8	594.867	17883	920.869	30164	1053.27	32654	250.075	8564	236.587	8609	333.695	9843	3.36523e-09	-1.51023	down	[J]	Translation, ribosomal structure and biogenesis	Biological Process: maturation of SSU-rRNA from tricistronic rRNA transcript (SSU-rRNA, 5.8S rRNA, LSU-rRNA) (GO:0000462);; Molecular Function: structural constituent of ribosome (GO:0003735);; Cellular Component: nucleus (GO:0005634);; Cellular Component: focal adhesion (GO:0005925);; Biological Process: translation (GO:0006412);; Cellular Component: membrane (GO:0016020);; Cellular Component: c…	K02995|1.9973e-148|umr:103670787|K02995 small subunit ribosomal protein S8e | (RefSeq) RPS8; ribosomal protein S8	Ribosome (ko03010)	[J]	Translation, ribosomal structure and biogenesis	Ribosomal protein S8e	40S ribosomal protein S8 OS=Rattus norvegicus OX=10116 GN=Rps8 PE=1 SV=2	J	Translation, ribosomal structure and biogenesis	40S ribosomal protein S8 [Fukomys damarensis]	biological process: metabolic process (GO:0008152);; biological process: cellular process (GO:0009987);; biological process: cellular component organization or biogenesis (GO:0071840);; molecular function: structural molecule activity (GO:0005198);; cellular component: cell (GO:0005623);; cellular component: organelle (GO:0043226);; cellular component: cell part (GO:0044464);; cellular component:…
ENSMUSG00000045094	Arhgef37	1.14439	130	0.241604	30	0.240401	29	3.38749	437	3.31377	454	2.29562	255	0.00415003	1.93071	up	--	--	Molecular Function: Rho guanyl-nucleotide exchange factor activity (GO:0005089);; Cellular Component: cytoplasm (GO:0005737);; Biological Process: regulation of Rho protein signal transduction (GO:0035023);; Biological Process: positive regulation of GTPase activity (GO:0043547);;	K20710|0|mmu:328967|K20710 Rho guanine nucleotide exchange factor 37 | (RefSeq) Arhgef37, 4933429F08Rik; Rho guanine nucleotide exchange factor (GEF) 37	--	[T]	Signal transduction mechanisms	RhoGEF domain;; Variant SH3 domain;; Variant SH3 domain;; BAR domain;; SH3 domain;; Bacterial SH3 domain	Rho guanine nucleotide exchange factor 37 OS=Mus musculus OX=10090 GN=Arhgef37 PE=2 SV=1	T	Signal transduction mechanisms	rho guanine nucleotide exchange factor 37 [Mus musculus]	biological process: biological regulation (GO:0065007);; molecular function: molecular function regulator (GO:0098772);; cellular component: cell (GO:0005623);; cellular component: cell part (GO:0044464)
ENSMUSG00000030322	Mbd4	1.34007	170	3.8633	510	4.27645	530	1.18882	159	1.20653	170	1.60758	175	0.0269761	-1.10231	down	[L]	Replication, recombination and repair	--	K10801|0|mmu:17193|K10801 methyl-CpG-binding domain protein 4 [EC:3.2.2.-] | (RefSeq) Mbd4, Med1; methyl-CpG binding domain protein 4	Base excision repair (ko03410)	[KB]	Transcription;; Chromatin structure and dynamics	Methyl-CpG binding domain	Methyl-CpG-binding domain protein 4 OS=Mus musculus OX=10090 GN=Mbd4 PE=1 SV=1	S	Function unknown	methyl-CpG-binding domain protein 4 [Mus musculus]	--
ENSMUSG00000020241	Col6a2	41.1076	5813	40.612	6242	37.5775	5474	185.548	29847	217.102	37017	94.5513	13140	1.26107e-07	2.01127	up	--	--	--	K06238|0|ptr:474056|K06238 collagen type VI alpha | (RefSeq) COL6A2; collagen alpha-2(VI) chain isoform X1	PI3K-Akt signaling pathway (ko04151);; Focal adhesion (ko04510);; ECM-receptor interaction (ko04512);; Protein digestion and absorption (ko04974);; Human papillomavirus infection (ko05165)	[W]	Extracellular structures	von Willebrand factor type A domain;; Collagen triple helix repeat (20 copies);; von Willebrand factor type A domain	Collagen alpha-2(VI) chain OS=Mus musculus OX=10090 GN=Col6a2 PE=1 SV=3	O	Posttranslational modification, protein turnover, chaperones	collagen alpha-2(VI) chain isoform 2 precursor [Mus musculus]	--
ENSMUSG00000056394	Lig1	2.12647	237	6.97277	822	8.17031	906	2.37509	289	1.77219	232	2.43807	259	0.03149	-1.1398	down	[L]	Replication, recombination and repair	Molecular Function: DNA binding (GO:0003677);; Molecular Function: DNA ligase (ATP) activity (GO:0003910);; Molecular Function: ATP binding (GO:0005524);; Cellular Component: nucleoplasm (GO:0005654);; Cellular Component: mitochondrion (GO:0005739);; Cellular Component: Golgi apparatus (GO:0005794);; Biological Process: base-excision repair (GO:0006284);; Biological Process: double-strand break r…	K10747|0|mmu:16881|K10747 DNA ligase 1 [EC:6.5.1.1 6.5.1.6 6.5.1.7] | (RefSeq) Lig1, AL033288, LigI; ligase I, DNA, ATP-dependent	DNA replication (ko03030);; Base excision repair (ko03410);; Nucleotide excision repair (ko03420);; Mismatch repair (ko03430)	[L]	Replication, recombination and repair	ATP dependent DNA ligase domain;; DNA ligase N terminus;; ATP dependent DNA ligase C terminal region	DNA ligase 1 OS=Mus musculus OX=10090 GN=Lig1 PE=1 SV=2	L	Replication, recombination and repair	ligase I, DNA, ATP-dependent, isoform CRA_b, partial [Mus musculus]	molecular function: binding (GO:0005488);; biological process: metabolic process (GO:0008152);; biological process: cellular process (GO:0009987);; molecular function: catalytic activity (GO:0003824);; cellular component: cell (GO:0005623);; cellular component: organelle (GO:0043226);; cellular component: organelle part (GO:0044422);; cellular component: cell part (GO:0044464);; biological proces…
ENSMUSG00000046598	Bdh1	1.6674	185	2.45677	293	1.37992	156	0.234473	30	0.138832	19	0.415064	46	8.09477e-06	-2.34935	down	[IQR]	Lipid transport and metabolism;; Secondary metabolites biosynthesis, transport and catabolism;; General function prediction only	Biological Process: liver development (GO:0001889);; Molecular Function: 3-hydroxybutyrate dehydrogenase activity (GO:0003858);; Molecular Function: phospholipid binding (GO:0005543);; Cellular Component: nucleoplasm (GO:0005654);; Cellular Component: mitochondrial matrix (GO:0005759);; Biological Process: brain development (GO:0007420);; Biological Process: response to nutrient (GO:0007584);; Bi…	K00019|0|mmu:71911|K00019 3-hydroxybutyrate dehydrogenase [EC:1.1.1.30] | (RefSeq) Bdh1, 2310032J20Rik, AI327223, Bdh; 3-hydroxybutyrate dehydrogenase, type 1	Synthesis and degradation of ketone bodies (ko00072);; Butanoate metabolism (ko00650)	[QR]	Secondary metabolites biosynthesis, transport and catabolism;; General function prediction only	short chain dehydrogenase;; Enoyl-(Acyl carrier protein) reductase;; Fungal family of unknown function (DUF1776)	D-beta-hydroxybutyrate dehydrogenase, mitochondrial OS=Mus musculus OX=10090 GN=Bdh1 PE=1 SV=2	S	Function unknown	D-beta-hydroxybutyrate dehydrogenase, mitochondrial precursor [Mus musculus]	biological process: multicellular organismal process (GO:0032501);; biological process: developmental process (GO:0032502);; biological process: single-organism process (GO:0044699);; biological process: metabolic process (GO:0008152);; molecular function: catalytic activity (GO:0003824);; molecular function: binding (GO:0005488);; cellular component: cell (GO:0005623);; cellular component: organ…
ENSMUSG00000042109	Csdc2	5.32336	464	1.09287	104	1.28978	116	0.406485	41	0.266925	29	1.1142	96	0.0450375	-1.50899	down	[K]	Transcription	Molecular Function: DNA binding (GO:0003677);; Molecular Function: RNA binding (GO:0003723);; Cellular Component: nucleus (GO:0005634);; Cellular Component: cytoplasm (GO:0005737);; Biological Process: regulation of transcription, DNA-templated (GO:0006355);; Biological Process: mRNA processing (GO:0006397);; Molecular Function: transcription factor binding (GO:0008134);;	--	--	[J]	Translation, ribosomal structure and biogenesis	'Cold-shock' DNA-binding domain	Cold shock domain-containing protein C2 OS=Mus musculus OX=10090 GN=Csdc2 PE=1 SV=2	K	Transcription	PIPPin protein, partial [Rattus norvegicus]	molecular function: binding (GO:0005488);; cellular component: cell (GO:0005623);; cellular component: organelle (GO:0043226);; cellular component: cell part (GO:0044464);; biological process: biological regulation (GO:0065007);; biological process: metabolic process (GO:0008152);; biological process: cellular process (GO:0009987)
ENSMUSG00000050144	Slc25a44	8.73893	1048	10.1352	1334	8.72533	1104	21.6578	2987	22.308	3284	26.6136	3178	6.54111e-18	1.41801	up	--	--	Cellular Component: mitochondrial inner membrane (GO:0005743);; Cellular Component: integral component of membrane (GO:0016021);; Biological Process: transmembrane transport (GO:0055085);;	K15121|0|rno:365841|K15121 solute carrier family 25, member 44 | (RefSeq) Slc25a44, RGD1307244; solute carrier family 25, member 44	--	[C]	Energy production and conversion	Mitochondrial carrier protein	Solute carrier family 25 member 44 OS=Mus musculus OX=10090 GN=Slc25a44 PE=1 SV=1	S	Function unknown	RIKEN cDNA B430110G05, isoform CRA_b, partial [Mus musculus]	cellular component: cell (GO:0005623);; cellular component: membrane (GO:0016020);; cellular component: organelle (GO:0043226);; cellular component: organelle part (GO:0044422);; cellular component: cell part (GO:0044464);; cellular component: membrane part (GO:0044425);; biological process: localization (GO:0051179)
ENSMUSG00000061981	Flot2	21.5443	1976	15.9146	1600	18.6214	1784	35.7404	3753	36.2968	4053	37.2045	3369	1.25748e-05	1.01306	up	[S]	Function unknown	Biological Process: membrane raft assembly (GO:0001765);; Cellular Component: uropod (GO:0001931);; Molecular Function: protease binding (GO:0002020);; Cellular Component: acrosomal membrane (GO:0002080);; Cellular Component: endosome (GO:0005768);; Cellular Component: adherens junction (GO:0005913);; Cellular Component: focal adhesion (GO:0005925);; Biological Process: negative regulation of gen…	K07192|0|rno:83764|K07192 flotillin | (RefSeq) Flot2; flotillin 2	Insulin signaling pathway (ko04910)	[UZ]	Intracellular trafficking, secretion, and vesicular transport;; Cytoskeleton	SPFH domain / Band 7 family;; Flotillin	Flotillin-2 OS=Rattus norvegicus OX=10116 GN=Flot2 PE=1 SV=1	S	Function unknown	flotillin-2 isoform 1 [Mus musculus]	biological process: cellular process (GO:0009987);; biological process: single-organism process (GO:0044699);; biological process: cellular component organization or biogenesis (GO:0071840);; cellular component: cell (GO:0005623);; cellular component: cell part (GO:0044464);; molecular function: binding (GO:0005488);; cellular component: membrane (GO:0016020);; cellular component: organelle (GO:0…
ENSMUSG00000020869	Lrrc59	32.9631	3269	31.2947	3382	32.425	3317	82.9057	9365	91.2672	10956	55.3443	5386	2.27875e-05	1.28756	up	[K]	Transcription	Cellular Component: nuclear envelope (GO:0005635);; Cellular Component: endoplasmic reticulum membrane (GO:0005789);; Cellular Component: adherens junction (GO:0005913);; Cellular Component: integral component of membrane (GO:0016021);; Cellular Component: organelle membrane (GO:0031090);; Cellular Component: mitochondrial nucleoid (GO:0042645);; Molecular Function: RNA binding (GO:0044822);; Bio…	--	--	[S]	Function unknown	Leucine rich repeat;; Leucine Rich repeats (2 copies);; Leucine Rich Repeat	Leucine-rich repeat-containing protein 59 OS=Mus musculus OX=10090 GN=Lrrc59 PE=1 SV=1	S	Function unknown	unnamed protein product, partial [Mus musculus]	cellular component: cell (GO:0005623);; cellular component: organelle (GO:0043226);; cellular component: organelle part (GO:0044422);; cellular component: cell part (GO:0044464);; cellular component: membrane (GO:0016020);; cellular component: membrane part (GO:0044425);; cellular component: cell junction (GO:0030054);; cellular component: nucleoid (GO:0009295);; biological process: biological ad…
ENSMUSG00000032691	Nlrp3	0.299672	43	0.34728	54	0.282941	42	1.16199	120	0.689759	115	1.05885	145	0.00123591	1.34682	up	[K]	Transcription	Biological Process: negative regulation of acute inflammatory response (GO:0002674);; Molecular Function: ATP binding (GO:0005524);; Cellular Component: extracellular region (GO:0005576);; Cellular Component: nucleus (GO:0005634);; Cellular Component: endoplasmic reticulum (GO:0005783);; Biological Process: activation of cysteine-type endopeptidase activity involved in apoptotic process (GO:00069…	K12800|0|mmu:216799|K12800 NACHT, LRR and PYD domains-containing protein 3 | (RefSeq) Nlrp3, AGTAVPRL, AII/AVP, Cias1, FCAS, FCU, MWS, Mmig1, NALP3, Pypaf1; NLR family, pyrin domain containing 3	Necroptosis (ko04217);; NOD-like receptor signaling pathway (ko04621);; C-type lectin receptor signaling pathway (ko04625);; Salmonella infection (ko05132);; Pertussis (ko05133);; Yersinia infection (ko05135);; Influenza A (ko05164)	--	--	NACHT domain;; PAAD/DAPIN/Pyrin domain;; Leucine Rich repeat;; Fish-specific NACHT associated domain	NACHT, LRR and PYD domains-containing protein 3 OS=Mus musculus OX=10090 GN=Nlrp3 PE=1 SV=1	S	Function unknown	NACHT, LRR and PYD domains-containing protein 3 [Mus musculus]	biological process: biological regulation (GO:0065007);; molecular function: binding (GO:0005488);; cellular component: extracellular region (GO:0005576);; cellular component: cell (GO:0005623);; cellular component: organelle (GO:0043226);; cellular component: cell part (GO:0044464);; biological process: multicellular organismal process (GO:0032501);; biological process: single-organism process (…
Mus_musculus_newGene_22313	--	1.3727	96	22.8493	1733	18.4112	1322	0.909248	73	1.01324	86	1.30919	90	0.000118307	-2.64012	down	--	--	--	--	--	--	--	--	--	S	Function unknown	mCG147540, partial [Mus musculus]	--
ENSMUSG00000040560	Wdr7	2.9437	732	2.56857	696	3.00695	771	5.9362	1681	6.24857	1880	5.52267	1347	1.28979e-07	1.11782	up	[R]	General function prediction only	Biological Process: hematopoietic progenitor cell differentiation (GO:0002244);; Molecular Function: protein binding (GO:0005515);; Cellular Component: synaptic vesicle (GO:0008021);;	--	--	[R]	General function prediction only	WD domain, G-beta repeat;; Anaphase-promoting complex subunit 4 WD40 domain	WD repeat-containing protein 7 OS=Mus musculus OX=10090 GN=Wdr7 PE=1 SV=3	S	Function unknown	WD repeat-containing protein 7 isoform 1 [Mus musculus]	biological process: cellular process (GO:0009987);; biological process: developmental process (GO:0032502);; biological process: single-organism process (GO:0044699);; molecular function: binding (GO:0005488);; cellular component: cell (GO:0005623);; cellular component: organelle (GO:0043226);; cellular component: synapse part (GO:0044456);; cellular component: cell part (GO:0044464);; cellular c…
ENSMUSG00000005718	Tfap4	4.15089	327	3.75374	320	6.08024	492	1.11746	97	0.8349	79	1.79275	133	1.70032e-05	-1.73202	down	--	--	--	K09108|1.10401e-174|mmu:83383|K09108 transcription factor AP-4 | (RefSeq) Tfap4, AI642933, AP-4, D930048N17Rik, Tcfap4, bHLHc41; transcription factor AP4	Proteoglycans in cancer (ko05205)	[K]	Transcription	Helix-loop-helix DNA-binding domain	--	K	Transcription	transcription factor AP-4 [Mus musculus]	--
ENSMUSG00000022707	Gbe1	35.8922	3749	17.0211	1937	13.5452	1462	63.717	7663	60.8189	7775	48.0907	4982	0.00684375	1.30631	up	[G]	Carbohydrate transport and metabolism	--	K00700|0|mmu:74185|K00700 1,4-alpha-glucan branching enzyme [EC:2.4.1.18] | (RefSeq) Gbe1, 2310045H19Rik, 2810426P10Rik, D16Ertd536e; glucan (1,4-alpha-), branching enzyme 1	Starch and sucrose metabolism (ko00500)	[G]	Carbohydrate transport and metabolism	Carbohydrate-binding module 48 (Isoamylase N-terminal domain);; Alpha amylase, catalytic domain;; Alpha amylase, C-terminal all-beta domain	1,4-alpha-glucan-branching enzyme OS=Mus musculus OX=10090 GN=Gbe1 PE=1 SV=1	G	Carbohydrate transport and metabolism	glucan (1,4-alpha-), branching enzyme 1, isoform CRA_a [Mus musculus]	--
ENSMUSG00000073802	Cdkn2b	5.26076	256	6.07528	322	5.06663	254	13.271	735	14.8006	871	7.67746	367	0.00512391	1.13985	up	[T]	Signal transduction mechanisms	Biological Process: regulation of cyclin-dependent protein serine/threonine kinase activity (GO:0000079);; Biological Process: G2/M transition of mitotic cell cycle (GO:0000086);; Biological Process: liver development (GO:0001889);; Molecular Function: cyclin-dependent protein serine/threonine kinase inhibitor activity (GO:0004861);; Cellular Component: nucleoplasm (GO:0005654);; Cellular Compone…	K04685|3.80256e-83|mmu:12579|K04685 cyclin-dependent kinase inhibitor 2B | (RefSeq) Cdkn2b, AV083695, INK4b, MTS2, p15, p15(INK4b), p15INK4b; cyclin dependent kinase inhibitor 2B	FoxO signaling pathway (ko04068);; Cell cycle (ko04110);; Cellular senescence (ko04218);; TGF-beta signaling pathway (ko04350);; Cushing syndrome (ko04934);; Human T-cell leukemia virus 1 infection (ko05166);; Pathways in cancer (ko05200);; Viral carcinogenesis (ko05203);; Small cell lung cancer (ko05222);; Gastric cancer (ko05226)	[R]	General function prediction only	Ankyrin repeats (many copies);; Ankyrin repeats (many copies);; Ankyrin repeats (3 copies);; Ankyrin repeat	Cyclin-dependent kinase 4 inhibitor B OS=Mus musculus OX=10090 GN=Cdkn2b PE=1 SV=1	S	Function unknown	cyclin-dependent kinase 4 inhibitor B [Mus caroli]	biological process: biological regulation (GO:0065007);; biological process: cellular process (GO:0009987);; biological process: single-organism process (GO:0044699);; biological process: multicellular organismal process (GO:0032501);; biological process: developmental process (GO:0032502);; molecular function: molecular function regulator (GO:0098772);; cellular component: cell (GO:0005623);; ce…
Mus_musculus_newGene_8631	--	9.47227	360	6.82441	285	4.39358	166	2.22433	96	2.3895	107	2.72145	109	0.00880446	-1.27439	down	--	--	--	--	--	--	--	--	--	--	--	mCG1040471 [Mus musculus]	--
Mus_musculus_newGene_8120	--	2.07911	64	3.02955	101	3.39928	107	0.675189	24	0.484827	18	0.32292	10	0.000183567	-2.0442	down	[J]	Translation, ribosomal structure and biogenesis	Molecular Function: structural constituent of ribosome (GO:0003735);; Cellular Component: ribosome (GO:0005840);; Biological Process: translation (GO:0006412);;	K02979|8.69748e-30|nle:100602422|K02979 small subunit ribosomal protein S28e | (RefSeq) 40S ribosomal protein S28	Ribosome (ko03010)	[J]	Translation, ribosomal structure and biogenesis	Ribosomal protein S28e	40S ribosomal protein S28 OS=Rattus norvegicus OX=10116 GN=Rps28 PE=1 SV=1	J	Translation, ribosomal structure and biogenesis	hypothetical protein A6R68_08900, partial [Neotoma lepida]	molecular function: structural molecule activity (GO:0005198);; cellular component: cell (GO:0005623);; cellular component: macromolecular complex (GO:0032991);; cellular component: organelle (GO:0043226);; cellular component: cell part (GO:0044464);; biological process: metabolic process (GO:0008152);; biological process: cellular process (GO:0009987)
Mus_musculus_newGene_15978	--	8.35162	175	3.93523	86	2.29634	50	0.82593	22	0.54092	17	1.7973	43	0.0401443	-1.47855	down	--	--	Biological Process: generation of precursor metabolites and energy (GO:0006091);; Biological Process: adult feeding behavior (GO:0008343);; Molecular Function: type 3 melanocortin receptor binding (GO:0031781);; Molecular Function: type 4 melanocortin receptor binding (GO:0031782);; Biological Process: melanosome transport (GO:0032402);; Biological Process: melanosome organization (GO:0032438);; …	--	--	--	--	--	--	--	--	mCG147510 [Mus musculus]	biological process: metabolic process (GO:0008152);; biological process: cellular process (GO:0009987);; biological process: behavior (GO:0007610);; biological process: multicellular organismal process (GO:0032501);; biological process: single-organism process (GO:0044699);; molecular function: binding (GO:0005488);; biological process: localization (GO:0051179);; biological process: cellular com…
ENSMUSG00000039254	Pomt1	5.66756	579	6.68109	716	5.49061	567	12.1456	1379	12.0959	1474	15.0415	1472	1.72452e-09	1.19065	up	[O]	Posttranslational modification, protein turnover, chaperones	Cellular Component: acrosomal vesicle (GO:0001669);; Molecular Function: dolichyl-phosphate-mannose-protein mannosyltransferase activity (GO:0004169);; Cellular Component: endoplasmic reticulum membrane (GO:0005789);; Cellular Component: integral component of membrane (GO:0016021);; Cellular Component: sarcoplasmic reticulum (GO:0016529);; Biological Process: extracellular matrix organization (GO…	K00728|0|mmu:99011|K00728 dolichyl-phosphate-mannose-protein mannosyltransferase [EC:2.4.1.109] | (RefSeq) Pomt1, AI505244; protein-O-mannosyltransferase 1	Other types of O-glycan biosynthesis (ko00514);; Mannose type O-glycan biosynthesis (ko00515)	[O]	Posttranslational modification, protein turnover, chaperones	Dolichyl-phosphate-mannose-protein mannosyltransferase;; C-terminal four TMM region of protein-O-mannosyltransferase;; MIR domain	Protein O-mannosyl-transferase 1 OS=Mus musculus OX=10090 GN=Pomt1 PE=1 SV=1	O	Posttranslational modification, protein turnover, chaperones	protein O-mannosyl-transferase 1 [Mus musculus]	cellular component: cell (GO:0005623);; cellular component: organelle (GO:0043226);; cellular component: cell part (GO:0044464);; biological process: metabolic process (GO:0008152);; biological process: single-organism process (GO:0044699);; molecular function: catalytic activity (GO:0003824);; cellular component: membrane (GO:0016020);; cellular component: organelle part (GO:0044422);; cellular …
ENSMUSG00000027200	Sema6d	2.62201	591	4.40665	1082	3.59908	808	8.72621	1956	7.68604	1861	6.23122	1294	0.000955266	1.00846	up	--	--	--	K06842|0|mmu:214968|K06842 semaphorin 6 | (RefSeq) Sema6d, 1110067B02Rik, AA409156, D330011G23, mKIAA1479; sema domain, transmembrane domain (TM), and cytoplasmic domain, (semaphorin) 6D	Axon guidance (ko04360)	[T]	Signal transduction mechanisms	Sema domain;; Plexin repeat	Semaphorin-6D OS=Mus musculus OX=10090 GN=Sema6d PE=1 SV=1	S	Function unknown	semaphorin-6D isoform Sema6D-6 precursor [Mus musculus]	--
ENSMUSG00000091144	Phf11c	0.893701	109	4.17965	551	2.838	354	0.662836	92	0.438883	65	0.561007	67	0.00230177	-1.79018	down	--	--	Molecular Function: DNA binding (GO:0003677);; Cellular Component: nucleus (GO:0005634);; Cellular Component: chromosome (GO:0005694);; Biological Process: regulation of transcription, DNA-templated (GO:0006355);; Biological Process: chromosome segregation (GO:0007059);; Biological Process: mitotic cell cycle (GO:0007067);; Molecular Function: zinc ion binding (GO:0008270);; Molecular Function: h…	--	--	[K]	Transcription	PHD-like zinc-binding domain	PHD finger protein 11 OS=Mus musculus OX=10090 GN=Phf11 PE=2 SV=1	S	Function unknown	PHD finger protein 11 family member [Mus musculus]	molecular function: binding (GO:0005488);; cellular component: cell (GO:0005623);; cellular component: organelle (GO:0043226);; cellular component: cell part (GO:0044464);; biological process: biological regulation (GO:0065007);; biological process: cellular process (GO:0009987);; biological process: single-organism process (GO:0044699);; biological process: metabolic process (GO:0008152);; biolo…
ENSMUSG00000048924	Ccdc125	3.37214	279	4.48314	399	3.57356	287	8.95061	820	10.0323	973	5.12031	388	0.0131206	1.07063	up	--	--	Cellular Component: cytoplasm (GO:0005737);;	--	--	--	--	--	Coiled-coil domain-containing protein 125 OS=Mus musculus OX=10090 GN=Ccdc125 PE=2 SV=2	S	Function unknown	coiled-coil domain-containing protein 125 isoform A [Mus musculus]	cellular component: cell (GO:0005623);; cellular component: cell part (GO:0044464)
ENSMUSG00000064147	Rab44	0.189653	28	0.197845	31	0.078439	13	1.18654	189	1.13138	191	0.4674	57	0.00153363	2.03535	up	[R]	General function prediction only	Molecular Function: GTP binding (GO:0005525);; Cellular Component: intracellular (GO:0005622);; Cellular Component: plasma membrane (GO:0005886);; Biological Process: small GTPase mediated signal transduction (GO:0007264);;	--	--	[TU]	Signal transduction mechanisms;; Intracellular trafficking, secretion, and vesicular transport	Ras family;; Ras of Complex, Roc, domain of DAPkinase;; ADP-ribosylation factor family;; 50S ribosome-binding GTPase;; Gtr1/RagA G protein conserved region	Ras-related protein Rab-44 OS=Mus musculus OX=10090 GN=Rab44 PE=1 SV=1	S	Function unknown	PREDICTED: ras-related protein Rab-44 isoform X2 [Mus musculus]	molecular function: binding (GO:0005488);; cellular component: cell (GO:0005623);; cellular component: cell part (GO:0044464);; cellular component: membrane (GO:0016020);; biological process: cellular process (GO:0009987);; biological process: signaling (GO:0023052);; biological process: single-organism process (GO:0044699);; biological process: response to stimulus (GO:0050896);; biological proc…
ENSMUSG00000050379	2022-09-06	10.035	1532	17.2777	2981	21.1709	3499	3.04842	538	2.10275	369	4.72565	666	4.49443e-08	-2.14069	down	--	--	Cellular Component: kinetochore (GO:0000776);; Molecular Function: protein binding (GO:0005515);; Molecular Function: GTP binding (GO:0005525);; Cellular Component: septin ring (GO:0005940);; Biological Process: cell cycle (GO:0007049);; Cellular Component: synaptic vesicle (GO:0008021);; Cellular Component: septin complex (GO:0031105);; Cellular Component: cleavage furrow (GO:0032154);; Cellular…	K16939|0|mmu:56526|K16939 septin 6/8/11 | (RefSeq) Septin6, 2810035H17Rik, C920001C06Rik, Sep6, Sept6, mKIAA0128; septin 6	Bacterial invasion of epithelial cells (ko05100)	[D]	Cell cycle control, cell division, chromosome partitioning	Septin;; 50S ribosome-binding GTPase	Septin-6 OS=Mus musculus OX=10090 GN=Sept6 PE=1 SV=4	DZ	Cell cycle control, cell division, chromosome partitioning;; Cytoskeleton	PREDICTED: septin-6 isoform X1 [Mus musculus]	cellular component: cell (GO:0005623);; cellular component: macromolecular complex (GO:0032991);; cellular component: organelle (GO:0043226);; cellular component: organelle part (GO:0044422);; cellular component: cell part (GO:0044464);; molecular function: binding (GO:0005488);; biological process: cellular process (GO:0009987);; biological process: single-organism process (GO:0044699);; cellula…
ENSMUSG00000019899	Lama2	1.92771	648	1.59715	585	2.46059	853	7.33266	2794	7.49385	3034	7.96112	2611	2.60562e-19	1.96198	up	--	--	Molecular Function: signaling receptor binding (GO:0005102);; Cellular Component: basement membrane (GO:0005605);; Cellular Component: extracellular space (GO:0005615);; Biological Process: axon guidance (GO:0007411);; Biological Process: Schwann cell differentiation (GO:0014037);; Biological Process: regulation of cell adhesion (GO:0030155);; Biological Process: regulation of cell migration (GO:…	K05637|0|mmu:16773|K05637 laminin, alpha 1/2 | (RefSeq) Lama2, 5830440B04, dy, mKIAA4087, mer, merosin; laminin, alpha 2	PI3K-Akt signaling pathway (ko04151);; Focal adhesion (ko04510);; ECM-receptor interaction (ko04512);; Toxoplasmosis (ko05145);; Amoebiasis (ko05146);; Human papillomavirus infection (ko05165);; Pathways in cancer (ko05200);; Small cell lung cancer (ko05222);; Hypertrophic cardiomyopathy (ko05410);; Arrhythmogenic right ventricular cardiomyopathy (ko05412);; Dilated cardiomyopathy (ko05414);; Vir…	[W]	Extracellular structures	Laminin G domain;; Laminin EGF domain;; Laminin G domain;; Laminin Domain I;; Laminin N-terminal (Domain VI);; Laminin B (Domain IV);; Laminin Domain II;; Concanavalin A-like lectin/glucanases superfamily	Laminin subunit alpha-2 OS=Mus musculus OX=10090 GN=Lama2 PE=1 SV=2	L	Replication, recombination and repair	laminin subunit alpha-2 precursor [Mus musculus]	molecular function: binding (GO:0005488);; cellular component: extracellular region (GO:0005576);; cellular component: extracellular region part (GO:0044421);; biological process: cellular process (GO:0009987);; biological process: multicellular organismal process (GO:0032501);; biological process: developmental process (GO:0032502);; biological process: locomotion (GO:0040011);; biological proce…
ENSMUSG00000031389	Arhgap4	1.48407	294	40.2088	5044	44.3157	4984	3.4996	463	3.00926	444	5.26514	575	0.00329363	-2.04346	down	--	--	Molecular Function: GTPase activator activity (GO:0005096);; Cellular Component: Golgi apparatus (GO:0005794);; Cellular Component: microtubule (GO:0005874);; Biological Process: negative regulation of fibroblast migration (GO:0010764);; Cellular Component: growth cone (GO:0030426);; Biological Process: negative regulation of axon extension (GO:0030517);; Biological Process: regulation of Rho pro…	K20122|0|mmu:171207|K20122 Rho GTPase-activating protein 4 | (RefSeq) Arhgap4, A130009C12Rik, A530015A20Rik, Rgc1, c1, mKIAA0131; Rho GTPase activating protein 4	--	[Z]	Cytoskeleton	RhoGAP domain;; Fes/CIP4, and EFC/F-BAR homology domain;; SH3 domain;; Variant SH3 domain;; Variant SH3 domain;; 7 transmembrane receptor (rhodopsin family);; Serpentine type 7TM GPCR chemoreceptor Srsx	SLIT-ROBO Rho GTPase-activating protein 3 OS=Mus musculus OX=10090 GN=Srgap3 PE=1 SV=1	Z	Cytoskeleton	rho GTPase-activating protein 4 isoform 1 [Mus musculus]	biological process: biological regulation (GO:0065007);; molecular function: molecular function regulator (GO:0098772);; cellular component: cell (GO:0005623);; cellular component: organelle (GO:0043226);; cellular component: cell part (GO:0044464);; cellular component: organelle part (GO:0044422);; cellular component: supramolecular complex (GO:0099080);; biological process: cellular process (GO…
Mus_musculus_newGene_5963	--	0.054948	8	0.497675	79	0.413267	62	1.97429	326	2.46091	432	1.32621	189	0.00216259	2.0741	up	--	--	Cellular Component: nucleosome (GO:0000786);; Cellular Component: nuclear chromatin (GO:0000790);; Molecular Function: DNA binding (GO:0003677);; Molecular Function: obsolete SH3/SH2 adaptor activity (GO:0005070);; Molecular Function: insulin-like growth factor receptor binding (GO:0005159);; Cellular Component: mitochondrion (GO:0005739);; Cellular Component: plasma membrane (GO:0005886);; Biolo…	K03847|2.31255e-08|cge:100770096|K03847 alpha-1,6-mannosyltransferase [EC:2.4.1.260] | (RefSeq) Alg12; dol-P-Man:Man(7)GlcNAc(2)-PP-Dol alpha-1,6-mannosyltransferase isoform X5	N-Glycan biosynthesis (ko00510);; Various types of N-glycan biosynthesis (ko00513)	--	--	--	--	S	Function unknown	GatC-like protein [Cricetulus griseus]	cellular component: cell (GO:0005623);; cellular component: macromolecular complex (GO:0032991);; cellular component: organelle (GO:0043226);; cellular component: organelle part (GO:0044422);; cellular component: cell part (GO:0044464);; cellular component: membrane-enclosed lumen (GO:0031974);; molecular function: binding (GO:0005488);; biological process: biological regulation (GO:0065007);; ce…
Mus_musculus_newGene_9392	--	1.50193	70	5.82065	293	4.37885	209	1.0252	54	0.62168	35	0.760131	35	0.00245633	-1.80471	down	--	--	--	--	--	--	--	--	--	--	--	--	--
ENSMUSG00000031255	Sytl4	0.765377	101	0.783894	113	0.423429	58	2.16317	315	1.91236	298	1.69228	214	0.00106912	1.44733	up	--	--	Molecular Function: calcium ion binding (GO:0005509);; Molecular Function: calcium-dependent phospholipid binding (GO:0005544);; Cellular Component: nucleoplasm (GO:0005654);; Cellular Component: endosome (GO:0005768);; Cellular Component: centrosome (GO:0005813);; Biological Process: intracellular protein transport (GO:0006886);; Biological Process: vesicle fusion (GO:0006906);; Molecular Functi…	K17598|0|mmu:27359|K17598 synaptotagmin-like protein | (RefSeq) Sytl4, Gph, Slp4; synaptotagmin-like 4	--	[TU]	Signal transduction mechanisms;; Intracellular trafficking, secretion, and vesicular transport	C2 domain;; FYVE-type zinc finger	Synaptotagmin-like protein 4 OS=Mus musculus OX=10090 GN=Sytl4 PE=1 SV=1	S	Function unknown	synaptotagmin-like protein 4 isoform 1 [Mus musculus]	molecular function: binding (GO:0005488);; cellular component: cell (GO:0005623);; cellular component: organelle (GO:0043226);; cellular component: organelle part (GO:0044422);; cellular component: cell part (GO:0044464);; biological process: localization (GO:0051179);; biological process: cellular process (GO:0009987);; biological process: single-organism process (GO:0044699);; biological proces…
ENSMUSG00000022686	B3gnt5	0.979327	167	8.03638	1386	11.8787	1862	0.566607	110	0.146023	31	0.926696	133	0.000230665	-2.56941	down	--	--	Cellular Component: Golgi membrane (GO:0000139);; Biological Process: protein glycosylation (GO:0006486);; Biological Process: brain development (GO:0007420);; Molecular Function: galactosyltransferase activity (GO:0008378);; Molecular Function: beta-galactosyl-N-acetylglucosaminylgalactosylglucosyl-ceramide beta-1,3-acetylglucosaminyltransferase activity (GO:0008457);; Cellular Component: integr…	K03766|0|mmu:108105|K03766 beta-1,3-N-acetylglucosaminyltransferase 5 [EC:2.4.1.206] | (RefSeq) B3gnt5, beta3GnT5; UDP-GlcNAc:betaGal beta-1,3-N-acetylglucosaminyltransferase 5	Glycosphingolipid biosynthesis - lacto and neolacto series (ko00601)	[G]	Carbohydrate transport and metabolism	Galactosyltransferase	Lactosylceramide 1,3-N-acetyl-beta-D-glucosaminyltransferase OS=Mus musculus OX=10090 GN=B3gnt5 PE=2 SV=1	S	Function unknown	lactosylceramide 1,3-N-acetyl-beta-D-glucosaminyltransferase [Mus musculus]	cellular component: cell (GO:0005623);; cellular component: membrane (GO:0016020);; cellular component: organelle (GO:0043226);; cellular component: organelle part (GO:0044422);; cellular component: cell part (GO:0044464);; biological process: metabolic process (GO:0008152);; biological process: cellular process (GO:0009987);; biological process: single-organism process (GO:0044699);; biological …
ENSMUSG00000028402	Mpdz	13.4806	3534	8.81319	2514	8.28899	2154	25.0289	7203	26.3154	8001	18.4817	4563	0.00230652	1.15016	up	--	--	Cellular Component: bicellular tight junction (GO:0005923);; Biological Process: cell adhesion (GO:0007155);; Molecular Function: protein C-terminus binding (GO:0008022);; Cellular Component: endomembrane system (GO:0012505);; Cellular Component: postsynaptic density (GO:0014069);; Cellular Component: apical plasma membrane (GO:0016324);; Cellular Component: apicolateral plasma membrane (GO:00163…	K06095|0|mmu:17475|K06095 multiple PDZ domain protein | (RefSeq) Mpdz, AI225843, B930003D11Rik, MUPP1; multiple PDZ domain crumbs cell polarity complex component	Tight junction (ko04530)	[S]	Function unknown	PDZ domain (Also known as DHR or GLGF);; PDZ domain;; L27_2;; Unstructured region 10 on multiple PDZ protein;; Tricorn protease PDZ domain	Multiple PDZ domain protein OS=Mus musculus OX=10090 GN=Mpdz PE=1 SV=2	O	Posttranslational modification, protein turnover, chaperones	multiple PDZ domain protein isoform 2 [Mus musculus]	cellular component: cell junction (GO:0030054);; biological process: biological adhesion (GO:0022610);; molecular function: binding (GO:0005488);; cellular component: cell (GO:0005623);; cellular component: cell part (GO:0044464);; cellular component: organelle (GO:0043226);; cellular component: synapse part (GO:0044456);; cellular component: synapse (GO:0045202);; cellular component: membrane (G…
ENSMUSG00000052013	Btla	1.17184	134	34.7662	4289	46.9278	5384	1.84441	233	0.824816	108	3.02151	329	0.000879003	-2.48753	down	--	--	Biological Process: adaptive immune response (GO:0002250);; Biological Process: immune response-regulating cell surface receptor signaling pathway (GO:0002768);; Molecular Function: signaling receptor activity (GO:0004872);; Molecular Function: protein binding (GO:0005515);; Cellular Component: integral component of plasma membrane (GO:0005887);; Cellular Component: external side of plasma membra…	K06707|0|mmu:208154|K06707 B- and T-lymphocyte attenuator | (RefSeq) Btla, A630002H24; B and T lymphocyte associated	--	--	--	Immunoglobulin V-set domain;; Immunoglobulin domain	B- and T-lymphocyte attenuator OS=Mus musculus OX=10090 GN=Btla PE=1 SV=2	U	Intracellular trafficking, secretion, and vesicular transport	B- and T-lymphocyte attenuator isoform 2 precursor [Mus musculus]	biological process: immune system process (GO:0002376);; biological process: response to stimulus (GO:0050896);; biological process: cellular process (GO:0009987);; biological process: signaling (GO:0023052);; biological process: single-organism process (GO:0044699);; biological process: biological regulation (GO:0065007);; molecular function: molecular transducer activity (GO:0060089);; molecula…
Mus_musculus_newGene_17689	--	0.145464	13	0.17496	16	0.179263	16	0.802861	77	1.11979	113	0.438307	36	0.00246211	1.87854	up	--	--	Cellular Component: acrosomal vesicle (GO:0001669);; Molecular Function: serine-type endopeptidase inhibitor activity (GO:0004867);; Cellular Component: extracellular space (GO:0005615);; Molecular Function: chemokine activity (GO:0008009);; Biological Process: cell population proliferation (GO:0008283);; Cellular Component: integral component of membrane (GO:0016021);; Biological Process: neutro…	--	--	--	--	--	--	S	Function unknown	mCG1045525, partial [Mus musculus]	cellular component: cell (GO:0005623);; cellular component: organelle (GO:0043226);; cellular component: cell part (GO:0044464);; biological process: biological regulation (GO:0065007);; molecular function: molecular function regulator (GO:0098772);; cellular component: extracellular region (GO:0005576);; cellular component: extracellular region part (GO:0044421);; molecular function: binding (GO…
ENSMUSG00000022312	Eif3h	175.611	7950	207.774	10249	237.565	11091	89.963	4639	90.9192	4982	104.754	4653	1.10515e-12	-1.02333	down	--	--	Biological Process: formation of translation preinitiation complex (GO:0001731);; Molecular Function: translation initiation factor activity (GO:0003743);; Cellular Component: membrane (GO:0016020);; Cellular Component: eukaryotic 43S preinitiation complex (GO:0016282);; Cellular Component: eukaryotic 48S preinitiation complex (GO:0033290);; Molecular Function: RNA binding (GO:0044822);; Cellular…	K03247|0|mmu:68135|K03247 translation initiation factor 3 subunit H | (RefSeq) Eif3h, 1110008A16Rik, 40kD, 9430017H16Rik, EIF3-P40, EIF3-gamma, Eif3s3; eukaryotic translation initiation factor 3, subunit H	RNA transport (ko03013);; Measles (ko05162)	[J]	Translation, ribosomal structure and biogenesis	JAB1/Mov34/MPN/PAD-1 ubiquitin protease	Eukaryotic translation initiation factor 3 subunit H OS=Mus musculus OX=10090 GN=Eif3h PE=1 SV=1	J	Translation, ribosomal structure and biogenesis	eukaryotic translation initiation factor 3 subunit H [Mus musculus]	biological process: cellular process (GO:0009987);; biological process: cellular component organization or biogenesis (GO:0071840);; biological process: metabolic process (GO:0008152);; molecular function: binding (GO:0005488);; cellular component: membrane (GO:0016020);; cellular component: cell (GO:0005623);; cellular component: macromolecular complex (GO:0032991);; cellular component: cell par…
ENSMUSG00000030168	Adipor2	57.6034	8392	65.4367	10427	54.9714	8227	110.59	18066	109.012	19022	141.998	20190	2.07022e-08	1.06321	up	[U]	Intracellular trafficking, secretion, and vesicular transport	Biological Process: G protein-coupled receptor signaling pathway (GO:0007186);; Biological Process: heart development (GO:0007507);; Biological Process: female pregnancy (GO:0007565);; Biological Process: response to nutrient (GO:0007584);; Cellular Component: integral component of membrane (GO:0016021);; Biological Process: fatty acid oxidation (GO:0019395);; Biological Process: negative regulat…	K07297|0|mmu:68465|K07297 adiponectin receptor | (RefSeq) Adipor2, 1110001I14Rik, ADCR2, AI115388, AW554121, D6Ucla1e, Paqr2; adiponectin receptor 2	AMPK signaling pathway (ko04152);; Longevity regulating pathway (ko04211);; Adipocytokine signaling pathway (ko04920);; Non-alcoholic fatty liver disease (ko04932)	[RT]	General function prediction only;; Signal transduction mechanisms	Haemolysin-III related	Adiponectin receptor protein 2 OS=Mus musculus OX=10090 GN=Adipor2 PE=1 SV=2	S	Function unknown	adiponectin receptor protein 2 [Mus musculus]	biological process: cellular process (GO:0009987);; biological process: signaling (GO:0023052);; biological process: single-organism process (GO:0044699);; biological process: response to stimulus (GO:0050896);; biological process: biological regulation (GO:0065007);; biological process: multicellular organismal process (GO:0032501);; biological process: developmental process (GO:0032502);; biolo…
ENSMUSG00000031400	G6pdx	55.4558	5138	48.9754	4945	48.0826	4597	139.873	14736	143.784	16098	185.21	16796	5.61469e-17	1.65417	up	[G]	Carbohydrate transport and metabolism	Biological Process: angiotensin-mediated vasoconstriction involved in regulation of systemic arterial blood pressure (GO:0001998);; Biological Process: angiotensin-mediated vasodilation involved in regulation of systemic arterial blood pressure (GO:0002033);; Molecular Function: glucose-6-phosphate dehydrogenase activity (GO:0004345);; Molecular Function: glucose binding (GO:0005536);; Cellular C…	K00036|0|ngi:103731231|K00036 glucose-6-phosphate 1-dehydrogenase [EC:1.1.1.49 1.1.1.363] | (RefSeq) G6pd; glucose-6-phosphate dehydrogenase	Pentose phosphate pathway (ko00030);; Glutathione metabolism (ko00480);; Carbon metabolism (ko01200);; Central carbon metabolism in cancer (ko05230)	[G]	Carbohydrate transport and metabolism	Glucose-6-phosphate dehydrogenase, C-terminal domain;; Glucose-6-phosphate dehydrogenase, NAD binding domain	Glucose-6-phosphate 1-dehydrogenase X OS=Mus musculus OX=10090 GN=G6pdx PE=1 SV=3	G	Carbohydrate transport and metabolism	PREDICTED: glucose-6-phosphate 1-dehydrogenase [Nannospalax galili]	biological process: multicellular organismal process (GO:0032501);; biological process: biological regulation (GO:0065007);; biological process: metabolic process (GO:0008152);; biological process: single-organism process (GO:0044699);; molecular function: catalytic activity (GO:0003824);; molecular function: binding (GO:0005488);; cellular component: cell (GO:0005623);; cellular component: organ…
ENSMUSG00000054717	Hmgb2	8.33867	767	51.3155	5083	36.8998	3448	5.99383	617	4.74794	517	6.67407	572	0.00026807	-2.03585	down	--	--	--	K11295|7.26247e-111|mmu:97165|K11295 high mobility group protein B2 | (RefSeq) Hmgb2, C80539, HMG-2, Hmg2; high mobility group box 2	--	[R]	General function prediction only	HMG-box domain;; HMG (high mobility group) box	High mobility group protein B2 OS=Mus musculus OX=10090 GN=Hmgb2 PE=1 SV=3	B	Chromatin structure and dynamics	high mobility group protein B2 [Mus musculus]	--
ENSMUSG00000020674	Pxdn	30.3105	6945	20.648	5190	14.3617	3422	40.6315	10637	44.8281	12431	48.6264	10890	0.00829302	1.02069	up	[Q]	Secondary metabolites biosynthesis, transport and catabolism	Molecular Function: peroxidase activity (GO:0004601);; Molecular Function: extracellular matrix structural constituent (GO:0005201);; Cellular Component: extracellular matrix (GO:0005578);; Cellular Component: extracellular space (GO:0005615);; Cellular Component: endoplasmic reticulum (GO:0005783);; Biological Process: response to oxidative stress (GO:0006979);; Molecular Function: heme binding …	K19511|0|mmu:69675|K19511 peroxidase [EC:1.11.1.7] | (RefSeq) Pxdn, 2310075M15Rik, C85409, E330004E07, VPO1, mKIAA0230; peroxidasin	--	[R]	General function prediction only	Animal haem peroxidase;; Immunoglobulin I-set domain;; Immunoglobulin domain;; Immunoglobulin domain;; Leucine rich repeat;; Immunoglobulin domain;; Immunoglobulin V-set domain;; CD80-like C2-set immunoglobulin domain;; Ig-like domain on T-cell surface glycoprotein CD3 epsilon chain;; Leucine Rich repeats (2 copies);; Leucine-rich repeat;; Leucine rich repeats (6 copies);; von Willebrand factor t…	Peroxidasin homolog OS=Mus musculus OX=10090 GN=Pxdn PE=1 SV=2	S	Function unknown	peroxidasin homolog precursor [Mus musculus]	biological process: metabolic process (GO:0008152);; biological process: cellular process (GO:0009987);; biological process: single-organism process (GO:0044699);; biological process: response to stimulus (GO:0050896);; biological process: detoxification (GO:0098754);; molecular function: catalytic activity (GO:0003824);; molecular function: antioxidant activity (GO:0016209);; molecular function:…
ENSMUSG00000027204	Fbn1	7.37053	2539	4.3464	1633	9.58355	3402	31.1805	13396	29.935	13991	30.3559	11018	1.06453e-11	2.20756	up	--	--	--	K06825|0|mmu:14118|K06825 fibrillin 1 | (RefSeq) Fbn1, AI536462, B430209H23, Fib-1, Tsk; fibrillin 1	TGF-beta signaling pathway (ko04350)	[T]	Signal transduction mechanisms	Calcium-binding EGF domain;; Complement Clr-like EGF-like;; TB domain;; Coagulation Factor Xa inhibitory site;; EGF-like domain;; Human growth factor-like EGF;; EGF domain;; Pvs28 EGF domain	Fibrillin-1 OS=Mus musculus OX=10090 GN=Fbn1 PE=1 SV=2	S	Function unknown	PREDICTED: fibrillin-1 isoform X1 [Mus musculus]	--
ENSMUSG00000046364	Rpl27a	333.62	13505	553.65	24095	661.196	27503	184.567	8453	196.821	9588	230.826	9089	1.55551e-05	-1.20124	down	[J]	Translation, ribosomal structure and biogenesis	Molecular Function: structural constituent of ribosome (GO:0003735);; Biological Process: translation (GO:0006412);; Cellular Component: membrane (GO:0016020);; Cellular Component: cytosolic large ribosomal subunit (GO:0022625);; Molecular Function: RNA binding (GO:0044822);;	K02900|4.53864e-84|mmu:26451|K02900 large subunit ribosomal protein L27Ae | (RefSeq) Rpl27a, L27', L27A, L29; ribosomal protein L27A	Ribosome (ko03010)	[J]	Translation, ribosomal structure and biogenesis	Ribosomal proteins 50S-L15, 50S-L18e, 60S-L27A	60S ribosomal protein L27a OS=Mus musculus OX=10090 GN=Rpl27a PE=1 SV=5	J	Translation, ribosomal structure and biogenesis	60S ribosomal protein L27a [Mesocricetus auratus]	molecular function: structural molecule activity (GO:0005198);; biological process: metabolic process (GO:0008152);; biological process: cellular process (GO:0009987);; cellular component: membrane (GO:0016020);; cellular component: cell (GO:0005623);; cellular component: macromolecular complex (GO:0032991);; cellular component: organelle (GO:0043226);; cellular component: organelle part (GO:0044…
ENSMUSG00000036959	Bcorl1	1.70594	445	0.924072	263	1.11474	300	2.71441	803	3.27971	1027	2.25893	577	0.00803714	1.11842	up	[T]	Signal transduction mechanisms	--	--	--	--	--	BCORL-PCGF1-binding domain;; Ankyrin repeats (3 copies);; Ankyrin repeat;; Ankyrin repeats (many copies);; Ankyrin repeats (many copies);; Ankyrin repeat	BCL-6 corepressor-like protein 1 OS=Mus musculus OX=10090 GN=Bcorl1 PE=2 SV=1	S	Function unknown	BCL-6 corepressor-like protein 1 [Mus musculus]	--
ENSMUSG00000044026	Slc35g1	1.90826	232	2.45868	326	1.73052	217	4.41584	611	4.59982	676	5.31744	634	2.31524e-06	1.26592	up	[GER]	Carbohydrate transport and metabolism;; Amino acid transport and metabolism;; General function prediction only	Cellular Component: endoplasmic reticulum membrane (GO:0005789);; Cellular Component: cytosol (GO:0005829);; Cellular Component: plasma membrane (GO:0005886);; Cellular Component: integral component of membrane (GO:0016021);; Biological Process: regulation of cytosolic calcium ion concentration (GO:0051480);; Biological Process: calcium ion export across plasma membrane (GO:1990034);;	--	--	[R]	General function prediction only	EamA-like transporter family	Solute carrier family 35 member G1 OS=Mus musculus OX=10090 GN=Slc35g1 PE=2 SV=1	EG	Amino acid transport and metabolism;; Carbohydrate transport and metabolism	solute carrier family 35 member G1 [Mus musculus]	cellular component: cell (GO:0005623);; cellular component: membrane (GO:0016020);; cellular component: organelle (GO:0043226);; cellular component: organelle part (GO:0044422);; cellular component: membrane part (GO:0044425);; cellular component: cell part (GO:0044464);; biological process: cellular process (GO:0009987);; biological process: single-organism process (GO:0044699);; biological proc…
ENSMUSG00000022206	Npr3	54.7055	12638	24.9533	6221	26.9425	6449	250.009	62053	283.02	74978	87.8088	18652	5.15722e-05	2.18574	up	--	--	Biological Process: skeletal system development (GO:0001501);; Biological Process: osteoclast proliferation (GO:0002158);; Molecular Function: adenylate cyclase activity (GO:0004016);; Cellular Component: intracellular (GO:0005622);; Cellular Component: integral component of plasma membrane (GO:0005887);; Biological Process: adenylate cyclase-activating G protein-coupled receptor signaling pathwa…	K12325|0|mmu:18162|K12325 atrial natriuretic peptide clearance receptor | (RefSeq) Npr3, ANP-C, ANPR-C, EF-2, NPR-C, lgj, stri; natriuretic peptide receptor 3	--	[T]	Signal transduction mechanisms	Receptor family ligand binding region	Atrial natriuretic peptide receptor 3 OS=Mus musculus OX=10090 GN=Npr3 PE=1 SV=3	T	Signal transduction mechanisms	atrial natriuretic peptide receptor 3 isoform a precursor [Mus musculus]	biological process: multicellular organismal process (GO:0032501);; biological process: developmental process (GO:0032502);; biological process: single-organism process (GO:0044699);; molecular function: catalytic activity (GO:0003824);; cellular component: cell (GO:0005623);; cellular component: cell part (GO:0044464);; cellular component: membrane (GO:0016020);; cellular component: membrane par…
ENSMUSG00000061100	Retnla	239.117	5007	185.425	4231	204.047	4407	520.913	12424	534.225	13540	556.6	11435	1.81861e-11	1.40325	up	--	--	Biological Process: myeloid dendritic cell chemotaxis (GO:0002408);; Molecular Function: cytokine activity (GO:0005125);; Molecular Function: hormone activity (GO:0005179);; Cellular Component: extracellular space (GO:0005615);;	--	--	--	--	Resistin	Resistin-like alpha OS=Mus musculus OX=10090 GN=Retnla PE=1 SV=1	S	Function unknown	resistin-like alpha [Mus musculus]	biological process: immune system process (GO:0002376);; biological process: cellular process (GO:0009987);; biological process: locomotion (GO:0040011);; biological process: single-organism process (GO:0044699);; biological process: response to stimulus (GO:0050896);; biological process: localization (GO:0051179);; molecular function: binding (GO:0005488);; cellular component: extracellular regi…
ENSMUSG00000029772	Ahcyl2	14.3484	2583	11.6471	2255	13.5166	2490	39.659	8124	42.5211	9238	51.7591	9106	1.88555e-19	1.80281	up	[H]	Coenzyme transport and metabolism	Molecular Function: adenosylhomocysteinase activity (GO:0004013);; Cellular Component: endoplasmic reticulum (GO:0005783);; Cellular Component: cytosol (GO:0005829);; Biological Process: one-carbon metabolic process (GO:0006730);; Biological Process: S-adenosylhomocysteine catabolic process (GO:0019510);; Biological Process: S-adenosylmethionine cycle (GO:0033353);; Cellular Component: neuron pro…	K01251|0|rno:312192|K01251 adenosylhomocysteinase [EC:3.3.1.1] | (RefSeq) Ahcyl2, RGD1564895; adenosylhomocysteinase-like 2	Cysteine and methionine metabolism (ko00270)	[H]	Coenzyme transport and metabolism	S-adenosyl-L-homocysteine hydrolase;; S-adenosyl-L-homocysteine hydrolase, NAD binding domain;; D-isomer specific 2-hydroxyacid dehydrogenase, NAD binding domain	Putative adenosylhomocysteinase 3 OS=Mus musculus OX=10090 GN=Ahcyl2 PE=1 SV=1	H	Coenzyme transport and metabolism	PREDICTED: adenosylhomocysteinase 3 isoform X1 [Microtus ochrogaster]	molecular function: catalytic activity (GO:0003824);; cellular component: cell (GO:0005623);; cellular component: organelle (GO:0043226);; cellular component: cell part (GO:0044464);; biological process: metabolic process (GO:0008152);; biological process: cellular process (GO:0009987);; biological process: single-organism process (GO:0044699);; molecular function: binding (GO:0005488)
ENSMUSG00000045411	2410002F23Rik	10.8679	1204	15.0752	1883	16.7701	2044	6.87125	758	6.81293	763	8.97322	824	1.4193e-05	-1.0833	down	--	--	--	--	--	--	--	--	Friend virus susceptibility protein 1 OS=Mus musculus OX=10090 GN=Fv1 PE=4 SV=1	S	Function unknown	uncharacterized protein C19orf48 homolog [Mus musculus]	--
ENSMUSG00000043931	Gimap7	1.64405	73	34.9547	1671	39.4029	1793	2.32704	117	1.15357	63	3.03969	127	0.00111572	-2.38167	down	--	--	Molecular Function: GTPase activity (GO:0003924);; Molecular Function: GTP binding (GO:0005525);; Cellular Component: lipid droplet (GO:0005811);; Molecular Function: protein homodimerization activity (GO:0042803);;	--	--	--	--	AIG1 family;; 50S ribosome-binding GTPase;; Dynamin family	GTPase IMAP family member 1 OS=Mus musculus OX=10090 GN=Gimap1 PE=1 SV=3	S	Function unknown	GTPase, IMAP family member 7 [Mus musculus]	molecular function: catalytic activity (GO:0003824);; molecular function: binding (GO:0005488);; cellular component: cell (GO:0005623);; cellular component: organelle (GO:0043226);; cellular component: cell part (GO:0044464)
ENSMUSG00000031779	Ccl22	0.268783	21	24.9346	2105	1.01062	81	0.709334	63	1.11628	105	0.519449	40	0.0375762	-1.73573	down	--	--	Biological Process: monocyte chemotaxis (GO:0002548);; Cellular Component: extracellular space (GO:0005615);; Biological Process: inflammatory response (GO:0006954);; Biological Process: G protein-coupled receptor signaling pathway (GO:0007186);; Molecular Function: chemokine activity (GO:0008009);; Biological Process: neutrophil chemotaxis (GO:0030593);; Biological Process: positive regulation o…	K21095|3.01849e-38|mmu:20299|K21095 C-C motif chemokine 22 | (RefSeq) Ccl22, ABCD-1, DCBCK, MDC, Scya22; chemokine (C-C motif) ligand 22	Cytokine-cytokine receptor interaction (ko04060);; Viral protein interaction with cytokine and cytokine receptor (ko04061);; Chemokine signaling pathway (ko04062);; C-type lectin receptor signaling pathway (ko04625)	--	--	Small cytokines (intecrine/chemokine), interleukin-8 like	C-C motif chemokine 22 OS=Mus musculus OX=10090 GN=Ccl22 PE=2 SV=1	O	Posttranslational modification, protein turnover, chaperones	C-C motif chemokine 22 [Mus caroli]	biological process: immune system process (GO:0002376);; biological process: cellular process (GO:0009987);; biological process: locomotion (GO:0040011);; biological process: single-organism process (GO:0044699);; biological process: response to stimulus (GO:0050896);; biological process: localization (GO:0051179);; cellular component: extracellular region (GO:0005576);; cellular component: extra…
Mus_musculus_newGene_1016	--	1.47504	22	12.2623	197	4.98902	76	37.7863	634	30.7809	549	283.927	4100	9.06311e-05	2.84838	up	--	--	--	--	--	--	--	Immunoglobulin V-set domain	Ig heavy chain V region 441 OS=Mus musculus OX=10090 PE=4 SV=1	S	Function unknown	monoclonal antibody heavy chain, partial [Mus musculus]	--
ENSMUSG00000030798	Cd37	3.65694	221	76.5817	5934	142.293	9990	10.3726	815	8.88569	731	22.42	1459	0.0411629	-1.58988	down	--	--	--	K06475|4.61484e-111|mmu:12493|K06475 CD37 antigen | (RefSeq) Cd37, Tspan26; CD37 antigen	Hematopoietic cell lineage (ko04640)	[R]	General function prediction only	Tetraspanin family	Leukocyte antigen CD37 OS=Mus musculus OX=10090 GN=Cd37 PE=1 SV=1	S	Function unknown	unnamed protein product [Mus musculus]	--
ENSMUSG00000042258	Isl1	1.35309	119	1.37411	132	6.52587	581	0.279237	28	0.549549	59	1.35273	112	0.044314	-1.48007	down	--	--	Biological Process: negative regulation of transcription by RNA polymerase II (GO:0000122);; Molecular Function: RNA polymerase II cis-regulatory region sequence-specific DNA binding (GO:0000978);; Molecular Function: DNA-binding transcription activator activity, RNA polymerase II-specific (GO:0001077);; Molecular Function: RNA polymerase II activating transcription factor binding (GO:0001102);; …	K09370|0|umr:103664640|K09370 insulin gene enhancer protein ISL-1 | (RefSeq) ISL1; ISL LIM homeobox 1	Signaling pathways regulating pluripotency of stem cells (ko04550)	[R]	General function prediction only	LIM domain;; Homeobox domain;; Homeobox KN domain	Insulin gene enhancer protein ISL-1 OS=Rattus norvegicus OX=10116 GN=Isl1 PE=1 SV=1	K	Transcription	insulin gene enhancer protein ISL-1 [Rattus norvegicus]	biological process: biological regulation (GO:0065007);; molecular function: binding (GO:0005488);; biological process: metabolic process (GO:0008152);; biological process: cellular process (GO:0009987);; molecular function: nucleic acid binding transcription factor activity (GO:0001071);; molecular function: transcription factor activity, protein binding (GO:0000988);; biological process: locomo…
ENSMUSG00000039217	Il18	10.5599	278	11.3978	371	15.8229	493	3.90995	135	3.441	126	7.99875	239	0.0225095	-1.06193	down	--	--	Biological Process: MAPK cascade (GO:0000165);; Biological Process: angiogenesis (GO:0001525);; Biological Process: osteoblast differentiation (GO:0001649);; Biological Process: response to hypoxia (GO:0001666);; Molecular Function: cytokine activity (GO:0005125);; Cellular Component: extracellular space (GO:0005615);; Cellular Component: cytoplasm (GO:0005737);; Biological Process: inflammatory …	K05482|7.18866e-44|mmu:16173|K05482 interleukin 18 | (RefSeq) Il18, Igif, Il-18; interleukin 18	Cytokine-cytokine receptor interaction (ko04060);; Viral protein interaction with cytokine and cytokine receptor (ko04061);; NOD-like receptor signaling pathway (ko04621);; Cytosolic DNA-sensing pathway (ko04623);; Salmonella infection (ko05132);; Legionellosis (ko05134);; Yersinia infection (ko05135);; African trypanosomiasis (ko05143);; Malaria (ko05144);; Tuberculosis (ko05152);; Influenza A (…	--	--	Interleukin-1 / 18	Interleukin-18 OS=Mus musculus OX=10090 GN=Il18 PE=1 SV=2	K	Transcription	PREDICTED: interleukin-18 isoform X1 [Mus musculus]	biological process: metabolic process (GO:0008152);; biological process: cellular process (GO:0009987);; biological process: signaling (GO:0023052);; biological process: single-organism process (GO:0044699);; biological process: response to stimulus (GO:0050896);; biological process: biological regulation (GO:0065007);; biological process: developmental process (GO:0032502);; molecular function: …
ENSMUSG00000051950	B3glct	4.23619	677	3.46575	604	2.82144	465	10.6298	1935	10.7886	2087	8.0136	1257	7.28372e-06	1.48595	up	--	--	Cellular Component: endoplasmic reticulum (GO:0005783);; Biological Process: fucose metabolic process (GO:0006004);; Cellular Component: integral component of membrane (GO:0016021);; Molecular Function: transferase activity, transferring glycosyl groups (GO:0016757);;	K13675|0|mmu:381694|K13675 UDP-glucose:O-linked fucose beta-1,3-glucosyltransferase [EC:2.4.1.-] | (RefSeq) B3glct, B3galtl, Gm1057, beta3Glc-T; beta-3-glucosyltransferase	Other types of O-glycan biosynthesis (ko00514)	--	--	Fringe-like;; Galactosyltransferase	Beta-1,3-glucosyltransferase OS=Mus musculus OX=10090 GN=B3glct PE=1 SV=3	O	Posttranslational modification, protein turnover, chaperones	PREDICTED: beta-1,3-glucosyltransferase isoform X1 [Mus musculus]	cellular component: cell (GO:0005623);; cellular component: organelle (GO:0043226);; cellular component: cell part (GO:0044464);; biological process: metabolic process (GO:0008152);; biological process: single-organism process (GO:0044699);; cellular component: membrane (GO:0016020);; cellular component: membrane part (GO:0044425);; molecular function: catalytic activity (GO:0003824)
ENSMUSG00000031502	Col4a1	64.6288	14883	44.9494	11326	44.3711	10574	234.704	61815	258.76	72420	132.754	30120	2.93412e-07	1.96753	up	--	--	Biological Process: branching involved in blood vessel morphogenesis (GO:0001569);; Molecular Function: extracellular matrix structural constituent (GO:0005201);; Cellular Component: collagen type IV trimer (GO:0005587);; Cellular Component: extracellular space (GO:0005615);; Biological Process: brain development (GO:0007420);; Biological Process: neuromuscular junction development (GO:0007528);;…	K06237|9.84396e-150|ngi:103751684|K06237 collagen type IV alpha | (RefSeq) Col4a1; collagen type IV alpha 1 chain	PI3K-Akt signaling pathway (ko04151);; Focal adhesion (ko04510);; ECM-receptor interaction (ko04512);; Relaxin signaling pathway (ko04926);; AGE-RAGE signaling pathway in diabetic complications (ko04933);; Protein digestion and absorption (ko04974);; Amoebiasis (ko05146);; Human papillomavirus infection (ko05165);; Pathways in cancer (ko05200);; Small cell lung cancer (ko05222)	[W]	Extracellular structures	Collagen triple helix repeat (20 copies);; C-terminal tandem repeated domain in type 4 procollagen	Collagen alpha-1(IV) chain OS=Mus musculus OX=10090 GN=Col4a1 PE=1 SV=4	S	Function unknown	basement membrane collagen alpha1(IV) chain, partial [Mus musculus]	biological process: multicellular organismal process (GO:0032501);; biological process: developmental process (GO:0032502);; biological process: single-organism process (GO:0044699);; molecular function: structural molecule activity (GO:0005198);; cellular component: extracellular region (GO:0005576);; cellular component: macromolecular complex (GO:0032991);; cellular component: extracellular reg…
ENSMUSG00000005580	Adcy9	1.22526	210	0.450849	86	0.826131	135	3.61191	691	3.84057	786	3.44361	555	1.58471e-05	1.97208	up	[T]	Signal transduction mechanisms	--	K08049|0|mmu:11515|K08049 adenylate cyclase 9 [EC:4.6.1.1] | (RefSeq) Adcy9, AC9, ACtp10, AW125421, D16Wsu65e, mKIAA0520; adenylate cyclase 9	Purine metabolism (ko00230);; Endocrine resistance (ko01522);; Rap1 signaling pathway (ko04015);; Calcium signaling pathway (ko04020);; cGMP-PKG signaling pathway (ko04022);; cAMP signaling pathway (ko04024);; Chemokine signaling pathway (ko04062);; Phospholipase D signaling pathway (ko04072);; Oocyte meiosis (ko04114);; Longevity regulating pathway (ko04211);; Longevity regulating pathway - mult…	[R]	General function prediction only	Adenylate and Guanylate cyclase catalytic domain	Adenylate cyclase type 9 OS=Mus musculus OX=10090 GN=Adcy9 PE=1 SV=1	T	Signal transduction mechanisms	adenylate cyclase type 9 isoform 1 [Mus musculus]	--
ENSMUSG00000012848	Rps5	742.01	19909	887.885	25842	1154.18	31674	224.326	6800	213.696	6899	369.409	9658	2.15085e-09	-1.65042	down	[J]	Translation, ribosomal structure and biogenesis	--	K02989|4.7609e-149|mmu:20103|K02989 small subunit ribosomal protein S5e | (RefSeq) Rps5, AA617411; ribosomal protein S5	Ribosome (ko03010)	[J]	Translation, ribosomal structure and biogenesis	Ribosomal protein S7p/S5e	40S ribosomal protein S5 OS=Mus musculus OX=10090 GN=Rps5 PE=1 SV=3	J	Translation, ribosomal structure and biogenesis	40S ribosomal protein S5 [Mus musculus]	--
ENSMUSG00000031155	Pim2	1.60542	115	8.08097	629	23.5398	1731	0.702983	58	0.840703	73	1.86577	122	0.000835816	-2.34654	down	[T]	Signal transduction mechanisms	Biological Process: G1/S transition of mitotic cell cycle (GO:0000082);; Molecular Function: protein serine/threonine kinase activity (GO:0004674);; Molecular Function: voltage-gated potassium channel activity (GO:0005249);; Molecular Function: protein binding (GO:0005515);; Molecular Function: ATP binding (GO:0005524);; Cellular Component: cytoplasm (GO:0005737);; Biological Process: proteolysis…	K08806|0|mmu:18715|K08806 proto-oncogene serine/threonine-protein kinase Pim-2 [EC:2.7.11.1] | (RefSeq) Pim2, DXCch3, Pim-2; proviral integration site 2	Pathways in cancer (ko05200);; Acute myeloid leukemia (ko05221)	[T]	Signal transduction mechanisms	Protein kinase domain;; Protein tyrosine kinase;; Kinase-like;; Lipopolysaccharide kinase (Kdo/WaaP) family	Serine/threonine-protein kinase pim-2 OS=Mus musculus OX=10090 GN=Pim2 PE=1 SV=1	T	Signal transduction mechanisms	serine/threonine-protein kinase pim-2 [Mus musculus]	biological process: cellular process (GO:0009987);; biological process: single-organism process (GO:0044699);; biological process: metabolic process (GO:0008152);; molecular function: catalytic activity (GO:0003824);; biological process: localization (GO:0051179);; biological process: biological regulation (GO:0065007);; molecular function: transporter activity (GO:0005215);; molecular function: …
ENSMUSG00000056290	Ms4a4b	1.57683	69	94.2355	4466	65.9048	2956	6.21689	308	4.78545	252	10.0387	429	0.0180482	-1.84934	down	--	--	Cellular Component: integral component of plasma membrane (GO:0005887);;	K22190|1.02745e-143|mmu:60361|K22190 membrane-spanning 4-domains subfamily A member 3/4/8/12/15/18 | (RefSeq) Ms4a4b, AI463180, Chandra, Ly116; membrane-spanning 4-domains, subfamily A, member 4B	--	--	--	CD20-like family	Membrane-spanning 4-domains subfamily A member 4D OS=Mus musculus OX=10090 GN=Ms4a4d PE=2 SV=1	S	Function unknown	membrane-spanning 4-domains, subfamily A, member 4B [Mus musculus]	cellular component: cell (GO:0005623);; cellular component: membrane (GO:0016020);; cellular component: membrane part (GO:0044425);; cellular component: cell part (GO:0044464)
ENSMUSG00000058900	Rsl1	2.80945	255	3.51491	347	5.48772	513	1.44377	128	1.41813	152	1.6647	146	0.0003434	-1.29753	down	--	--	Biological Process: negative regulation of transcription by RNA polymerase II (GO:0000122);; Molecular Function: DNA-binding transcription factor activity (GO:0003700);; Cellular Component: intracellular (GO:0005622);; Biological Process: sex determination (GO:0007530);; Molecular Function: cis-regulatory region sequence-specific DNA binding (GO:0035326);; Molecular Function: sequence-specific DN…	K09228|0|mmu:380855|K09228 KRAB domain-containing zinc finger protein | (RefSeq) Rsl1, rslcan-9; regulator of sex limited protein 1	Herpes simplex virus 1 infection (ko05168)	[R]	General function prediction only	Zinc-finger double domain;; Zinc finger, C2H2 type;; C2H2-type zinc finger;; KRAB box;; zinc-finger C2H2-type;; C2H2-type zinc ribbon;; C2H2-type zinc finger;; Baculovirus LEF-11 protein	Zinc finger protein 58 OS=Mus musculus OX=10090 GN=Zfp58 PE=2 SV=2	S	Function unknown	regulator of sex limited protein 1 [Mus musculus]	biological process: biological regulation (GO:0065007);; molecular function: nucleic acid binding transcription factor activity (GO:0001071);; cellular component: cell (GO:0005623);; cellular component: cell part (GO:0044464);; biological process: reproduction (GO:0000003);; biological process: reproductive process (GO:0022414);; biological process: developmental process (GO:0032502);; molecular …
Mus_musculus_newGene_1313	--	0.335573	38	1.60604	168	1.1311	67	0.274255	16	0.367865	35	0.20376	22	0.03777	-1.4523	down	--	--	Biological Process: homeostasis of number of cells within a tissue (GO:0048873);;	--	--	--	--	Immunoglobulin V-set domain;; Immunoglobulin domain	T-cell receptor gamma chain C region 5/10-13 OS=Mus musculus OX=10090 PE=4 SV=1	S	Function unknown	Tcell receptor gamma chain [Mus musculus]	biological process: multicellular organismal process (GO:0032501);; biological process: single-organism process (GO:0044699);; biological process: biological regulation (GO:0065007)
ENSMUSG00000026683	Nuf2	0.448057	38	3.80349	301	4.27828	342	0.689653	67	0.460365	46	0.447511	37	0.0250519	-1.60067	down	--	--	Cellular Component: condensed chromosome kinetochore (GO:0000777);; Cellular Component: nucleus (GO:0005634);; Biological Process: mitotic cell cycle (GO:0007067);; Biological Process: attachment of spindle microtubules to kinetochore (GO:0008608);; Cellular Component: membrane (GO:0016020);; Cellular Component: Ndc80 complex (GO:0031262);; Biological Process: cell division (GO:0051301);;	K11548|0|mmu:66977|K11548 kinetochore protein Nuf2 | (RefSeq) Nuf2, 2410003C07Rik, AU044112, C85691, Cdca1, NUF2R; NUF2, NDC80 kinetochore complex component	--	[D]	Cell cycle control, cell division, chromosome partitioning	Nuf2 family	Kinetochore protein Nuf2 OS=Mus musculus OX=10090 GN=Nuf2 PE=1 SV=2	S	Function unknown	kinetochore protein Nuf2 [Mus musculus]	cellular component: cell (GO:0005623);; cellular component: macromolecular complex (GO:0032991);; cellular component: organelle (GO:0043226);; cellular component: organelle part (GO:0044422);; cellular component: cell part (GO:0044464);; biological process: cellular process (GO:0009987);; biological process: single-organism process (GO:0044699);; cellular component: membrane (GO:0016020)
ENSMUSG00000000686	Abhd15	4.68866	363	4.73997	482	2.96425	264	27.0589	2852	29.4016	3297	17.9239	1625	5.43363e-13	2.60653	up	[R]	General function prediction only	Cellular Component: extracellular region (GO:0005576);; Cellular Component: membrane (GO:0016020);; Molecular Function: hydrolase activity, acting on ester bonds (GO:0016788);; Biological Process: cellular lipid metabolic process (GO:0044255);;	K13707|0|mmu:67477|K13707 abhydrolase domain-containing protein 15 | (RefSeq) Abhd15, 1300007F04Rik; abhydrolase domain containing 15	--	[R]	General function prediction only	--	Protein ABHD15 OS=Mus musculus OX=10090 GN=Abhd15 PE=1 SV=1	S	Function unknown	protein ABHD15 precursor [Mus musculus]	cellular component: extracellular region (GO:0005576);; cellular component: membrane (GO:0016020);; molecular function: catalytic activity (GO:0003824);; biological process: metabolic process (GO:0008152);; biological process: cellular process (GO:0009987);; biological process: single-organism process (GO:0044699)
ENSMUSG00000030674	Qprt	0.736465	53	1.90918	150	1.93007	143	0.246988	21	0.139352	13	0.169819	12	4.49552e-05	-2.38217	down	[H]	Coenzyme transport and metabolism	--	K00767|0|mmu:67375|K00767 nicotinate-nucleotide pyrophosphorylase (carboxylating) [EC:2.4.2.19] | (RefSeq) Qprt, 2410027J01Rik, AI647766, QPRTase; quinolinate phosphoribosyltransferase	Nicotinate and nicotinamide metabolism (ko00760)	[F]	Nucleotide transport and metabolism	Quinolinate phosphoribosyl transferase, C-terminal domain;; Quinolinate phosphoribosyl transferase, N-terminal domain	Nicotinate-nucleotide pyrophosphorylase [carboxylating] OS=Mus musculus OX=10090 GN=Qprt PE=1 SV=1	H	Coenzyme transport and metabolism	nicotinate-nucleotide pyrophosphorylase [carboxylating] [Mus musculus]	--
Mus_musculus_newGene_16726	--	3.15511	1246	19.8585	8946	26.4	11018	3.66665	1758	2.95975	1496	5.70159	2342	0.0177471	-1.51206	down	--	--	--	--	--	--	--	Gag P30 core shell protein	--	S	Function unknown	PREDICTED: uncharacterized protein LOC108167440 isoform X1 [Mus musculus]	--
Mus_musculus_newGene_7423	--	0.023934	13	0.057139	32	0.040099	23	0.116285	73	0.094065	62	0.13287	75	0.0116151	1.42497	up	--	--	Molecular Function: protein binding (GO:0005515);; Cellular Component: nucleus (GO:0005634);; Cellular Component: mitochondrial inner membrane (GO:0005743);; Cellular Component: mitochondrial intermembrane space (GO:0005758);; Cellular Component: mitochondrial matrix (GO:0005759);; Cellular Component: cytosol (GO:0005829);; Molecular Function: zinc ion binding (GO:0008270);; Biological Process: r…	--	--	--	--	--	--	S	Function unknown	mCG1042565, isoform CRA_a, partial [Mus musculus]	molecular function: binding (GO:0005488);; cellular component: cell (GO:0005623);; cellular component: organelle (GO:0043226);; cellular component: cell part (GO:0044464);; cellular component: membrane (GO:0016020);; cellular component: organelle part (GO:0044422);; cellular component: membrane-enclosed lumen (GO:0031974);; biological process: biological regulation (GO:0065007);; biological proce…
ENSMUSG00000029361	Nos1	0.069936	25	0.038593	15	0.03608	14	0.142237	58	0.155031	67	0.117686	41	0.038215	1.30448	up	[P]	Inorganic ion transport and metabolism	Biological Process: response to hypoxia (GO:0001666);; Cellular Component: photoreceptor inner segment (GO:0001917);; Molecular Function: nitric-oxide synthase activity (GO:0004517);; Molecular Function: iron ion binding (GO:0005506);; Molecular Function: calmodulin binding (GO:0005516);; Cellular Component: mitochondrial outer membrane (GO:0005741);; Cellular Component: cytosol (GO:0005829);; Ce…	K13240|0|mmu:18125|K13240 nitric-oxide synthase, brain [EC:1.14.13.39] | (RefSeq) Nos1, 2310005C01Rik, N-NOS, NC-NOS, NO, NOS, NOS-I, Nos-1, bNOS, nNOS; nitric oxide synthase 1, neuronal	Arginine biosynthesis (ko00220);; Arginine and proline metabolism (ko00330);; Calcium signaling pathway (ko04020);; Phagosome (ko04145);; Apelin signaling pathway (ko04371);; Circadian entrainment (ko04713);; Long-term depression (ko04730);; Relaxin signaling pathway (ko04926);; Salivary secretion (ko04970);; Alzheimer disease (ko05010);; Amyotrophic lateral sclerosis (ko05014)	[C]	Energy production and conversion	Nitric oxide synthase, oxygenase domain;; FAD binding domain;; Flavodoxin;; Oxidoreductase NAD-binding domain;; PDZ domain (Also known as DHR or GLGF)	Nitric oxide synthase, brain OS=Mus musculus OX=10090 GN=Nos1 PE=1 SV=1	P	Inorganic ion transport and metabolism	nitric oxide synthase, brain [Mus musculus]	biological process: response to stimulus (GO:0050896);; cellular component: cell (GO:0005623);; cellular component: cell part (GO:0044464);; biological process: metabolic process (GO:0008152);; biological process: single-organism process (GO:0044699);; molecular function: catalytic activity (GO:0003824);; molecular function: binding (GO:0005488);; cellular component: membrane (GO:0016020);; cellu…
ENSMUSG00000039542	Ncam1	0.964982	218	1.02151	216	0.339833	75	0.03992	11	0.091608	26	0.351138	58	0.012116	-1.79868	down	--	--	Biological Process: regulation of exocyst assembly (GO:0001928);; Molecular Function: fibroblast growth factor receptor binding (GO:0005104);; Cellular Component: cytoplasm (GO:0005737);; Cellular Component: cell-cell junction (GO:0005911);; Biological Process: cell surface receptor signaling pathway (GO:0007166);; Biological Process: axon guidance (GO:0007411);; Biological Process: axonal fascic…	K06491|0|mmu:17967|K06491 neural cell adhesion molecule | (RefSeq) Ncam1, CD56, E-NCAM, NCAM-1, Ncam; neural cell adhesion molecule 1	Cell adhesion molecules (ko04514);; Prion disease (ko05020)	[T]	Signal transduction mechanisms	Immunoglobulin I-set domain;; Immunoglobulin domain;; Immunoglobulin domain;; Immunoglobulin domain;; Fibronectin type III domain;; Immunoglobulin V-set domain;; CD80-like C2-set immunoglobulin domain;; Ig-like domain on T-cell surface glycoprotein CD3 epsilon chain;; Izumo-like Immunoglobulin domain;; T-cell surface glycoprotein CD3 delta chain;; Adenovirus E3 region protein CR1	Neural cell adhesion molecule 1 OS=Mus musculus OX=10090 GN=Ncam1 PE=1 SV=3	U	Intracellular trafficking, secretion, and vesicular transport	PREDICTED: neural cell adhesion molecule 1 isoform X8 [Mus musculus]	biological process: biological regulation (GO:0065007);; molecular function: binding (GO:0005488);; cellular component: cell (GO:0005623);; cellular component: cell part (GO:0044464);; cellular component: cell junction (GO:0030054);; biological process: cellular process (GO:0009987);; biological process: signaling (GO:0023052);; biological process: single-organism process (GO:0044699);; biologica…
Mus_musculus_newGene_8273	--	4.26731	79	2.8587	75	2.20949	55	0.703427	20	0.345246	11	0.583706	14	0.00117422	-1.87898	down	--	--	Cellular Component: nucleosome (GO:0000786);; Cellular Component: nuclear chromatin (GO:0000790);; Molecular Function: DNA binding (GO:0003677);; Biological Process: chromatin silencing (GO:0006342);; Molecular Function: ligase activity (GO:0016874);; Molecular Function: protein heterodimerization activity (GO:0046982);; Cellular Component: extracellular exosome (GO:0070062);;	--	--	--	--	--	E3 ubiquitin-protein ligase NEDD4 OS=Mus musculus OX=10090 GN=Nedd4 PE=1 SV=3	S	Function unknown	rCG63686 [Rattus norvegicus]	cellular component: cell (GO:0005623);; cellular component: macromolecular complex (GO:0032991);; cellular component: organelle (GO:0043226);; cellular component: organelle part (GO:0044422);; cellular component: cell part (GO:0044464);; cellular component: membrane-enclosed lumen (GO:0031974);; molecular function: binding (GO:0005488);; biological process: cellular process (GO:0009987);; biologi…
ENSMUSG00000034317	Trim59	0.775476	80	13.369	1493	14.0756	1492	0.933002	110	0.614586	74	0.874464	89	0.000499466	-2.45893	down	--	--	Molecular Function: protein binding (GO:0005515);; Cellular Component: endoplasmic reticulum (GO:0005783);; Cellular Component: centrosome (GO:0005813);; Cellular Component: cilium (GO:0005929);; Molecular Function: zinc ion binding (GO:0008270);; Cellular Component: integral component of membrane (GO:0016021);; Biological Process: protein ubiquitination (GO:0016567);; Cellular Component: intraci…	K12028|0|mmu:66949|K12028 tripartite motif-containing protein 59 | (RefSeq) Trim59, 2310035M22Rik, 2700022F13Rik, Mrf1, TSBF1; tripartite motif-containing 59	--	[O]	Posttranslational modification, protein turnover, chaperones	RING-type zinc-finger;; Zinc finger, C3HC4 type (RING finger);; Zinc finger, C3HC4 type (RING finger);; Ring finger domain;; B-box zinc finger;; zinc finger of C3HC4-type, RING;; Zinc finger, C3HC4 type (RING finger)	Tripartite motif-containing protein 59 OS=Mus musculus OX=10090 GN=Trim59 PE=1 SV=2	O	Posttranslational modification, protein turnover, chaperones	tripartite motif-containing protein 59 [Mus musculus]	molecular function: binding (GO:0005488);; cellular component: cell (GO:0005623);; cellular component: organelle (GO:0043226);; cellular component: cell part (GO:0044464);; cellular component: organelle part (GO:0044422);; cellular component: membrane (GO:0016020);; cellular component: membrane part (GO:0044425);; biological process: metabolic process (GO:0008152);; biological process: cellular p…
Mus_musculus_newGene_4320	--	0.362668	69	0.737904	71	0.138871	28	3.36069	473	3.79502	548	1.99173	230	3.08338e-06	2.45935	up	--	--	Biological Process: cell activation (GO:0001775);; Biological Process: adaptive immune response based on somatic recombination of immune receptors built from immunoglobulin superfamily domains (GO:0002460);; Molecular Function: obsolete SH3/SH2 adaptor activity (GO:0005070);; Molecular Function: insulin-like growth factor receptor binding (GO:0005159);; Cellular Component: plasma membrane (GO:000…	--	--	--	--	--	--	--	--	mCG147669 [Mus musculus]	biological process: cellular process (GO:0009987);; biological process: single-organism process (GO:0044699);; biological process: immune system process (GO:0002376);; biological process: response to stimulus (GO:0050896);; biological process: biological regulation (GO:0065007);; molecular function: binding (GO:0005488);; cellular component: cell (GO:0005623);; cellular component: membrane (GO:00…
ENSMUSG00000022048	Dpysl2	9.27017	1465	10.5838	1823	8.16096	1330	2.01454	363	2.22585	426	3.00733	467	3.72857e-13	-1.82525	down	[F]	Nucleotide transport and metabolism	--	K07528|0|rno:25416|K07528 dihydropyrimidinase-like 2 | (RefSeq) Dpysl2, Crmp2, TOAD-64; dihydropyrimidinase-like 2	Axon guidance (ko04360)	[F]	Nucleotide transport and metabolism	Amidohydrolase family;; Amidohydrolase family	Dihydropyrimidinase-related protein 2 OS=Rattus norvegicus OX=10116 GN=Dpysl2 PE=1 SV=1	F	Nucleotide transport and metabolism	dihydropyrimidinase-related protein 2 [Mus musculus]	--
ENSMUSG00000039286	Fndc3b	11.2819	2700	6.5819	1695	8.0963	1983	23.2084	5852	24.2229	6543	22.3966	4826	3.7944e-05	1.33036	up	[X]	Mobilome: prophages, transposons	Cellular Component: endoplasmic reticulum (GO:0005783);; Cellular Component: integral component of membrane (GO:0016021);; Biological Process: cell migration (GO:0016477);; Biological Process: substrate adhesion-dependent cell spreading (GO:0034446);; Molecular Function: RNA binding (GO:0044822);; Biological Process: positive regulation of fat cell differentiation (GO:0045600);; Biological Proces…	--	--	--	--	Fibronectin type III domain;; Purple acid Phosphatase, N-terminal domain;; Uncharacterised conserved protein (DUF2369);; Interferon-alpha/beta receptor, fibronectin type III	Fibronectin type III domain-containing protein 3B OS=Mus musculus OX=10090 GN=Fndc3b PE=1 SV=1	S	Function unknown	fibronectin type III domain-containing protein 3B [Mus musculus]	cellular component: cell (GO:0005623);; cellular component: organelle (GO:0043226);; cellular component: cell part (GO:0044464);; cellular component: membrane (GO:0016020);; cellular component: membrane part (GO:0044425);; biological process: cellular process (GO:0009987);; biological process: locomotion (GO:0040011);; biological process: single-organism process (GO:0044699);; biological process:…
ENSMUSG00000089945	Pakap	0.477013	127	0.099405	29	0.309835	85	8.49888	969	5.42781	662	5.62859	461	1.23572e-05	2.53441	up	--	--	Biological Process: actin filament organization (GO:0007015);; Biological Process: transmembrane receptor protein serine/threonine kinase signaling pathway (GO:0007178);; Biological Process: protein localization (GO:0008104);; Molecular Function: protein domain specific binding (GO:0019904);; Cellular Component: protein-containing complex (GO:0043234);; Molecular Function: protein kinase A bindin…	K16519|0|mmu:677884|K16519 A-kinase anchor protein 2 | (RefSeq) Pakap, 53-H12, AA959716, AF064781, AI649048, AKAP-2, AKAP-KL, Akap2, B130066I24, B230340M18Rik, Gm20459, PRKA2, Palm2, Palm2-Akap2, Palm2Akap2, R75368, pEN70; paralemmin A kinase anchor protein	--	--	--	A-kinase anchor protein 2 C-terminus;; Paralemmin	A-kinase anchor protein 2 OS=Mus musculus OX=10090 GN=Akap2 PE=1 SV=3	S	Function unknown	paralemmin A kinase anchor protein [Mus musculus]	biological process: cellular process (GO:0009987);; biological process: single-organism process (GO:0044699);; biological process: cellular component organization or biogenesis (GO:0071840);; biological process: signaling (GO:0023052);; biological process: response to stimulus (GO:0050896);; biological process: biological regulation (GO:0065007);; biological process: localization (GO:0051179);; m…
Mus_musculus_newGene_16149	--	5.16156	182	9.31	361	8.79105	322	2.34921	96	2.84531	123	4.18924	146	0.0063431	-1.13441	down	--	--	Biological Process: ribosomal large subunit export from nucleus (GO:0000055);; Biological Process: ribosomal small subunit export from nucleus (GO:0000056);; Biological Process: cleavage in ITS2 between 5.8S rRNA and LSU-rRNA of tricistronic rRNA transcript (SSU-rRNA, 5.8S rRNA, LSU-rRNA) (GO:0000448);; Cellular Component: granular component (GO:0001652);; Molecular Function: p53 binding (GO:0002…	K11276|2.60491e-101|rno:25498|K11276 nucleophosmin 1 | (RefSeq) Npm1, B23NP; nucleophosmin 1	--	--	--	Nucleoplasmin/nucleophosmin domain;; Nucleoplasmin/nucleophosmin domain	Nucleophosmin OS=Rattus norvegicus OX=10116 GN=Npm1 PE=1 SV=1	S	Function unknown	PREDICTED: nucleophosmin isoform X1 [Rattus norvegicus]	biological process: localization (GO:0051179);; biological process: cellular component organization or biogenesis (GO:0071840);; biological process: metabolic process (GO:0008152);; biological process: cellular process (GO:0009987);; cellular component: cell (GO:0005623);; cellular component: membrane-enclosed lumen (GO:0031974);; cellular component: organelle (GO:0043226);; cellular component: o…
ENSMUSG00000022272	Myo10	3.22386	916	4.47675	1364	3.22221	927	8.89283	2844	9.94438	3255	6.83867	1790	8.21623e-05	1.23263	up	--	--	Cellular Component: ruffle (GO:0001726);; Molecular Function: calmodulin binding (GO:0005516);; Molecular Function: ATP binding (GO:0005524);; Molecular Function: phosphatidylinositol-3,4,5-trisphosphate binding (GO:0005547);; Cellular Component: nucleolus (GO:0005730);; Cellular Component: cytosol (GO:0005829);; Cellular Component: cell cortex (GO:0005938);; Biological Process: signal transducti…	K12559|0|mmu:17909|K12559 myosin X | (RefSeq) Myo10, AW048724, D15Ertd600e, mKIAA0799, myosin-X; myosin X	Fc gamma R-mediated phagocytosis (ko04666)	[N]	Cell motility	Myosin head (motor domain);; PH domain;; MyTH4 domain;; FERM central domain;; Unconventional myosin-X coiled coil domain;; Pleckstrin homology domain;; IQ calmodulin-binding motif;; PH domain;; Pleckstrin homology domain;; Ras association (RalGDS/AF-6) domain	Unconventional myosin-X OS=Mus musculus OX=10090 GN=Myo10 PE=1 SV=1	Z	Cytoskeleton	unconventional myosin-X isoform 1 [Mus musculus]	cellular component: cell (GO:0005623);; cellular component: cell part (GO:0044464);; molecular function: binding (GO:0005488);; cellular component: organelle (GO:0043226);; cellular component: organelle part (GO:0044422);; biological process: cellular process (GO:0009987);; biological process: biological regulation (GO:0065007);; cellular component: macromolecular complex (GO:0032991);; biologica…
Mus_musculus_newGene_9760	--	0.613531	34	0.933846	56	1.20757	69	0.101554	7	0.080548	6	0.388753	21	0.0280888	-1.60278	down	--	--	Biological Process: behavioral fear response (GO:0001662);; Cellular Component: ruffle (GO:0001726);; Biological Process: receptor recycling (GO:0001881);; Molecular Function: protease binding (GO:0002020);; Molecular Function: diacylglycerol cholinephosphotransferase activity (GO:0004142);; Molecular Function: GTPase activator activity (GO:0005096);; Molecular Function: death receptor binding (G…	--	--	--	--	--	--	--	--	mCG147230 [Mus musculus]	biological process: behavior (GO:0007610);; biological process: multicellular organismal process (GO:0032501);; biological process: single-organism process (GO:0044699);; biological process: response to stimulus (GO:0050896);; cellular component: cell (GO:0005623);; cellular component: cell part (GO:0044464);; biological process: metabolic process (GO:0008152);; biological process: cellular proce…
ENSMUSG00000027208	Fgf7	2.18195	204	2.93241	284	2.00908	192	4.33734	460	5.07515	572	4.3318	394	0.000965271	1.01663	up	--	--	--	K04358|2.25735e-120|mmu:14178|K04358 fibroblast growth factor | (RefSeq) Fgf7, Kgf; fibroblast growth factor 7	MAPK signaling pathway (ko04010);; Ras signaling pathway (ko04014);; Rap1 signaling pathway (ko04015);; PI3K-Akt signaling pathway (ko04151);; Regulation of actin cytoskeleton (ko04810);; Pathways in cancer (ko05200);; Melanoma (ko05218);; Breast cancer (ko05224);; Gastric cancer (ko05226)	[T]	Signal transduction mechanisms	Fibroblast growth factor	Fibroblast growth factor 7 OS=Mus musculus OX=10090 GN=Fgf7 PE=2 SV=1	T	Signal transduction mechanisms	keratinocyte growth factor-like protein [Cricetulus griseus]	--
ENSMUSG00000038143	Stox2	2.59223	403	0.821386	328	0.815542	303	2.09822	861	2.19495	894	2.19605	709	6.54027e-05	1.17913	up	--	--	Biological Process: maternal placenta development (GO:0001893);;	--	--	[S]	Function unknown	Winged helix Storkhead-box1 domain	Storkhead-box protein 2 OS=Mus musculus OX=10090 GN=Stox2 PE=2 SV=2	S	Function unknown	storkhead-box protein 2 isoform 1 [Mus musculus]	biological process: reproduction (GO:0000003);; biological process: reproductive process (GO:0022414);; biological process: multicellular organismal process (GO:0032501);; biological process: developmental process (GO:0032502);; biological process: single-organism process (GO:0044699);; biological process: multi-organism process (GO:0051704)
ENSMUSG00000078768	Zfp566	2.63713	158	2.93183	191	2.80206	173	0.894036	61	1.02832	75	1.09316	65	3.87749e-05	-1.32091	down	[R]	General function prediction only	Molecular Function: DNA binding (GO:0003677);; Molecular Function: DNA-binding transcription factor activity (GO:0003700);; Cellular Component: nucleus (GO:0005634);; Biological Process: regulation of transcription, DNA-templated (GO:0006355);; Molecular Function: metal ion binding (GO:0046872);;	K09228|0|mmu:72556|K09228 KRAB domain-containing zinc finger protein | (RefSeq) Zfp566, 2700043M03Rik, mszf4; zinc finger protein 566	Herpes simplex virus 1 infection (ko05168)	[R]	General function prediction only	Zinc-finger double domain;; Zinc finger, C2H2 type;; C2H2-type zinc finger;; KRAB box;; C2H2-type zinc finger;; Zinc-finger double-stranded RNA-binding;; Zinc ribbon domain	Zinc finger protein 14 OS=Mus musculus OX=10090 GN=Zfp14 PE=2 SV=2	S	Function unknown	zinc finger protein 566 [Mus musculus]	molecular function: binding (GO:0005488);; biological process: biological regulation (GO:0065007);; molecular function: nucleic acid binding transcription factor activity (GO:0001071);; cellular component: cell (GO:0005623);; cellular component: organelle (GO:0043226);; cellular component: cell part (GO:0044464)
ENSMUSG00000032239	Rp9	45.7994	1816	46.0659	1992	53.825	2208	18.5929	843	17.7093	853	21.4536	843	4.69346e-16	-1.23332	down	--	--	Molecular Function: protein binding (GO:0005515);; Cellular Component: signal recognition particle receptor complex (GO:0005785);; Cellular Component: nuclear speck (GO:0016607);; Molecular Function: RNA binding (GO:0044822);; Molecular Function: metal ion binding (GO:0046872);; Biological Process: cognition (GO:0050890);;	K19604|3.06156e-92|rno:363032|K19604 retinitis pigmentosa 9 protein | (RefSeq) Rp9, RGD1559759, Rp9h; retinitis pigmentosa 9	Spliceosome (ko03040)	[K]	Transcription	--	Retinitis pigmentosa 9 protein homolog OS=Mus musculus OX=10090 GN=rp9 PE=1 SV=1	S	Function unknown	unnamed protein product [Mus musculus]	molecular function: binding (GO:0005488);; cellular component: cell (GO:0005623);; cellular component: membrane (GO:0016020);; cellular component: macromolecular complex (GO:0032991);; cellular component: organelle (GO:0043226);; cellular component: organelle part (GO:0044422);; cellular component: membrane part (GO:0044425);; cellular component: cell part (GO:0044464);; cellular component: membr…
ENSMUSG00000003429	Rps11	877.559	20277	1345	33832	1473.64	35105	354.075	9311	347.497	9719	451.45	10213	1.49655e-11	-1.5517	down	[J]	Translation, ribosomal structure and biogenesis	Biological Process: osteoblast differentiation (GO:0001649);; Molecular Function: structural constituent of ribosome (GO:0003735);; Molecular Function: cytokine activity (GO:0005125);; Cellular Component: nucleolus (GO:0005730);; Cellular Component: focal adhesion (GO:0005925);; Biological Process: translation (GO:0006412);; Cellular Component: large ribosomal subunit (GO:0015934);; Cellular Comp…	K02949|1.32641e-111|umr:103657127|K02949 small subunit ribosomal protein S11e | (RefSeq) RPS11; ribosomal protein S11	Ribosome (ko03010)	[J]	Translation, ribosomal structure and biogenesis	Ribosomal_S17 N-terminal;; Ribosomal protein S17	40S ribosomal protein S11 OS=Rattus norvegicus OX=10116 GN=Rps11 PE=1 SV=3	J	Translation, ribosomal structure and biogenesis	PREDICTED: 40S ribosomal protein S11 [Dipodomys ordii]	biological process: cellular process (GO:0009987);; biological process: developmental process (GO:0032502);; biological process: single-organism process (GO:0044699);; molecular function: structural molecule activity (GO:0005198);; molecular function: binding (GO:0005488);; cellular component: cell (GO:0005623);; cellular component: organelle (GO:0043226);; cellular component: organelle part (GO:…
ENSMUSG00000005069	Pex5	14.8301	1628	14.4843	1727	13.1309	1473	26.9179	3333	30.3866	4002	25.5508	2731	5.78578e-06	1.01711	up	[S]	Function unknown	--	K13342|0|mmu:19305|K13342 peroxin-5 | (RefSeq) Pex5, AW212715, ESTM1, PTS1-BP, PTS1R, PXR1P, Pxr1, X83306; peroxisomal biogenesis factor 5	Peroxisome (ko04146)	[R]	General function prediction only	Tetratricopeptide repeat;; Tetratricopeptide repeat;; TPR repeat;; Tetratricopeptide repeat;; Tetratricopeptide repeat;; Tetratricopeptide repeat;; Tetratricopeptide repeat;; Tetratricopeptide repeat;; Tetratricopeptide repeat;; Tetratricopeptide repeat;; Tetratricopeptide repeat;; Tetratricopeptide repeat;; Tetratricopeptide repeat	Peroxisomal targeting signal 1 receptor OS=Mus musculus OX=10090 GN=Pex5 PE=1 SV=2	O	Posttranslational modification, protein turnover, chaperones	peroxisomal targeting signal 1 receptor isoform 1 [Mus musculus]	--
Mus_musculus_newGene_16916	--	3.18632	59	2.53648	51	2.56757	49	0.832075	18	0.630875	15	1.22032	22	0.0239492	-1.31728	down	--	--	--	--	--	--	--	--	--	--	--	--	--
Mus_musculus_newGene_12204	--	0.150372	8	0.488532	20	0.913196	34	1.41347	71	1.77314	80	2.62772	75	0.0145957	1.55124	up	--	--	Cellular Component: endoplasmic reticulum membrane (GO:0005789);; Cellular Component: plasma membrane (GO:0005886);; Biological Process: phosphatidylserine metabolic process (GO:0006658);; Biological Process: sphingolipid metabolic process (GO:0006665);; Molecular Function: L-serine transmembrane transporter activity (GO:0015194);; Biological Process: L-serine transport (GO:0015825);; Cellular Co…	--	--	--	--	--	LINE-1 retrotransposable element ORF2 protein OS=Mus musculus OX=10090 GN=Pol PE=1 SV=2	S	Function unknown	LRRGT00057 [Rattus norvegicus]	cellular component: cell (GO:0005623);; cellular component: membrane (GO:0016020);; cellular component: organelle (GO:0043226);; cellular component: organelle part (GO:0044422);; cellular component: membrane part (GO:0044425);; cellular component: cell part (GO:0044464);; biological process: metabolic process (GO:0008152);; biological process: cellular process (GO:0009987);; biological process: s…
ENSMUSG00000032103	Pus3	6.58193	465	8.76784	675	10.8555	790	3.66557	296	3.67996	315	4.59971	319	0.000193908	-1.00874	down	[J]	Translation, ribosomal structure and biogenesis	Molecular Function: RNA binding (GO:0003723);; Cellular Component: nucleus (GO:0005634);; Cellular Component: cytoplasm (GO:0005737);; Molecular Function: pseudouridine synthase activity (GO:0009982);; Biological Process: tRNA pseudouridine synthesis (GO:0031119);; Biological Process: mRNA pseudouridine synthesis (GO:1990481);;	K01855|0|mmu:67049|K01855 tRNA pseudouridine38/39 synthase [EC:5.4.99.45] | (RefSeq) Pus3, 2610020J05Rik, 5730412F04Rik; pseudouridine synthase 3	--	[J]	Translation, ribosomal structure and biogenesis	tRNA pseudouridine synthase	tRNA pseudouridine(38/39) synthase OS=Mus musculus OX=10090 GN=Pus3 PE=1 SV=2	J	Translation, ribosomal structure and biogenesis	tRNA pseudouridine(38/39) synthase [Mus musculus]	molecular function: binding (GO:0005488);; cellular component: cell (GO:0005623);; cellular component: organelle (GO:0043226);; cellular component: cell part (GO:0044464);; molecular function: catalytic activity (GO:0003824);; biological process: metabolic process (GO:0008152);; biological process: cellular process (GO:0009987)
ENSMUSG00000002204	Napsa	2.81706	154	33.6324	1929	148.379	8229	3.62346	225	3.20321	209	9.71711	496	0.041702	-1.70439	down	--	--	--	K08565|0|mmu:16541|K08565 napsin-A [EC:3.4.23.-] | (RefSeq) Napsa, KAP, Kdap, NAP1, SNAPA, pronapsin; napsin A aspartic peptidase	Lysosome (ko04142)	[O]	Posttranslational modification, protein turnover, chaperones	Eukaryotic aspartyl protease;; Xylanase inhibitor N-terminal	Napsin-A OS=Mus musculus OX=10090 GN=Napsa PE=1 SV=1	O	Posttranslational modification, protein turnover, chaperones	napsin-A precursor [Mus musculus]	--
ENSMUSG00000070730	Rmdn3	15.2557	1200	14.762	1265	13.2543	1076	33.2508	2934	32.944	3134	20.786	1591	0.00198331	1.03665	up	[R]	General function prediction only	Cellular Component: spindle pole (GO:0000922);; Cellular Component: nucleus (GO:0005634);; Cellular Component: mitochondrial outer membrane (GO:0005741);; Cellular Component: microtubule (GO:0005874);; Biological Process: cellular calcium ion homeostasis (GO:0006874);; Biological Process: apoptotic process (GO:0006915);; Cellular Component: integral component of membrane (GO:0016021);; Biological…	K23293|0|mmu:67809|K23293 regulator of microtubule dynamics protein 3 | (RefSeq) Rmdn3, 1200015F23Rik, AI131757, Fam82a2, Ptpip51, RMD-3, Rmd3; regulator of microtubule dynamics 3	--	--	--	--	Regulator of microtubule dynamics protein 3 OS=Mus musculus OX=10090 GN=Rmdn3 PE=1 SV=2	S	Function unknown	Family with sequence similarity 82, member A2, partial [Mus musculus]	cellular component: cell (GO:0005623);; cellular component: organelle (GO:0043226);; cellular component: organelle part (GO:0044422);; cellular component: cell part (GO:0044464);; cellular component: membrane (GO:0016020);; cellular component: supramolecular complex (GO:0099080);; biological process: cellular process (GO:0009987);; biological process: single-organism process (GO:0044699);; biolog…
Mus_musculus_newGene_16250	--	1.31177	245	0.982771	200	1.93555	373	0.223506	48	0.263223	60	0.777793	143	0.0170113	-1.42235	down	--	--	Molecular Function: nucleic acid binding (GO:0003676);; Molecular Function: structural molecule activity (GO:0005198);; Molecular Function: zinc ion binding (GO:0008270);; Cellular Component: integral component of membrane (GO:0016021);; Cellular Component: viral capsid (GO:0019028);; Biological Process: virion assembly (GO:0019068);;	--	--	--	--	Matrix protein (MA), p15	--	S	Function unknown	mCG1044012, partial [Mus musculus]	molecular function: binding (GO:0005488);; molecular function: structural molecule activity (GO:0005198);; cellular component: membrane (GO:0016020);; cellular component: membrane part (GO:0044425);; cellular component: virion (GO:0019012);; cellular component: virion part (GO:0044423);; biological process: multi-organism process (GO:0051704)
ENSMUSG00000050896	Rtn4rl2	2.23963	103	1.06511	53	2.24048	106	2.95803	154	4.6506	255	6.96392	309	0.0194184	1.26156	up	[K]	Transcription	Molecular Function: protein kinase inhibitor activity (GO:0004860);; Molecular Function: signaling receptor activity (GO:0004872);; Cellular Component: cytoplasm (GO:0005737);; Biological Process: negative regulation of protein kinase activity (GO:0006469);; Cellular Component: external side of plasma membrane (GO:0009897);; Biological Process: cytokine-mediated signaling pathway (GO:0019221);; B…	K16661|0|mmu:269295|K16661 reticulon-4 receptor-like 2 | (RefSeq) Rtn4rl2, Ngr2, Ngrh1, Ngrl3; reticulon 4 receptor-like 2	--	[R]	General function prediction only	Leucine rich repeat;; Leucine Rich repeats (2 copies);; Leucine rich repeats (6 copies);; Leucine-rich repeat	Reticulon-4 receptor-like 2 OS=Mus musculus OX=10090 GN=Rtn4rl2 PE=1 SV=1	S	Function unknown	reticulon-4 receptor-like 2 precursor [Mus musculus]	biological process: biological regulation (GO:0065007);; molecular function: molecular function regulator (GO:0098772);; molecular function: molecular transducer activity (GO:0060089);; cellular component: cell (GO:0005623);; cellular component: cell part (GO:0044464);; cellular component: membrane (GO:0016020);; cellular component: membrane part (GO:0044425);; biological process: cellular proces…
Mus_musculus_newGene_6243	--	1.62385	111	1.86606	139	2.61207	184	0.74936	59	0.744207	62	0.417137	28	0.00501071	-1.38849	down	--	--	--	--	--	--	--	--	--	--	--	unnamed protein product [Mus musculus]	--
ENSMUSG00000021279	Cdc42bpb	6.57522	1418	8.48525	2062	8.49817	2018	19.2764	5112	20.6542	5767	19.9253	4474	4.65399e-17	1.46242	up	[T]	Signal transduction mechanisms	Molecular Function: magnesium ion binding (GO:0000287);; Molecular Function: protein serine/threonine kinase activity (GO:0004674);; Molecular Function: ATP binding (GO:0005524);; Cellular Component: cytoplasm (GO:0005737);; Cellular Component: plasma membrane (GO:0005886);; Cellular Component: cell-cell junction (GO:0005911);; Biological Process: protein phosphorylation (GO:0006468);; Biological…	K16307|0|mmu:217866|K16307 serine/threonine-protein kinase MRCK [EC:2.7.11.1] | (RefSeq) Cdc42bpb, MRCKb; CDC42 binding protein kinase beta	--	[T]	Signal transduction mechanisms	CNH domain;; Protein kinase domain;; Protein tyrosine kinase;; KELK-motif containing domain of MRCK Ser/Thr protein kinase;; DMPK coiled coil domain like;; Phorbol esters/diacylglycerol binding domain (C1 domain);; Kinase-like	Serine/threonine-protein kinase MRCK beta OS=Mus musculus OX=10090 GN=Cdc42bpb PE=1 SV=2	T	Signal transduction mechanisms	serine/threonine-protein kinase MRCK beta [Mus musculus]	molecular function: binding (GO:0005488);; biological process: metabolic process (GO:0008152);; biological process: cellular process (GO:0009987);; molecular function: catalytic activity (GO:0003824);; cellular component: cell (GO:0005623);; cellular component: cell part (GO:0044464);; cellular component: membrane (GO:0016020);; cellular component: cell junction (GO:0030054);; biological process:…
ENSMUSG00000032076	Cadm1	8.39313	1304	3.24391	539	3.55702	573	1.28384	228	1.28982	243	2.72355	416	0.0224286	-1.28991	down	--	--	Biological Process: liver development (GO:0001889);; Biological Process: T cell mediated cytotoxicity (GO:0001913);; Molecular Function: signaling receptor activity (GO:0004872);; Molecular Function: signaling receptor binding (GO:0005102);; Cellular Component: integral component of plasma membrane (GO:0005887);; Cellular Component: adherens junction (GO:0005913);; Biological Process: apoptotic p…	K06781|0|cjc:100408801|K06781 cell adhesion molecule 1 | (RefSeq) CADM1; cell adhesion molecule 1	Cell adhesion molecules (ko04514)	--	--	Immunoglobulin domain;; Immunoglobulin domain;; Immunoglobulin I-set domain;; Immunoglobulin domain;; Immunoglobulin V-set domain;; CD80-like C2-set immunoglobulin domain	Cell adhesion molecule 1 OS=Mus musculus OX=10090 GN=Cadm1 PE=1 SV=2	U	Intracellular trafficking, secretion, and vesicular transport	cell adhesion molecule 1 isoform b precursor [Mus musculus]	biological process: multicellular organismal process (GO:0032501);; biological process: developmental process (GO:0032502);; biological process: single-organism process (GO:0044699);; biological process: cell killing (GO:0001906);; biological process: immune system process (GO:0002376);; biological process: response to stimulus (GO:0050896);; molecular function: molecular transducer activity (GO:…
ENSMUSG00000021707	Dhfr	1.48767	279	2.62737	536	1.56585	302	0.892323	190	0.644676	146	0.705065	130	0.00429834	-1.16616	down	[H]	Coenzyme transport and metabolism	Molecular Function: mRNA binding (GO:0003729);; Molecular Function: dihydrofolate reductase activity (GO:0004146);; Molecular Function: folic acid binding (GO:0005542);; Biological Process: glycine biosynthetic process (GO:0006545);; Biological Process: tetrahydrobiopterin biosynthetic process (GO:0006729);; Biological Process: one-carbon metabolic process (GO:0006730);; Biological Process: nucle…	K00287|4.44399e-121|mmu:13361|K00287 dihydrofolate reductase [EC:1.5.1.3] | (RefSeq) Dhfr, 8430436I03Rik, AA607882, AI662710, AW555094; dihydrofolate reductase	One carbon pool by folate (ko00670);; Folate biosynthesis (ko00790);; Antifolate resistance (ko01523)	[H]	Coenzyme transport and metabolism	Dihydrofolate reductase	Dihydrofolate reductase OS=Mus musculus OX=10090 GN=Dhfr PE=1 SV=3	H	Coenzyme transport and metabolism	dihydrofolate reductase [Mus musculus]	molecular function: binding (GO:0005488);; biological process: metabolic process (GO:0008152);; biological process: single-organism process (GO:0044699);; molecular function: catalytic activity (GO:0003824);; biological process: cellular process (GO:0009987);; biological process: multicellular organismal process (GO:0032501);; biological process: developmental process (GO:0032502);; biological pr…
ENSMUSG00000035078	Mtmr9	12.6723	810	11.868	855	12.2626	883	20.3679	1934	22.3135	2269	20.8168	1683	1.48038e-11	1.17769	up	--	--	Molecular Function: protein binding (GO:0005515);; Cellular Component: cytoplasm (GO:0005737);; Molecular Function: enzyme regulator activity (GO:0030234);; Biological Process: regulation of catalytic activity (GO:0050790);;	K18084|0|mmu:210376|K18084 myotubularin-related protein 9 | (RefSeq) Mtmr9, 9430075G12Rik, AA516943, AF073881, LIP-STYX, MTMR8, mMTMH3; myotubularin related protein 9	--	[R]	General function prediction only	Myotubularin-like phosphatase domain	Myotubularin-related protein 9 OS=Mus musculus OX=10090 GN=Mtmr9 PE=1 SV=2	S	Function unknown	myotubularin-related protein 9 [Mus caroli]	molecular function: binding (GO:0005488);; cellular component: cell (GO:0005623);; cellular component: cell part (GO:0044464);; biological process: biological regulation (GO:0065007);; molecular function: molecular function regulator (GO:0098772)
ENSMUSG00000074218	Cox7a1	1.81947	28	3.44707	54	1.0821	16	8.12799	128	10.9941	186	3.12044	43	0.0483154	1.40413	up	--	--	Molecular Function: nucleic acid binding (GO:0003676);; Molecular Function: cytochrome-c oxidase activity (GO:0004129);; Cellular Component: mitochondrial respirasome (GO:0005746);; Biological Process: regulation of transcription, DNA-templated (GO:0006355);; Cellular Component: integral component of membrane (GO:0016021);; Molecular Function: metal ion binding (GO:0046872);; Biological Process: …	K02270|1.29952e-48|mmu:12865|K02270 cytochrome c oxidase subunit 7a | (RefSeq) Cox7a1, COX7A, COX7AH, COX7AM; cytochrome c oxidase subunit 7A1	Oxidative phosphorylation (ko00190);; Cardiac muscle contraction (ko04260);; Thermogenesis (ko04714);; Non-alcoholic fatty liver disease (ko04932);; Alzheimer disease (ko05010);; Parkinson disease (ko05012);; Amyotrophic lateral sclerosis (ko05014);; Huntington disease (ko05016);; Prion disease (ko05020)	--	--	Cytochrome c oxidase subunit VII	Cytochrome c oxidase subunit 7A1, mitochondrial OS=Mus musculus OX=10090 GN=Cox7a1 PE=1 SV=1	O	Posttranslational modification, protein turnover, chaperones	cytochrome c oxidase, subunit VIIa 1, isoform CRA_a [Mus musculus]	molecular function: binding (GO:0005488);; biological process: metabolic process (GO:0008152);; biological process: single-organism process (GO:0044699);; biological process: localization (GO:0051179);; molecular function: catalytic activity (GO:0003824);; molecular function: transporter activity (GO:0005215);; molecular function: electron carrier activity (GO:0009055);; cellular component: cell …
ENSMUSG00000021699	Pde4d	1.75813	159	1.35534	189	0.979125	130	4.48832	602	6.00919	796	3.14552	370	6.60738e-06	1.73511	up	--	--	Molecular Function: 3',5'-cyclic-AMP phosphodiesterase activity (GO:0004115);; Cellular Component: Golgi apparatus (GO:0005794);; Cellular Component: centrosome (GO:0005813);; Cellular Component: cytosol (GO:0005829);; Cellular Component: voltage-gated calcium channel complex (GO:0005891);; Biological Process: cAMP catabolic process (GO:0006198);; Biological Process: smooth muscle contraction (GO…	K13293|0|ngi:103733917|K13293 cAMP-specific phosphodiesterase 4 [EC:3.1.4.53] | (RefSeq) cAMP-specific 3',5'-cyclic phosphodiesterase 4D	Purine metabolism (ko00230);; cAMP signaling pathway (ko04024);; Parathyroid hormone synthesis, secretion and action (ko04928);; Morphine addiction (ko05032)	[T]	Signal transduction mechanisms	3'5'-cyclic nucleotide phosphodiesterase	cAMP-specific 3&apos;,5&apos;-cyclic phosphodiesterase 4D OS=Mus musculus OX=10090 GN=Pde4d PE=1 SV=2	T	Signal transduction mechanisms	unnamed protein product [Mus musculus]	molecular function: catalytic activity (GO:0003824);; cellular component: cell (GO:0005623);; cellular component: organelle (GO:0043226);; cellular component: cell part (GO:0044464);; cellular component: organelle part (GO:0044422);; cellular component: membrane (GO:0016020);; cellular component: macromolecular complex (GO:0032991);; cellular component: membrane part (GO:0044425);; biological pro…
ENSMUSG00000078502	Gm13212	2.97967	375	5.53676	753	17.5356	2246	1.17074	168	1.21338	179	2.24005	276	0.00120081	-1.96313	down	[R]	General function prediction only	Molecular Function: DNA-binding transcription factor activity (GO:0003700);; Cellular Component: nucleus (GO:0005634);; Biological Process: regulation of transcription, DNA-templated (GO:0006355);;	K09228|0|mmu:433801|K09228 KRAB domain-containing zinc finger protein | (RefSeq) Gm13212; predicted gene 13212	Herpes simplex virus 1 infection (ko05168)	[R]	General function prediction only	Zinc-finger double domain;; Zinc finger, C2H2 type;; zinc-finger C2H2-type;; C2H2-type zinc finger;; KRAB box;; Domain of unknown function (DUF5060)	Zinc finger protein 27 OS=Mus musculus OX=10090 GN=Zfp27 PE=2 SV=2	S	Function unknown	uncharacterized protein LOC433801 [Mus musculus]	biological process: biological regulation (GO:0065007);; molecular function: nucleic acid binding transcription factor activity (GO:0001071);; cellular component: cell (GO:0005623);; cellular component: organelle (GO:0043226);; cellular component: cell part (GO:0044464)
ENSMUSG00000020963	Tshr	23.8544	3351	16.834	2457	12.0652	1772	54.2758	8768	57.0856	9673	47.5086	6593	1.49541e-05	1.57903	up	--	--	--	K04249|0|mmu:22095|K04249 thyrotropin receptor | (RefSeq) Tshr, AI481368, hypothroid, hyt, pet; thyroid stimulating hormone receptor	cAMP signaling pathway (ko04024);; Neuroactive ligand-receptor interaction (ko04080);; Thyroid hormone synthesis (ko04918);; Regulation of lipolysis in adipocytes (ko04923);; Autoimmune thyroid disease (ko05320)	[T]	Signal transduction mechanisms	7 transmembrane receptor (rhodopsin family);; Leucine rich repeat;; Leucine rich repeats (6 copies)	Thyrotropin receptor OS=Mus musculus OX=10090 GN=Tshr PE=1 SV=2	S	Function unknown	thyrotropin receptor isoform 1 precursor [Mus musculus]	--
Mus_musculus_newGene_19511	--	1.7748	272	0.38189	64	0.846447	134	0.082611	15	0.059063	11	0.125327	19	6.70972e-05	-2.62229	down	--	--	Cellular Component: mitochondrion (GO:0005739);;	--	--	--	--	--	--	--	--	mCG148163 [Mus musculus]	cellular component: cell (GO:0005623);; cellular component: organelle (GO:0043226);; cellular component: cell part (GO:0044464)
ENSMUSG00000057329	Bcl2	6.49679	1616	9.34052	2381	14.6458	3742	3.03684	863	2.956	891	3.79688	926	1.79313e-05	-1.43425	down	--	--	--	K02161|1.73501e-131|mmu:12043|K02161 apoptosis regulator Bcl-2 | (RefSeq) Bcl2, AW986256, Bcl-2, C430015F12Rik, D630044D05Rik, D830018M01Rik; B cell leukemia/lymphoma 2	EGFR tyrosine kinase inhibitor resistance (ko01521);; Endocrine resistance (ko01522);; Platinum drug resistance (ko01524);; NF-kappa B signaling pathway (ko04064);; HIF-1 signaling pathway (ko04066);; Sphingolipid signaling pathway (ko04071);; p53 signaling pathway (ko04115);; Autophagy - animal (ko04140);; Protein processing in endoplasmic reticulum (ko04141);; PI3K-Akt signaling pathway (ko0415…	[T]	Signal transduction mechanisms	Apoptosis regulator proteins, Bcl-2 family;; Bcl-2 homology region 4	Apoptosis regulator Bcl-2 OS=Mus musculus OX=10090 GN=Bcl2 PE=1 SV=3	U	Intracellular trafficking, secretion, and vesicular transport	apoptosis regulator Bcl-2 isoform 1 [Mus musculus]	--
Mus_musculus_newGene_22300	--	181.192	33834	218.138	44505	846.228	147395	88.3034	17724	85.0033	17223	135.423	24032	0.00251814	-1.64279	down	--	--	Biological Process: cellular process (GO:0009987);;	--	--	[R]	General function prediction only	--	--	L	Replication, recombination and repair	mCG1044012, partial [Mus musculus]	biological process: cellular process (GO:0009987)
ENSMUSG00000063317	Usp31	1.03655	370	1.22508	476	1.2384	456	2.50222	1017	2.76026	1191	2.12258	743	3.87151e-06	1.14	up	--	--	Molecular Function: thiol-dependent ubiquitin-specific protease activity (GO:0004843);; Cellular Component: nucleus (GO:0005634);; Biological Process: ubiquitin-dependent protein catabolic process (GO:0006511);; Biological Process: protein deubiquitination (GO:0016579);;	K11852|0|mmu:76179|K11852 ubiquitin carboxyl-terminal hydrolase 31 [EC:3.4.19.12] | (RefSeq) Usp31, 6330567E21Rik, mKIAA1203; ubiquitin specific peptidase 31	--	[O]	Posttranslational modification, protein turnover, chaperones	Ubiquitin carboxyl-terminal hydrolase;; Ubiquitin carboxyl-terminal hydrolase	Ubiquitin carboxyl-terminal hydrolase 43 OS=Mus musculus OX=10090 GN=Usp43 PE=1 SV=2	O	Posttranslational modification, protein turnover, chaperones	ubiquitin carboxyl-terminal hydrolase 31 [Mus musculus]	biological process: metabolic process (GO:0008152);; molecular function: catalytic activity (GO:0003824);; cellular component: cell (GO:0005623);; cellular component: organelle (GO:0043226);; cellular component: cell part (GO:0044464);; biological process: cellular process (GO:0009987)
ENSMUSG00000042759	Apobr	1.32189	159	2.70752	351	3.62107	472	6.0788	841	5.07202	770	4.86239	550	0.0187506	1.06683	up	--	--	Cellular Component: plasma membrane (GO:0005886);; Biological Process: triglyceride metabolic process (GO:0006641);; Biological Process: lipid transport (GO:0006869);; Biological Process: receptor-mediated endocytosis (GO:0006898);; Biological Process: cholesterol metabolic process (GO:0008203);; Molecular Function: very-low-density lipoprotein particle receptor activity (GO:0030229);; Cellular C…	--	--	--	--	--	Apolipoprotein B receptor OS=Mus musculus OX=10090 GN=Apobr PE=1 SV=1	S	Function unknown	apolipoprotein B receptor [Mus musculus]	cellular component: cell (GO:0005623);; cellular component: membrane (GO:0016020);; cellular component: cell part (GO:0044464);; biological process: metabolic process (GO:0008152);; biological process: cellular process (GO:0009987);; biological process: single-organism process (GO:0044699);; biological process: localization (GO:0051179);; molecular function: molecular transducer activity (GO:0060…
[truncated: 1,789 more rows]
